# Supplementary material for: On the causes and consequences of the uncoupler-like effects of quercetin and dehydrosilybin in H9c2 cells
Source: PLoS One. 2017 Oct 4;12(10):e0185691. doi: 10.1371/journal.pone.0185691 (PMC5627936; doi:10.1371/journal.pone.0185691)
Supplement: S2 File — Open Data archive containing the minimal dataset behind all figures. Raw data can be made available upon request. (ZIP) [file pone.0185691.s002.zip]

Archive with 18 entries (18 files):
- Fig2Supp(Oxygraphywhole).csv
- Fig3Supp(Oxygraphypermeablised).csv
- Fig4Supp(JC1).csv
- Fig6abSupp(OxygraphyAtr).csv
- Fig6c(BongkOxygraphy).csv
- Fig6dSupp(BongkLEAKOxygraphy).csv
- Fig7a(GECO).csv
- Fig7b(CEPIAhypoxia).csv
- Fig8aSupp(arclightwidefield).csv
- Fig8bSupp(arclightconfocal).csv
- Fig9aSupp(Fluo4QConfocal).csv
- Fig9bSupp(Fluo4DHSConfocal).csv
- Fig9cSupp(Fluo4QConfocal).csv
- Fig9dSupp(Fluo4NoCaDHSConfocal).csv
- Fig9eSupp(Fluo4Nif-Bay).csv
- Fig9fSupp(Fluo4MiRQConfocal).csv
- Fig9gSupp(Fluo4NoMiRDHSConfocal).csv
- FigSupp(OxygraphyADP).csv
