# Supplementary material for: On the causes and consequences of the uncoupler-like effects of quercetin and dehydrosilybin in H9c2 cells
Source: PLoS One. 2017 Oct 4;12(10):e0185691. doi: 10.1371/journal.pone.0185691 (PMC5627936; doi:10.1371/journal.pone.0185691)
Supplement: S2 File — Open Data archive containing the minimal dataset behind all figures. Raw data can be made available upon request. (ZIP) [file pone.0185691.s002.zip › Fig2Supp(Oxygraphywhole).csv]

Fig2a&b	(C-r)/(E-r)	(C-r)/(E-r)	(C-r)/(E-r)	(C-r)/(E-r)	(P-r)/(E-r)	(P-r)/(E-r)	(P-r)/(E-r)	(P-r)/(E-r)	(L-r)/(E-r)	(L-r)/(E-r)	(L-r)/(E-r)	(L-r)/(E-r)	(E-r)/(E-r)	(E-r)/(E-r)	(E-r)/(E-r)	(E-r)/(E-r)
Control	0.2715051058	0.2341816775	0.2315855825	0.3265000102					0.0558481407	0.0771104663	0.0872608383	0.101315787	1	1	1	1
DMSO	0.3103095137	0.3037853835	0.2701984701	0.3374523833	0.2926208594	0.2653896698	0.2570084763	0.3527415526	0.0657451999	0.0849959629	0.0993834726	0.1331052985	1	1	1	1
Taxifolin	0.2762775958	0.2621646337	0.2530225881	0.3011460112	0.2806259132	0.2506260647	0.2372631735	0.3241305908	0.0589043924	0.0961088121	0.1012552731	0.0964768199	1	1	1	1
Quercetin	0.2823810166	0.2538049475	0.2475456302	0.3067114492	0.2835494167	0.2509118778	0.238969409	0.324206263	0.0685637932	0.0894277974	0.135673101	0.0924755507	1	1	1	1
Silybin	0.2724024744		0.2418320367	0.3110368219	0.2762643798		0.2318506953	0.3336961031	0.0626462426		0.0772685337	0.1092642932	1		1	1
DHSB	0.2789142465	0.2617935709	0.2223765747	0.3148335449	0.2818621865	0.252645173		0.3321234013	0.0725090882	0.086915536	0.1546885721	0.103107488	1	1	1	1
Fig2c&d	(C-r)/(E-r)	(C-r)/(E-r)	(C-r)/(E-r)	(C-r)/(E-r)	(L-r)/(E-r)	(L-r)/(E-r)	(L-r)/(E-r)	(L-r)/(E-r)	(E-r)/(E-r)	(E-r)/(E-r)	(E-r)/(E-r)	(E-r)/(E-r)
Control	0.2533614422	0.2005254589	0.1934269291	0.1831007204	0.1737500555	0.0815202558	0.0698288887	0.0715309977	1	1	1	1
DMSO	0.2693972345	0.2279752381	0.2313625937	0.2158866901	0.1596638481	0.0742251407	0.0876847226	0.0815807912	1	1	1	1
Taxifolin	0.2451344481	0.2041162148	0.2018859494	0.2048047149	0.1542092165	0.0863292673	0.0688266111	0.0764700308	1	1	1	1
Quercetin	0.1902342675	0.1473320399	0.1519046182	0.1423108599	0.2073258826	0.098881328	0.1227366044	0.0959197935	1	1	1	1
Silybin	0.2683223635	0.2160602841	0.2120301238	0.1978870031	0.2340897882	0.1102404984	0.0931473452	0.0835860361	1	1	1	1
DHSB	0.2714678223	0.2075053234	0.2091249715	0.1985936622	0.1982136857	0.0750880663	0.0879850126	0.0895203031	1	1	1	1
Fig2e&f	(C-r)/(E-r)	(C-r)/(E-r)	(C-r)/(E-r)	(C-r)/(E-r)	(C-r)/(E-r)	(L-r)/(E-r)	(L-r)/(E-r)	(L-r)/(E-r)	(L-r)/(E-r)	(L-r)/(E-r)	(E-r)/(E-r)	(E-r)/(E-r)	(E-r)/(E-r)	(E-r)/(E-r)	(E-r)/(E-r)
Control	0.2678931119	0.2548249675	0.2178592058	0.2512932298	0.2471038118	0.0771913817	0.0700261485	0.0581109991	0.0690223647	0.0736622369	1	1	1	1	1
Isch	0.2814793918	0.261753038	0.2139883369	0.2389723218	0.2326591182	0.0899370892	0.1051872886	0.0601154578	0.0694797308	0.0990764269	1	1	1	1	1
Isch DMSO	0.2777649051		0.212534927	0.2417008644	0.2681830373	0.0998920675		0.0778034772	0.0991790782	0.14652431	1		1	1	1
Isch Quer	0.2907253354	0.4284768619	0.2132757135	0.3169556638	0.3347700646	0.1610657599	0.259717484	0.093912199	0.1732079001	0.2349048845	1	1	1	1	1
Isch Sil	0.2405416467	0.2522032519	0.2344665385	0.2289288589	0.1921482066	0.0718436268	0.0697105848	0.0687100353	0.0800171403	0.0627825124	1	1	1	1	1
Isch DHSB	0.2682389175	0.2488100408	0.2489486609	0.254975717	0.2630737172	0.0920662713	0.0903299586	0.0768129094	0.0922793779	0.1061891104	1	1	1	1	1
