# Supplementary material for: On the causes and consequences of the uncoupler-like effects of quercetin and dehydrosilybin in H9c2 cells
Source: PLoS One. 2017 Oct 4;12(10):e0185691. doi: 10.1371/journal.pone.0185691 (PMC5627936; doi:10.1371/journal.pone.0185691)
Supplement: S2 File — Open Data archive containing the minimal dataset behind all figures. Raw data can be made available upon request. (ZIP) [file pone.0185691.s002.zip › Fig3Supp(Oxygraphypermeablised).csv]

Hypoxia*	CytoC Loss	CytoC Loss	CytoC Loss	CytoC Loss	CytoC Loss	CytoC Loss	CytoC Loss			C1	C1	C1	C1	C1	C1	C1	C1max	C1max	C1max	C1max	C1max	C1max	C1max	Chain	Chain	Chain	Chain	Chain	Chain	Chain	C2	C2	C2	C2	C2	C2	C2			Excess 1	Excess 1	Excess 1	Excess 1	Excess 1	Excess 1	Excess 1	ExChain1	ExChain1	ExChain1
Control	0.0161370239	0.2474145713	0.2575191495	0.5828102701	0.5732405865	0.3327059697	0.0863081032		Control	103.582	97.0058	134.372	121.9203	120.8254	114.2313	133.3686	147.7219	109.5523	154.5125	132.9713	137.9657	126.9442	145.4161	205.0387	159.1607	223.2723	191.4512	183.0446	178.7658	207.537	79.2642	68.5456	93.2857	77.5966	73.7386	78.1625	91.7334		Control	0.2988040365	0.1145252085	0.1303486773	0.0831081594	0.1242359514	0.1001455758	0.0828484604	0.2795413744	0.3116874957	0.307963863
DMSO	0.3379362615	0.8097351181	0.7285555867	0.6827489458	0.6684590913	0.8419990696	0.7584919373		DMSO	15.3186	100.3661	38.9465	31.5439	73.7243	70.0111	64.1664	93.6462	97.8202	80.1878	60.4687	83.1601	65.1466	56.4151	129.3467	134.3175	97.5782	56.2164	109.4906	107.8149	96.6372	64.4771	62.3131	60.016	43.2283	54.9872	62.3979	57.1869		DMSO	0.8364204848	-0.0260263218	0.5143089098	0.4783433413	0.113465472	-0.0746700519	-0.1373976116	0.2760062684	0.2717240866	0.1782201352
Taxifolin	0.5643732732		0.7169490002	0.8006236165	0.5373951593	1.0062269878	0.8841500839		Taxifolin	85.2591		80.4394	55.074	36.1464	37.3642	73.0663	99.9521		88.7883	62.414	0.82	35.3054	70.7777	147.1239		139.726	77.6346	54.7713	60.8449	105.1071	63.5161		69.033	35.4317	28.8105	36.906	53.7122		Taxifolin	0.1470004132		0.0940315334	0.1176018201		-0.0583140256	-0.0323350434	0.3206263564		0.3645541989
Quercetin	0.4195117843	0.8385183725	0.6779067976	0.7562677045	0.762689388	0.7986887352	0.7145652949		Quercetin	69.6522	79.8182	113.4793	74.9947	70.2781	71.9811	66.1964	99.8297	77.7588	108.307	62.1707	58.1537	67.1166	58.4451	140.6336	104.4096	174.5067	97.5198	82.9381	109.7849	98.6672	67.3056	53.2582	82.4496	44.7061	42.8199	62.3979	57.1869		Quercetin	0.3022897995	-0.0264844622	-0.0477559161	-0.2062707996	-0.2084888838	-0.0724783437	-0.1326253185	0.2901433228	0.2552523906	0.3793533429
Silybin	0.2104918003	0.837141163	0.712501696	0.4143999923	0.7720920933	0.8412505514	0.847270101		Silybin	65.7722	98.9506	117.8206	75.6325	50.8483	70.9437	66.851	107.8402	104.6122	119.8075	93.4824	54.2011	73.7047	65.0299	151.6538	138.1639	173.5722	132.1537		110.6131	97.3522	62.5414	58.9686	77.7271	61.9763		53.8408	52.3924		Silybin	0.3900957157	0.0541198828	0.0165841037	0.1909439638	0.0618585232	0.0374602976	-0.0280040412	0.2889053885	0.2428398446	0.3097540966
DHSB	0.4611298859	0.815791214		0.8345170854	0.7947757422	0.7712016915	0.864290082		DHSB	85.5149	101.7084		84.154	91.2429	70.4729	95.6767	118.6717	108.8573		87.9945	98.8458	73.9943	97.2692	166.6527	136.8885		106.1222	110.5584	103.9126	138.5078	71.9628	61.2093		42.2935	55.0649	50.257	66.9707		DHSB	0.279399385	0.0656722149		0.0436447733	0.0769167734	0.0475901522	0.016372089	0.2879101269	0.2047739584
Normoxia	CytoC Loss	CytoC Loss	CytoC Loss	CytoC Loss			C1	C1	C1	C1	C1max	C1max	C1max	C1max	Chain	Chain	Chain	Chain	C2	C2	C2	C2			Excess 1	Excess 1	Excess 1	Excess 1	ExChain1	ExChain1	ExChain1	ExChain1	ExChain2	ExChain2	ExChain2	ExChain2	C2/C1	C2/C1	C2/C1	C2/C1	C1/RC	C1/RC	C1/RC	C1/RC	C2/RC	C2/RC	C2/RC	C2/RC
Control	0.323366513	0.4083400956	0.2387692526	0.2375379497		Control	112.5202	99.6728	97.6675	112.1572	132.7966	108.1197	116.1043	130.4472	191.2033	162.0741	174.9305	185.8175	83.3814	69.8953	73.0221	78.7628		Control	0.1526876441	0.078125448	0.1587951523	0.1402099853	0.3054691002	0.3328995811	0.3362832668	0.2979821599	0.5639123383	0.5687447902	0.5825650758	0.5761281903	0.6278880634	0.6464622081	0.6289353624	0.6037906525	0.6945308998	0.6671004189	0.6637167332	0.7020178401	0.4360876617	0.4312552098	0.4174349242	0.4238718097
DMSO	0.36585467	0.7512036205	0.1593814861	0.2528055485		DMSO	89.2262	81.4281	126.7584	120.5272	114.6001	89.8127	152.8885	133.8167	148.9271	149.5423	230.0012	193.738	76.2133	65.85	96.1577	85.1497		DMSO	0.2214125468	0.0933565075	0.170909519	0.099311222	0.2304953229	0.3994160849	0.3352708595	0.3092903819	0.4882509631	0.5596563648	0.5819252247	0.5604904562	0.6650369415	0.7331925218	0.6289400445	0.6363159456	0.7695046771	0.6005839151	0.6647291405	0.6907096181	0.5117490369	0.4403436352	0.4180747753	0.4395095438
Taxifolin	0.3641863078	0.8582413505		0.258106961		Taxifolin	60.6328	87.7445		113.7412	69.7771	101.0311		132.4939	101.9901	153.8635		188.3671	46.1684	67.6802		79.0466		Taxifolin	0.1310501583	0.1315100004		0.1415363273	0.315844381	0.3433718848		0.296618677	0.5473246913	0.5601282955		0.5803587782	0.6616554715	0.6698947156		0.5966055796	0.684155619	0.6566281152		0.703381323	0.4526753087	0.4398717045		0.4196412218
Quercetin	0.3806700463	0.7907772642	0.2142226885	0.2730690526		Quercetin	65.1437	89.8475	122.0501	114.2209	75.391	101.6264	146.686	131.8729	104.2984	145.3115	218.489	184.9571	48.0637	64.1187	90.9687	81.4067		Quercetin	0.1359220597	0.1159039383	0.1679499066	0.13385616	0.2771605317	0.300630714	0.3286343935	0.2870081765	0.5391712625	0.5587499957	0.5836463163	0.5598617193	0.6375256994	0.6309256256	0.6201593881	0.6173118207	0.7228394683	0.699369286	0.6713656065	0.7129918235	0.4608287375	0.4412500043	0.4163536837	0.4401382807
Silybin	0.4490343286	0.7586551241	0.1829890831			Silybin	53.819	84.4573	64.2929		64.1861	103.1743	82.5525		96.2872	149.8712	123.3125		44.2391	65.0417	50.7476			Silybin	0.1615162784	0.1814114561	0.221187729		0.3333890694	0.3115802102	0.3305423213		0.5405505612	0.5660160191	0.5884634567		0.6892317807	0.6304060217	0.6147312316		0.6666109306	0.6884197898	0.6694576787		0.4594494388	0.4339839809	0.4115365433
DHSB	0.4318101156	0.7574660573	0.2252621527	0.2513421738		DHSB	62.0413	89.0421	68.6251	118.2537	70.3628	103.8337	79.9639	137.3814	102.143	154.8933	120.244	185.9265	46.946	68.3737	49.4386	77.0858		DHSB	0.1182656176	0.1424547136	0.1417989868	0.1392306382	0.31113439	0.3296436967	0.3349863611	0.2610983372	0.540389454	0.5585754839	0.5888476764	0.5853963798	0.667199145	0.6584923777	0.6182614905	0.5611079811	0.68886561	0.6703563033	0.6650136389	0.7389016628	0.459610546	0.4414245161	0.4111523236	0.4146036202
[truncated: 32 more columns]
