# Supplementary material for: On the causes and consequences of the uncoupler-like effects of quercetin and dehydrosilybin in H9c2 cells
Source: PLoS One. 2017 Oct 4;12(10):e0185691. doi: 10.1371/journal.pone.0185691 (PMC5627936; doi:10.1371/journal.pone.0185691)
Supplement: S2 File — Open Data archive containing the minimal dataset behind all figures. Raw data can be made available upon request. (ZIP) [file pone.0185691.s002.zip › Fig4Supp(JC1).csv]

Normoxia	Normoxia	Normoxia	Normoxia	Normoxia	Normoxia	Normoxia	Hypoxia	Hypoxia	Hypoxia	Hypoxia	Hypoxia	Hypoxia	Hypoxia	Normoxia	Normoxia	Normoxia	Normoxia	Normoxia	Normoxia	Normoxia	Normoxia	Normoxia	Normoxia	Normoxia	Normoxia	Hypoxia	Hypoxia	Hypoxia	Hypoxia	Hypoxia	Hypoxia	Hypoxia	Hypoxia	Hypoxia	Hypoxia	Hypoxia	Hypoxia
Q 25	Q15	Q 5	Q 1	Q 0.5	Q 0.1	Q 0.05	Q 25	Q15	Q 5	Q 1	Q 0.5	Q 0.1	Q 0.05	FCCP	DHS 15	DHS 10	DHS 5	DHS 2	DHS 1	DHS 0.5	DHS 0.1	DHS 0.05	DHS 0.01	DHS 0.005	Control	FCCP				DHS 2	DHS 1	DHS 0.5	DHS 0.1	DHS 0.05	DHS 0.01	DHS 0.005	Control
							0.1631109131	0.1723988283	0.2647223461	1.010747925	1.0565630439	1.0479093682	0.9979494446													0.7177223352				0.8477958757	0.9673825075	0.9255760766	0.9688767861	0.8780379307	0.9272724339	0.9931015866	1.0018573535
Q 25	Q15	Q 5	Q 1	Q 0.5	Q 0.1	Q 0.05	Q 25	Q15	Q 5	Q 1	Q 0.5	Q 0.1	Q 0.05	FCCP	DHS 15	DHS 10	DHS 5	DHS 2	DHS 1	DHS 0.5	DHS 0.1	DHS 0.05	DHS 0.01	DHS 0.005	Control	FCCP	DHS 15	DHS 10	DHS 5	DHS 2	DHS 1	DHS 0.5	DHS 0.1	DHS 0.05	DHS 0.01	DHS 0.005	Control
0.7560980312	0.7852419293	0.8579444135	0.9452978524	0.97108284	0.9824979042	0.9170680548	0.2096996861	0.3375922988	0.5989787938	0.7591484212	0.7699268944	0.8124904031	0.7981697841	1.2542271828	0.4308873431	0.7693962154	0.7310885414	0.7951125595	1.0039110404	1.0074391867	1.3475248111	1.1307243186	1.3750503809	1.1291569435	0.9942966542	1.2950465381	0.1504502755	0.3797611917	1.0148947135	1.0456232022	1.0393129665	1.0343077985	1.0758904507	1.0787130772	1.0433769119	1.0084024314	0.9938840763
Q 25	Q15	Q 5	Q 1	Q 0.5	Q 0.1	Q 0.05	Q 25	Q15	Q 5	Q 1	Q 0.5	Q 0.1	Q 0.05	FCCP	DHS 15	DHS 10	DHS 5	DHS 2	DHS 1	DHS 0.5	DHS 0.1	DHS 0.05	DHS 0.01	DHS 0.005	Control	FCCP	DHS 15	DHS 10	DHS 5	DHS 2	DHS 1	DHS 0.5	DHS 0.1	DHS 0.05	DHS 0.01	DHS 0.005	Control
0.4764206847	0.5581387955	0.7707938778	0.8321466142	0.8976782769	0.9100957552	0.8735749647	0.1339044706	0.1333459288	0.2699018073	0.9903647417	0.9754785019	0.9555925505	0.9591681559	0.8635555594	0.3241430659	0.6297707608	0.9769886636	1.0628260976	1.0975298203	1.0585681439	1.0949130605	1.0933135659	1.2145296902	1.0224613776	0.9933564091	0.8561651532	0.5262830569	0.6498886837	0.8635013782	1.0156303557	0.9602144463	1.0328334208	0.987567353	1.0044145019	0.9303343523	0.9274646511	0.9999228683
Q 25	Q15	Q 5	Q 1	Q 0.5	Q 0.1	Q 0.05	Q 25	Q15	Q 5	Q 1	Q 0.5	Q 0.1	Q 0.05	FCCP	DHS 15	DHS 10	DHS 5	DHS 2	DHS 1	DHS 0.5	DHS 0.1	DHS 0.05	DHS 0.01	DHS 0.005	Control	FCCP	DHS 15	DHS 10	DHS 5	DHS 2	DHS 1	DHS 0.5	DHS 0.1	DHS 0.05	DHS 0.01	DHS 0.005	Control
0.6240010497	0.6878034126	0.765741199	0.8996699689	0.9705178083			0.1564034372	0.1614184123	0.9042540713	0.8807499296	0.8805701615	0.871160819	0.8689046698	1.6199495803	0.3173795528	0.6654354452	0.9788065954	1.0028587416	1.0120839738	1.0572719687	0.9649727134	1.0088799603	1.1411054949	1.0465158021	0.9837415761	1.3072962292	0.4370428005	0.5009648516	0.689682045	0.7505963664	0.8679598433	0.9990844133	1.0120924203	1.0418630625	1.0138233634	0.9693060333	1.0012077726
Q 25	Q15	Q 5	Q 1	Q 0.5	Q 0.1	Q 0.05	Q 25	Q15	Q 5	Q 1	Q 0.5	Q 0.1	Q 0.05	FCCP	DHS 15	DHS 10	DHS 5	DHS 2	DHS 1	DHS 0.5	DHS 0.1	DHS 0.05	DHS 0.01	DHS 0.005	Control	FCCP	DHS 15	DHS 10	DHS 5	DHS 2	DHS 1	DHS 0.5	DHS 0.1	DHS 0.05	DHS 0.01	DHS 0.005	Control
0.6105961341	0.7789490927	0.8667695721	0.9509770256	0.9918855335	0.960747014	1.1199960558								1.2290684411	0.1475328791	0.1655816584	0.2690222947	0.5988166138	0.9759519818	0.9546508347	0.9933670355	0.9719584627	0.9966990422	0.8413539657	1.0025398039	0.9048826188	0.3670452844	0.4569696109	0.6651709357	0.9072533577	0.9864189704	1.0615092011	1.0403568243	1.0512458228	1.2176559447	1.076112266	1.0106969194
