# Supplementary material for: On the causes and consequences of the uncoupler-like effects of quercetin and dehydrosilybin in H9c2 cells
Source: PLoS One. 2017 Oct 4;12(10):e0185691. doi: 10.1371/journal.pone.0185691 (PMC5627936; doi:10.1371/journal.pone.0185691)
Supplement: S2 File — Open Data archive containing the minimal dataset behind all figures. Raw data can be made available upon request. (ZIP) [file pone.0185691.s002.zip › Fig6abSupp(OxygraphyAtr).csv]

QUERCETIN										CONTROL
Mal	ADP	Cytoc	Glu	Omy	"Max"	Rot				Mal	ADP	Cytoc	Glu	Omy	"Max"	Rot
0.1759850523	0.4183825824	0.6152116882	0.6565602672	0.2484267843	1	0.1924321155			Control I	0.1805062272	0.8422039783	0.9346773228	1.1292141761	0.1213091381	1	0.0427485153
0.2223242286	0.5538872028	0.6212771877	0.6385154274	0.2315225089	0.9998786039	0.0966818412			Control II	0.1885217725	1.0550987697	1.0975205654	1.2137238286	0.1732926157	1	0.0640404032
0.1883906089	0.5492049005	0	0.7230427348	0.2490800799	1	0.0979624673			Control III	0.1341972124	0.8362867679	0	1.0498851658	0.1537499433	1	0.0528044686
0.1597757848	0.4908221226	0.5862993807	0.6081208627	0.1877813367	0.9999316677	0.0774887892			Control V	0.1503303893	0.9417992943	1.1022273293	1.2163305411	0.1637291529	1	0.0347487061
0.2003354193	0.5410312891	0.643902378	0.6530112641	0.2344205257	1.0000400501	0.1190438048			Control IV	0.1886527929	1.1340036198	1.1605660292	1.2676293715	0.1659184449	1	0.0415547554
0.1893622188	0.5106656195	0.4933381269	0.6558501112	0.2302462471	0.9999700643	0.1167218036			AVERAGE	0.1684416789	0.961878486	0.8589982493	1.1753566166	0.155599859	1	0.0471793697
0.0106352125	0.0256762328	0.1236760818	0.0188440766	0.011197248	2.87485581852537E-005	0.020037696			SEM	0.0110859256	0.05865813	0.2180139584	0.0384300511	0.0091237821	0	0.0051074766
Mal	ADP	Cytoc	Glu	Omy	"Max"	Rot	"Max"	Rot		Mal	ADP	Cytoc	Glu	Omy	"Max"	Rot	"Max"	Rot
0.1341325319	0.2896479947	0.2251378579	0.2362886378	0.2469711968	0.2559437321	0.2415408535	1	0.1133323324	Atr 375 I	0.1413822264	0.1225971753	0.1934376433	0.2545427008	0.2439595438	0.2525758449	0.1795939232	1	0.0753063878
0.1406892166	0.2181071874	0.1992793519	0.1997472045	0.2990844564	0.3079271287	0.3306089321	1	0.2011145748	Atr 375 II	0.1449241192	0.1643888011	0.2555217609	0.3300822337	0.2865552228	0.2566561091	0.210401947	1	0.0830196192
0.1453567518	0.2549224371	0.215545604	0.2360025894	0.3021794322	0.30816015	0.3074968098	1	0.1457137301	Atr 375 III	0.1692994219	0.2074473572	0.3426658611	0.4475929446	0.2947924495	0.2740054718	0.2517031863	1	0.0444965101
									Atr 375 IV
0.1400595001	0.2542258731	0.2133209379	0.2240128106	0.2827450285	0.2906770036	0.2932155318	1	0.1533868791	AVERAGE	0.1518685891	0.1648111112	0.2638750884	0.3440726264	0.2751024054	0.2610791419	0.2138996855	1	0.0676075057
0.0056385446	0.0357754899	0.0130720097	0.021015118	0.0310196711	0.0300801212	0.0462195503	0	0.0443913103	SEM	0.015199069	0.0424266673	0.0749639834	0.0972825651	0.0272831697	0.0113789122	0.036181654	0	0.0203828868
Mal	ADP	Cytoc	Glu	Omy	"Max"	Rot	"Max"	Rot		Mal	ADP	Cytoc	Glu	Omy	"Max"	Rot	"Max"	Rot
0.1641450908	0.2617648921	0.2129201747	0.2506710135	0.3372001013	0.3615306704	0.3467683737	1	0.1771728809	200 I	0.1522302019	0.1822774255	0.2476561957	0.3887618248	0.3066327471	0.2911091036	0.2551219262	1	0.0958791948
0.1651881757	0.2551413011	0.2116671634	0.2441271304	0.3154550627	0.3508656894	0.330807164	1	0.2260926112	200 II	0.2489250823	0.2921394944	0.4366206765	0.5713119438	0.4387739135	0.2958234686	0.2952996163	1	0.1121350042
0.1685735055	0.2723188558	0.2383330277	0.269666527	0.3001355635	0.3044840729	0.3022181328	1	0.1001696181	200 III	0.2119361465	0.2320784321	0.3831916311	0.5182431997	0.3655456379	0.2778929204	0.2683713918	1	0.0906894127
0.1833957449	0.2191135262	0.1493273689	0.1507665203	0.400381357	0.4474528469	0.4316765571	1	0.3373196982	200 IV	0.2522868922	0.2403353646	0.3310198359	0.4023958579	0.4586045909	0.373782522	0.3083753233	1	0.142761298
0.1703256292	0.2520846438	0.2030619337	0.2288077978	0.3382930211	0.3660833199	0.3528675569	1	0.2101887021	AVERAGE	0.2163445807	0.2367076791	0.3496220848	0.4701782065	0.3923892224	0.3096520036	0.2817920644	1	0.1103662274
0.0044580484	0.0115454475	0.0189356111	0.0265715369	0.022048658	0.0298157817	0.027838947	0	0.0496734904	SEM	0.0232440435	0.0224906067	0.0402479354	0.0444984554	0.034893607	0.0217110384	0.0121810452	0	0.0117246902
Mal	ADP	Cytoc	Glu	Omy	"Max"	Rot	"Max"	Rot		Mal	ADP	Cytoc	Glu	Omy	"Max"	Rot	"Max"	Rot
0.1279181202	0.2176077696	0.1628771278	0.1999836381	0.4909541925	0.5730150939	0.5741662722	1	0.2019821304	100 I	0.1802826828	0.1767273412	0.2071239415	0.2596550726	0.3069526292	0.3240385052	0.2988440779	1	0.1087780999
0.1241955474	0.2104541235	0.205742793	0.2685588048	0.3904025763	0.4401502855	0.3569306084	1	0.2721940747	100 II	0.0904443978	0.0792615343	0.0813309766	0.1759434265	0.1972343268	0.1955105208	0.1405251921	1	0.0445739487
0.135039229	0.2120521733	0.1929868518	0.2672815893	0.3686098106	0.4082437704	0.364877739	1	0.2704397202	100 III	0.1027573359	0.1126389837	0.1136020703	0.2192296993	0.2502381374	0.2427926561	0.1510191437	1	0.061584857
0.0980403258	0.1659483686	0.1331436996	0.1616838749	0.640826809	0.6691110693	0.6017193859	1	0.1024950572	100 V	0.1088130047	0.1050712909	0.134130088	0.2160569977	0.2340510541	0.2617887317	0.2063104602	1	0.0805591281
0.1212983056	0.2015156087	0.173687618	0.2243769768	0.4726983471	0.5226300548	0.4744235014	1	0.2117777456	AVERAGE	0.1205743553	0.1184247875	0.1340467691	0.217721299	0.2471190369	0.2560326034	0.1991747185	1	0.0738740084
0.0080723941	0.0119544359	0.0162292706	0.0263285328	0.0620533862	0.0604720832	0.0658012896	0	0.0399270378	SEM	0.0202662985	0.0207057552	0.0266727398	0.0170998956	0.0228200278	0.0266085111	0.0362211107	0	0.0137613686
Mal	ADP	Cytoc	Glu	Omy	"Max"	Rot	"Max"	Rot		Mal	ADP	Cytoc	Glu	Omy	"Max"	Rot	"Max"	Rot
0.1236346059	0.1809559829	0.1735597484	0.242520404	0.434793409	0.4687981846	0.3469673201	1	0.2590763323	50 I	0.1217887629	0.1097779286	0.1071221748	0.2376665942	0.3279500304	0.3363683837	0.2086686891	1	0.0594649073
0.103090764	0.1516087787	0.1341016911	0.170410511	0.5460017381	0.5739799553	0.5032214751	1	0.0652379867	50 II	0.0973479715	0.0910559195	0.1068895001	0.2417652389	0.3024435231	0.3090515409	0.1717106266	1	0.0444886405
0.1161852808	0.196382936	0.180335026	0.2592604026	0.3903073093	0.4760020021	0.445734118	1	0.1689175929	50 III	0.1259956251	0.1235550375	0.1524775099	0.2868421908	0.3902037461	0.3303524571	0.2069390712	1	0.0720472606
0.0970340792	0.1845644048	0.1547021585	0.1848637561	0.6548999906	0.7665918722	0.7409726054	1	0.1197899855	50 IV	0.1260621843	0.1292895276	0.1584596207	0.3136135803	0.3525113887	0.3764439832	0.2151845035	1	0.0876179661
0.1099861825	0.1783780256	0.160674656	0.2142637684	0.5065006117	0.5713430036	0.5092238796	1	0.1532554744	AVERAGE	0.1177986359	0.1134196033	0.1312372014	0.2699719011	0.3432771721	0.3380540912	0.2006257226	1	0.0659046936
0.0060553837	0.0095117757	0.010385683	0.0216229112	0.0593194186	0.0693628267	0.0837166061	0	0.0411403826	SEM	0.0068897729	0.0085047911	0.0140432543	0.0183222349	0.0186852934	0.0140744701	0.0098004616	0	0.00917113
Mal	ADP	Cytoc	Glu	Omy	"Max"	Rot	"Max"	Rot		Mal	ADP	Cytoc	Glu	Omy	"Max"	Rot	"Max"	Rot
0.2385390487	0.3402466236	0.2939800352	0.410109219	0.5226259542	0.5453106283	0.413740458	1	0.3000681151	25 I	0.15939403	0.1619849829	0.1938554422	0.4334472889	0.400481326	0.3040387565	0.1997607281	1	0.1028277903
0.2608955689	0.3773662197	0.3684113505	0.3033185451	1.1680860913	1.0332550909	0.9276769365	1	0.2311962083	25 II	0.2356119639	0.2444815095	0.5036485888	0.8449262898	0.7332751297	0.7235325289	0.3945905328	1	0.1386724349
0.2593714502	0.4214482303	0.3493701504	0.3886530995	0.6726703476	0.6830350331	0.5381837499	1	0.5019525621	25 III	0.213545677	0.2343608302	0.2646039731	0.6411161302	0.6572900091	0.5492488408	0.2828952997	1	0.1263196619
0.1373309422	0.2031483081	0.1890741024	0.2513191985	0.6760019504	0.6683243596	0.5047912629	1	0.0810837056	25 IV	0.0987485708	0.0958693376	0.1198092902	0.4026744508	0.4355989386	0.4101289266	0.1637030756	1	0.0416816713
0.2240342525	0.3355523454	0.3002089096	0.3383500155	0.7598460859	0.732481278	0.5960981018	1	0.2785751478	AVERAGE	0.1768250604	0.184174165	0.2704793236	0.5805410399	0.5566613508	0.4967372632	0.260237409	1	0.1023753896
0.0293475259	0.0471516777	0.040268003	0.0370600308	0.1407014396	0.1049042341	0.1136111221	0	0.0873723118	SEM	0.0305560724	0.0346960366	0.0831540258	0.1028113146	0.0818366572	0.0907502419	0.0512676379	0	0.0215536845
