# Supplementary material for: On the causes and consequences of the uncoupler-like effects of quercetin and dehydrosilybin in H9c2 cells
Source: PLoS One. 2017 Oct 4;12(10):e0185691. doi: 10.1371/journal.pone.0185691 (PMC5627936; doi:10.1371/journal.pone.0185691)
Supplement: S2 File — Open Data archive containing the minimal dataset behind all figures. Raw data can be made available upon request. (ZIP) [file pone.0185691.s002.zip › Fig6c(BongkOxygraphy).csv]

Value	Treatment	BKA
0.1843867064	Q50	BkA0
0.1954282844	Q50	BkA03
0.2096625638	Q50	BkA1
0.2281015985	Q50	BkA2
0.2322335441	Q50	BkA3
	Q50	BkA35
0.2261867057	Q50	BkA4
	Q50	BkA45
0.2182358959	Q50	BkA5
0.1955702631	Q50	BkA6
0.3736428046	Q50	BkA0
0.3453615098	Q50	BkA03
0.3582765918	Q50	BkA1
0.3704606797	Q50	BkA2
0.3808377295	Q50	BkA3
	Q50	BkA35
0.3531928598	Q50	BkA4
	Q50	BkA45
0.166421298	Q50	BkA5
0.1290894778	Q50	BkA6
0.2207880905	Q50	BkA0
0.2124917383	Q50	BkA03
0.2193717937	Q50	BkA1
0.2169514997	Q50	BkA2
0.2228401473	Q50	BkA3
0.1902684669	Q50	BkA35
0.0905769049	Q50	BkA4
0.0739055173	Q50	BkA45
0.0644698329	Q50	BkA5
0.0759418374	Q50	BkA6
0.7321542913	Q50	BkA0
0.7466620817	Q50	BkA03
0.7589762136	Q50	BkA1
0.7591066474	Q50	BkA2
0.7456156473	Q50	BkA3
0.6827495435	Q50	BkA35
0.4129443641	Q50	BkA4
0.1343586217	Q50	BkA45
0.1734976403	Q50	BkA5
0.1076997415	Q50	BkA6
0.448111789	Q50	BkA0
0.4223973503	Q50	BkA03
0.4056553639	Q50	BkA1
0.3899885888	Q50	BkA2
0.377184924	Q50	BkA3
0.3496578686	Q50	BkA35
0.3229876866	Q50	BkA4
0.1731007691	Q50	BkA45
0.1445479375	Q50	BkA5
0.1641283168	Q50	BkA6
0.9361572662	C	BkA0
0.9330620822	C	BkA03
0.9031122217	C	BkA1
0.8935061985	C	BkA2
0.8424133511	C	BkA3
	C	BkA35
0.7933934251	C	BkA4
	C	BkA45
0.2635328098	C	BkA5
0.1211056663	C	BkA6
0.025793933	C	BkA0
0.0257086514	C	BkA03
0.0248834432	C	BkA1
0.0246187685	C	BkA2
0.0232110077	C	BkA3
	C	BkA35
0.0218603621	C	BkA4
	C	BkA45
0.0072611172	C	BkA5
0.0033368234	C	BkA6
0.8193350592	C	BkA0
0.7831059456	C	BkA03
0.7547161567	C	BkA1
0.721316191	C	BkA2
0.6375959889	C	BkA3
0.2978652131	C	BkA35
0.0628711664	C	BkA4
0.0950695635	C	BkA45
0.089167313	C	BkA5
0.0830465954	C	BkA6
1.3834486946	C	BkA0
1.3647066048	C	BkA03
1.3182095744	C	BkA1
1.2716886643	C	BkA2
1.1976891351	C	BkA3
1.0625953053	C	BkA35
0.7170845032	C	BkA4
0.1660759304	C	BkA45
0.0994893173	C	BkA5
0.1166212385	C	BkA6
1.0148755923	C	BkA0
0.9932157158	C	BkA03
0.9287825007	C	BkA1
0.8855458027	C	BkA2
0.8142408771	C	BkA3
0.6759455159	C	BkA35
	C	BkA4
0.2161354059	C	BkA45
0.1259289049	C	BkA5
0.1774929622	C	BkA6
