# Supplementary material for: On the causes and consequences of the uncoupler-like effects of quercetin and dehydrosilybin in H9c2 cells
Source: PLoS One. 2017 Oct 4;12(10):e0185691. doi: 10.1371/journal.pone.0185691 (PMC5627936; doi:10.1371/journal.pone.0185691)
Supplement: S2 File — Open Data archive containing the minimal dataset behind all figures. Raw data can be made available upon request. (ZIP) [file pone.0185691.s002.zip › Fig6dSupp(BongkLEAKOxygraphy).csv]

Value	Treatment	BKA
0.2144256254	Q50	BkA0
0.192258711	Q50	BkA03
0.1490852673	Q50	BkA1
0.1462828884	Q50	BkA2
0.1531740901	Q50	BkA3
0.1753377723	Q50	BkA35
0.1374620208	Q50	BkA4
0.1227067037	Q50	BkA45
0.1306096063	Q50	BkA5
0.1327913892	Q50	BkA6
0.1231074842	Q50	BkA0
0.1306351619	Q50	BkA03
0.1310731462	Q50	BkA1
0.1463602096	Q50	BkA2
0.143186943	Q50	BkA3
0.1356338339	Q50	BkA35
0.1371342831	Q50	BkA4
0.1382786936	Q50	BkA45
0.1378520122	Q50	BkA5
0.135469943	Q50	BkA6
0.2295121751	Q50	BkA0
0.2492636062	Q50	BkA03
0.2416888368	Q50	BkA1
0.2507439776	Q50	BkA2
0.2199322305	Q50	BkA3
0.2110196665	Q50	BkA35
0.1847400401	Q50	BkA4
0.1652980309	Q50	BkA45
	Q50	BkA5
	Q50	BkA6
0.2214539237	Q50	BkA0
0.1862115961	C	BkA03
0.2364204163	C	BkA1
0.2227331826	C	BkA2
0.1780552757	C	BkA3
0.1975242578	C	BkA35
0.1390964085	C	BkA4
0.147010255	C	BkA45
0.1498614136	C	BkA5
0.1440127759	C	BkA6
0.1751759486	C	BkA0
0.179871408	C	BkA03
0.1728334633	C	BkA1
0.1693477052	C	BkA2
0.1495030085	C	BkA3
0.1433531104	C	BkA35
0.1384478762	C	BkA4
0.1584988515	C	BkA45
0.1486918793	C	BkA5
0.165575255	C	BkA6
0.1371679387	C	BkA0
0.154413836	C	BkA03
0.1637361198	C	BkA1
0.165603197	C	BkA2
0.1793638835	C	BkA3
0.1464279865	C	BkA35
	C	BkA4
0.1319368469	C	BkA45
0.1577352681	C	BkA5
	C	BkA6
