# Supplementary material for: On the causes and consequences of the uncoupler-like effects of quercetin and dehydrosilybin in H9c2 cells
Source: PLoS One. 2017 Oct 4;12(10):e0185691. doi: 10.1371/journal.pone.0185691 (PMC5627936; doi:10.1371/journal.pone.0185691)
Supplement: S2 File — Open Data archive containing the minimal dataset behind all figures. Raw data can be made available upon request. (ZIP) [file pone.0185691.s002.zip › Fig7a(GECO).csv]

Time (S)	Treatment	Value
0s	Control	1.0121090387
0s	Control	0.9973676544
0s	Control	1.0041477044
0s	Control	1.0090544381
0s	Control	1.0099888509
0s	Control	1.0020901719
100s	Control	0.999760048
100s	Control	0.995476914
100s	Control	1.0050357023
100s	Control	0.9991841226
100s	Control	0.9783121328
100s	Control	1.0019299089
10s	Control	0.991152141
10s	Control	0.9998790079
10s	Control	0.9992870631
10s	Control	1.010011849
10s	Control	0.9916472842
10s	Control	1.0010976599
110s	Control	0.9992377131
110s	Control	0.9954564464
110s	Control	1.0000976982
110s	Control	1.0030132399
110s	Control	1.0282115435
110s	Control	0.9997916492
120s	Control	1.0004022526
120s	Control	1.0100835692
120s	Control	1.0035240221
120s	Control	1.0084712126
120s	Control	0.9675008208
120s	Control	0.9993440998
130s	Control	0.9974665219
130s	Control	0.9984983903
130s	Control	1.0038539073
130s	Control	0.9890003163
130s	Control	1.0200210249
130s	Control	1.0001446074
140s	Control	1.0000401188
140s	Control	0.9945141024
140s	Control	0.9941640851
140s	Control	1.0163677278
140s	Control	0.9979162917
140s	Control	1.0001819397
150s	Control	1.0025818073
150s	Control	1.0020907048
150s	Control	1.0004440228
150s	Control	0.9689913973
150s	Control	0.9886468668
150s	Control	0.9997160932
160s	Control	1.0005408654
160s	Control	1.0017643583
160s	Control	0.9974925687
160s	Control	1.0139236683
160s	Control	1.0081265585
160s	Control	0.9996241807
170s	Control	0.9968721805
170s	Control	0.9957395215
170s	Control	0.9943508504
170s	Control	1.0007999858
170s	Control	1.0095816089
170s	Control	1.0018294755
180s	Control	1.0033741038
180s	Control	1.0006318177
180s	Control	1.0133408342
180s	Control	0.9993134602
180s	Control	0.9985607265
180s	Control	0.9973411475
190s	Control	0.9991555582
190s	Control	0.994459829
190s	Control	0.9878070719
190s	Control	1.0018931365
190s	Control	0.9969307204
190s	Control	1.000236672
200s	Control	0.9943417805
200s	Control	1.0020722354
200s	Control	1.0205607477
200s	Control	1.0003050011
200s	Control	1.0352342874
200s	Control	1.0012775507
20s	Control	1.005068158
20s	Control	1.0036951935
20s	Control	0.9985275883
20s	Control	0.9864475876
20s	Control	0.9964558193
20s	Control	0.9979062064
210s	Control	1.0024330415
210s	Control	1.0075375792
210s	Control	0.985669411
210s	Control	0.9984189104
210s	Control	0.9174624519
210s	Control	1.0005304531
220s	Control	0.9997431845
220s	Control	0.9976555578
220s	Control	1.0002715859
220s	Control	1.0013299645
220s	Control	1.0445087886
220s	Control	0.9980607946
230s	Control	1.0027335837
230s	Control	1.0036926675
230s	Control	1.0010700573
230s	Control	0.9979215957
230s	Control	1.0031661038
230s	Control	0.9922954036
240s	Control	1.0001374031
240s	Control	0.9977999092
240s	Control	0.9879917443
240s	Control	1.0003836857
240s	Control	1.0058976258
240s	Control	1.0088850199
250s	Control	0.9978042229
250s	Control	0.9959324511
250s	Control	1.0148701204
250s	Control	1.0015533047
250s	Control	0.9865296058
250s	Control	0.9910556848
260s	Control	1.0016637632
260s	Control	1.0002949757
260s	Control	0.9990230112
260s	Control	0.9918959381
260s	Control	1.0037021322
260s	Control	1.0083149684
270s	Control	0.9988099651
270s	Control	1.0033611619
270s	Control	0.9972265994
270s	Control	1.0100175911
270s	Control	1.0319590593
270s	Control	1.0033566729
280s	Control	1.0009931067
280s	Control	0.9972183205
280s	Control	1.0006351626
280s	Control	0.999066486
280s	Control	0.9263755321
280s	Control	0.9963560244
290s	Control	1.000524965
290s	Control	0.9976957449
290s	Control	0.9969119098
290s	Control	0.9942972182
290s	Control	1.0599752576
290s	Control	0.9986652073
30s	Control	0.998456187
30s	Control	1.0089528403
30s	Control	1.0028264005
30s	Control	1.0000624602
30s	Control	0.9638667525
30s	Control	1.0011536278
40s	Control	0.9956764405
40s	Control	0.9880853828
40s	Control	0.9966724735
40s	Control	1.0015572507
40s	Control	1.033059031
40s	Control	1.0007164634
50s	Control	1.0028373825
50s	Control	1.0044360326
50s	Control	1.0008258125
50s	Control	0.9941857076
50s	Control	1.0109666801
50s	Control	0.999869123
60s	Control	0.9982081323
60s	Control	1.0025380907
60s	Control	1.0006900359
60s	Control	1.0039202618
60s	Control	1.0023181894
60s	Control	0.9991601571
70s	Control	1.0021319436
70s	Control	1.0015481272
70s	Control	0.9992284409
70s	Control	1.0066853848
70s	Control	0.9967358095
70s	Control	1.0026382948
80s	Control	1.0002772277
80s	Control	0.9907308861
80s	Control	1.0000595557
80s	Control	0.9798096018
80s	Control	1.0014835385
80s	Control	0.9956185475
90s	Control	0.999522331
90s	Control	1.0081831926
90s	Control	0.9934148078
90s	Control	1.0120604968
90s	Control	1.0052589302
90s	Control	1.0008036
0s	D1	0.9860389157
0s	D1	1.0045897357
0s	D1	1.0039972171
0s	D1	1.0638637861
0s	D1	0.9345695345
0s	D1	0.992229359
100s	D1	0.9999484536
100s	D1	1.0566362048
100s	D1	0.927458405
100s	D1	1.2484098518
100s	D1	0.9157899074
100s	D1	0.9780538695
10s	D1	0.9733796296
10s	D1	1.0013078734
10s	D1	0.9983681082
10s	D1	1.0038009265
10s	D1	1.0739176346
10s	D1	1.0023004778
110s	D1	0.9934801801
110s	D1	1.0453802037
110s	D1	0.9290801684
110s	D1	1.2363005634
110s	D1	0.8650207786
110s	D1	0.9756856892
120s	D1	0.994258455
120s	D1	1.0320167979
120s	D1	0.9181081321
120s	D1	1.2619844294
120s	D1	0.8402178097
120s	D1	0.9754724945
130s	D1	0.995494247
130s	D1	1.0437818154
130s	D1	0.9307632343
130s	D1	1.2585954854
130s	D1	0.8519589768
130s	D1	0.9784968592
140s	D1	0.9828557228
140s	D1	0.9664476236
140s	D1	0.9281786838
140s	D1	1.2605368781
140s	D1	0.8397729722
140s	D1	0.9761231127
150s	D1	0.9643393199
150s	D1	0.9951885407
150s	D1	0.9343902616
150s	D1	1.1839848655
150s	D1	0.8438670763
150s	D1	0.9788969921
160s	D1	0.9597725226
160s	D1	1.0054162048
160s	D1	0.929193723
160s	D1	1.2259708884
160s	D1	0.8322018167
160s	D1	0.978941232
170s	D1	0.9591270944
170s	D1	1.0019535721
170s	D1	0.9197817985
170s	D1	1.1926379076
170s	D1	0.8307046387
170s	D1	0.9835811212
180s	D1	0.9510559869
180s	D1	0.9940959705
180s	D1	0.913393352
180s	D1	1.1969748866
180s	D1	0.8393158438
180s	D1	0.9870897786
190s	D1	0.9390545543
190s	D1	0.9961885374
190s	D1	0.8945537873
190s	D1	1.1937167034
190s	D1	0.8553189071
190s	D1	0.9824967347
200s	D1	0.930780278
200s	D1	0.9703165812
200s	D1	0.9114693425
200s	D1	1.2019147019
200s	D1	0.8927384166
200s	D1	0.9784761367
20s	D1	1.0495129294
20s	D1	0.9950795049
20s	D1	0.9996033953
20s	D1	0.9897310386
20s	D1	1.0066332651
210s	D1	0.9212286656
210s	D1	0.9648300434
210s	D1	0.9188336671
210s	D1	1.1965819557
210s	D1	0.9393603009
210s	D1	0.9852178771
220s	D1	0.9083781823
220s	D1	0.9611420269
220s	D1	0.922067192
220s	D1	1.1976368015
220s	D1	0.9185069063
220s	D1	0.970721737
230s	D1	0.8912418181
230s	D1	0.9666619368
230s	D1	0.9835500493
230s	D1	1.1873018906
230s	D1	0.9054966981
230s	D1	0.9708246497
240s	D1	0.8975524565
240s	D1	0.9680164594
240s	D1	0.9681952268
240s	D1	1.1945756063
240s	D1	0.8879960508
240s	D1	0.9591575664
250s	D1	0.862471003
250s	D1	0.9798353606
250s	D1	0.9503845728
250s	D1	1.175247128
250s	D1	0.9362799417
250s	D1	0.9466032715
260s	D1	0.8708248299
260s	D1	0.9807839909
260s	D1	0.9434972216
260s	D1	1.1789520273
260s	D1	0.9411503684
260s	D1	0.9396747498
270s	D1	0.8549956369
270s	D1	0.9734904541
270s	D1	0.9452580927
270s	D1	1.1680431391
270s	D1	0.9572763149
270s	D1	0.9285124689
280s	D1	0.8472489634
280s	D1	0.9764749011
280s	D1	0.9482962391
280s	D1	1.1656176642
280s	D1	0.9517997363
280s	D1	0.9340321025
290s	D1	0.8444984206
290s	D1	0.9755327517
290s	D1	0.9436876491
290s	D1	1.1751154894
290s	D1	0.9616090438
290s	D1	0.9317461104
30s	D1	1.0600290419
30s	D1	0.9793941906
30s	D1	0.9908639342
30s	D1	1.1180924261
30s	D1	0.9624378831
30s	D1	0.987597945
40s	D1	1.0500294151
40s	D1	1.0037777899
40s	D1	1.1009920397
40s	D1	0.8844198883
40s	D1	0.9746152419
50s	D1	1.0483252599
50s	D1	0.9951465673
50s	D1	0.9805824592
50s	D1	1.0645035579
50s	D1	0.8338589974
50s	D1	0.9945943022
60s	D1	1.0449516662
60s	D1	0.9869152634
60s	D1	0.9732126446
60s	D1	1.0298215129
60s	D1	0.7758194713
60s	D1	0.980820693
70s	D1	1.0312030656
70s	D1	1.065612585
70s	D1	0.9740687652
70s	D1	1.082368924
70s	D1	0.8322517733
70s	D1	0.9865869053
80s	D1	1.0314440376
80s	D1	1.060568346
80s	D1	0.9623017604
80s	D1	1.1758382179
80s	D1	0.8609887629
80s	D1	0.9937381752
90s	D1	1.0658049828
90s	D1	1.0589321915
90s	D1	0.9417231833
90s	D1	1.2709638688
90s	D1	0.918788614
90s	D1	0.9861917344
0s	FCCP 5	1.0076888859
0s	FCCP 5	1.0137994253
0s	FCCP 5	1.0090093281
0s	FCCP 5	0.9992275888
0s	FCCP 5	1.0055577076
0s	FCCP 5	1.0054908794
100s	FCCP 5	0.7374131102
100s	FCCP 5	0.7760954601
100s	FCCP 5	0.7276174443
100s	FCCP 5	0.6245802917
100s	FCCP 5	0.5542399616
100s	FCCP 5	0.7062247294
10s	FCCP 5	0.9889845784
10s	FCCP 5	0.9889845784
10s	FCCP 5	0.9905978108
10s	FCCP 5	1.0027624309
10s	FCCP 5	0.9969644705
10s	FCCP 5	1.0031799163
110s	FCCP 5	0.7397799326
110s	FCCP 5	0.7811870297
110s	FCCP 5	0.726611562
110s	FCCP 5	0.6210329489
110s	FCCP 5	0.5486878308
110s	FCCP 5	0.7086936685
120s	FCCP 5	0.7333190119
120s	FCCP 5	0.7781597936
120s	FCCP 5	0.7246120979
120s	FCCP 5	0.6049456005
120s	FCCP 5	0.553003331
120s	FCCP 5	0.7108985724
130s	FCCP 5	0.7343715069
130s	FCCP 5	0.7886046149
130s	FCCP 5	0.7254408201
130s	FCCP 5	0.6398495605
130s	FCCP 5	0.5560122756
130s	FCCP 5	0.7078125805
140s	FCCP 5	0.7297027119
140s	FCCP 5	0.7973961826
140s	FCCP 5	0.7318568947
140s	FCCP 5	0.6300786302
140s	FCCP 5	0.5700350283
140s	FCCP 5	0.7135705243
150s	FCCP 5	0.7230400195
150s	FCCP 5	0.8001220058
150s	FCCP 5	0.7381831852
150s	FCCP 5	0.6237234463
150s	FCCP 5	0.5688333745
150s	FCCP 5	0.7194199848
160s	FCCP 5	0.7220194891
160s	FCCP 5	0.8052558285
160s	FCCP 5	0.7316337788
160s	FCCP 5	0.6127270994
160s	FCCP 5	0.71523824
170s	FCCP 5	0.7222524808
170s	FCCP 5	0.8116037465
170s	FCCP 5	0.7287007244
170s	FCCP 5	0.6085533951
170s	FCCP 5	0.5573466202
170s	FCCP 5	0.7238268626
180s	FCCP 5	0.7308953583
180s	FCCP 5	0.6169188961
180s	FCCP 5	0.5516877975
180s	FCCP 5	0.7256188391
190s	FCCP 5	0.7208995141
190s	FCCP 5	0.8111486866
190s	FCCP 5	0.7219000799
190s	FCCP 5	0.5987266006
190s	FCCP 5	0.54636019
190s	FCCP 5	0.7182084217
200s	FCCP 5	0.7152365606
200s	FCCP 5	0.8021167251
200s	FCCP 5	0.7297704305
200s	FCCP 5	0.6175548151
200s	FCCP 5	0.5530476241
200s	FCCP 5	0.7253420063
20s	FCCP 5	1.0023592691
20s	FCCP 5	0.9961197997
20s	FCCP 5	1.0056129847
20s	FCCP 5	0.9923886299
210s	FCCP 5	0.708403016
210s	FCCP 5	0.7983117985
210s	FCCP 5	0.7311765961
210s	FCCP 5	0.6259390139
210s	FCCP 5	0.5515637468
220s	FCCP 5	0.7000784425
220s	FCCP 5	0.80127687
220s	FCCP 5	0.75039799
220s	FCCP 5	0.6260156052
220s	FCCP 5	0.5485927067
220s	FCCP 5	0.7243338699
230s	FCCP 5	0.6956943008
230s	FCCP 5	0.8120047485
230s	FCCP 5	0.7513492578
230s	FCCP 5	0.6030277952
230s	FCCP 5	0.5472935435
230s	FCCP 5	0.720794082
240s	FCCP 5	0.6931543478
240s	FCCP 5	0.8223486594
240s	FCCP 5	0.7747967936
240s	FCCP 5	0.6158225329
240s	FCCP 5	0.5485433492
240s	FCCP 5	0.7178816265
250s	FCCP 5	0.6890384633
250s	FCCP 5	0.8284533984
250s	FCCP 5	0.7706556202
250s	FCCP 5	0.6206163216
250s	FCCP 5	0.5482047224
250s	FCCP 5	0.7127308861
260s	FCCP 5	0.6854814615
260s	FCCP 5	0.8306584283
260s	FCCP 5	0.7666377949
260s	FCCP 5	0.6267406639
260s	FCCP 5	0.5475058395
260s	FCCP 5	0.7020779502
270s	FCCP 5	0.6815794439
270s	FCCP 5	0.8335047565
270s	FCCP 5	0.7693761892
270s	FCCP 5	0.6479797469
270s	FCCP 5	0.5456668842
270s	FCCP 5	0.7037222363
280s	FCCP 5	0.6799121839
280s	FCCP 5	0.8386417906
280s	FCCP 5	0.7748266218
280s	FCCP 5	0.641619758
280s	FCCP 5	0.5402955894
280s	FCCP 5	0.706706666
290s	FCCP 5	0.6821273457
290s	FCCP 5	0.8469496599
290s	FCCP 5	0.777653443
290s	FCCP 5	0.6502381339
290s	FCCP 5	0.541335839
290s	FCCP 5	0.7135262022
30s	FCCP 5	0.9857695951
30s	FCCP 5	0.9768231585
30s	FCCP 5	0.8240863705
30s	FCCP 5	0.9360631312
30s	FCCP 5	1.0170275592
30s	FCCP 5	0.9841911583
40s	FCCP 5	0.797754975
40s	FCCP 5	0.7953487258
40s	FCCP 5	0.7843284847
40s	FCCP 5	0.758929655
40s	FCCP 5	0.7005494277
40s	FCCP 5	0.7533858548
50s	FCCP 5	0.7480304114
50s	FCCP 5	0.7538741401
50s	FCCP 5	0.7638181928
50s	FCCP 5	0.659170918
50s	FCCP 5	0.620276895
50s	FCCP 5	0.7538598338
60s	FCCP 5	0.7224612755
60s	FCCP 5	0.7347558326
60s	FCCP 5	0.7555431591
60s	FCCP 5	0.6376828141
60s	FCCP 5	0.5734234837
60s	FCCP 5	0.733562455
70s	FCCP 5	0.7494036758
70s	FCCP 5	0.7733922169
70s	FCCP 5	0.749081784
70s	FCCP 5	0.6239345436
70s	FCCP 5	0.5505020868
70s	FCCP 5	0.731844132
80s	FCCP 5	0.7410031787
80s	FCCP 5	0.7718001753
80s	FCCP 5	0.7490668532
80s	FCCP 5	0.6226935407
80s	FCCP 5	0.5297049453
80s	FCCP 5	0.7115350468
90s	FCCP 5	0.7377172082
90s	FCCP 5	0.7743863012
90s	FCCP 5	0.7392652474
90s	FCCP 5	0.6311943526
90s	FCCP 5	0.5340620505
90s	FCCP 5	0.7034614857
0s	Iono	1.0066176961
0s	Iono	0.9712390862
0s	Iono	1.0034629604
0s	Iono	1.0083607948
0s	Iono	0.9962218469
0s	Iono	1.005793196
100s	Iono	1.3114004516
100s	Iono	1.3728766659
100s	Iono	1.0644767916
100s	Iono	1.5087132596
100s	Iono	1.6903659522
100s	Iono	1.4131782319
10s	Iono	1.0034389848
10s	Iono	0.9906048305
10s	Iono	1.0000201865
10s	Iono	1.0047024624
10s	Iono	0.9951014696
10s	Iono	0.997826087
110s	Iono	1.2635339214
110s	Iono	1.334241231
110s	Iono	1.0483566636
110s	Iono	1.3991058463
110s	Iono	1.6417376602
110s	Iono	1.3869614478
120s	Iono	1.2297617722
120s	Iono	1.3439100371
120s	Iono	1.0323187806
120s	Iono	1.3489442942
120s	Iono	1.6529492315
120s	Iono	1.3462081536
130s	Iono	1.2330219203
130s	Iono	1.3079392944
130s	Iono	1.0468326938
130s	Iono	1.3046723355
130s	Iono	1.6359486692
130s	Iono	1.2485807857
140s	Iono	1.2809411895
140s	Iono	1.0731219206
140s	Iono	1.2500292201
140s	Iono	1.6116369398
140s	Iono	1.2052143753
150s	Iono	1.1169617896
150s	Iono	1.263669048
150s	Iono	1.1027847174
150s	Iono	1.1812036872
150s	Iono	1.6963871654
150s	Iono	1.191454102
160s	Iono	1.0889360101
160s	Iono	1.2580668094
160s	Iono	1.0718329664
160s	Iono	1.1353427634
160s	Iono	1.657416535
160s	Iono	1.1825143208
170s	Iono	1.0611833899
170s	Iono	1.2173094642
170s	Iono	1.0569493701
170s	Iono	1.0957836223
170s	Iono	1.6207203917
170s	Iono	1.172329633
180s	Iono	1.0311418497
180s	Iono	1.2375216455
180s	Iono	1.0957787698
180s	Iono	1.0874920774
180s	Iono	1.5970261637
180s	Iono	1.1626595152
190s	Iono	0.9842188015
190s	Iono	1.2259179338
190s	Iono	1.0901497318
190s	Iono	1.0631377871
190s	Iono	1.6008809268
190s	Iono	1.1568084277
200s	Iono	0.9559649051
200s	Iono	1.1857007324
200s	Iono	1.0980427144
200s	Iono	1.0721372516
200s	Iono	1.5666590644
200s	Iono	1.1541720189
20s	Iono	0.9982111638
20s	Iono	0.9949438235
20s	Iono	0.9984813192
20s	Iono	0.9898650223
20s	Iono	1.4019664283
20s	Iono	0.9974610096
210s	Iono	0.9392728765
210s	Iono	1.1875712002
210s	Iono	1.0868941703
210s	Iono	1.0819992289
210s	Iono	1.5324166165
210s	Iono	1.1554257419
220s	Iono	0.9506322989
220s	Iono	1.1856447802
220s	Iono	1.0994017234
220s	Iono	1.0648598011
220s	Iono	1.4501910677
220s	Iono	1.1787702842
230s	Iono	0.9307383718
230s	Iono	1.1895533323
230s	Iono	1.091624334
230s	Iono	1.0563461757
230s	Iono	1.4010753206
230s	Iono	1.1718543108
240s	Iono	0.9114725489
240s	Iono	1.1984212193
240s	Iono	1.0701799557
240s	Iono	1.0362500873
240s	Iono	1.3913472969
240s	Iono	1.153423447
250s	Iono	0.8869440634
250s	Iono	1.1808306173
250s	Iono	1.0743960584
250s	Iono	1.0282759687
250s	Iono	1.3894541145
250s	Iono	1.1122247586
260s	Iono	0.874789625
260s	Iono	1.1006392575
260s	Iono	1.0610550074
260s	Iono	1.0267554345
260s	Iono	1.359040625
260s	Iono	1.0918491781
270s	Iono	0.8514981427
270s	Iono	1.1085926887
270s	Iono	1.070620264
270s	Iono	1.1150429777
270s	Iono	1.3232718098
270s	Iono	1.0720993205
280s	Iono	0.839435076
280s	Iono	1.080911289
280s	Iono	1.1367859678
280s	Iono	1.292827428
280s	Iono	1.0852093453
290s	Iono	0.7511767816
290s	Iono	1.0823603076
290s	Iono	1.1377360884
290s	Iono	1.2985485
290s	Iono	1.061141826
30s	Iono	1.9854276259
30s	Iono	2.1161424845
30s	Iono	1.0149461103
30s	Iono	1.0371483262
30s	Iono	1.5126153524
30s	Iono	0.992550505
40s	Iono	1.8279629812
40s	Iono	1.8974652899
40s	Iono	1.124435837
40s	Iono	1.1262180854
40s	Iono	3.050762535
40s	Iono	1.727410404
50s	Iono	1.7111634116
50s	Iono	1.7949976482
50s	Iono	1.0997966471
50s	Iono	1.9162579378
50s	Iono	2.0126786702
50s	Iono	1.5408295578
60s	Iono	1.5895008557
60s	Iono	1.6593407482
60s	Iono	1.1236489474
60s	Iono	1.9227881201
60s	Iono	1.9401580955
60s	Iono	1.5999966753
70s	Iono	1.4996464281
70s	Iono	1.5869231136
70s	Iono	1.1081395669
70s	Iono	1.7936372729
70s	Iono	1.8469335911
70s	Iono	1.5543404379
80s	Iono	1.4285420083
80s	Iono	1.5248344421
80s	Iono	1.0971802058
80s	Iono	1.6914816382
80s	Iono	1.7797850643
80s	Iono	1.4808834292
90s	Iono	1.3567561812
90s	Iono	1.4306333814
90s	Iono	1.0765410432
90s	Iono	1.5533732352
90s	Iono	1.730659538
90s	Iono	1.4359668793
0s	Q 2.5	1.012906241
0s	Q 2.5	1.030208465
0s	Q 2.5	1.0036565699
0s	Q 2.5	1.0263381302
0s	Q 2.5	0.988630058
0s	Q 2.5	1.0021950472
100s	Q 2.5	0.9223392264
100s	Q 2.5	0.9097026788
100s	Q 2.5	0.982426818
100s	Q 2.5	0.9460462069
100s	Q 2.5	1.0734867721
100s	Q 2.5	0.9952691545
10s	Q 2.5	1.0026923077
10s	Q 2.5	1.0002172968
10s	Q 2.5	0.9988518944
10s	Q 2.5	1.0107189974
10s	Q 2.5	1.0031799662
10s	Q 2.5	1.0024956281
110s	Q 2.5	0.9262040892
110s	Q 2.5	0.9024801301
110s	Q 2.5	0.9741345025
110s	Q 2.5	0.9758200384
110s	Q 2.5	1.0752050496
110s	Q 2.5	0.9922524516
120s	Q 2.5	0.9207663183
120s	Q 2.5	0.8969511816
120s	Q 2.5	0.9543440619
120s	Q 2.5	0.9483375633
120s	Q 2.5	1.083849342
120s	Q 2.5	0.9986980929
130s	Q 2.5	0.9156718937
130s	Q 2.5	0.8871421006
130s	Q 2.5	0.9616310806
130s	Q 2.5	0.9501433198
130s	Q 2.5	1.0909078043
130s	Q 2.5	1.0040919842
140s	Q 2.5	0.9053643535
140s	Q 2.5	0.8867368105
140s	Q 2.5	0.9263654179
140s	Q 2.5	0.9346792754
140s	Q 2.5	1.1211209226
140s	Q 2.5	1.0021914519
150s	Q 2.5	0.9006095536
150s	Q 2.5	0.8856554471
150s	Q 2.5	0.9221407351
150s	Q 2.5	0.9276853467
150s	Q 2.5	1.1289762308
150s	Q 2.5	1.0024940339
160s	Q 2.5	0.8890772871
160s	Q 2.5	0.8769611154
160s	Q 2.5	0.9076278041
160s	Q 2.5	0.9172758398
160s	Q 2.5	1.0800355246
160s	Q 2.5	1.0026427728
170s	Q 2.5	0.8889754193
170s	Q 2.5	0.8749481715
170s	Q 2.5	0.8951672929
170s	Q 2.5	0.9174598708
170s	Q 2.5	1.0730814422
170s	Q 2.5	1.0081893008
180s	Q 2.5	0.8811176313
180s	Q 2.5	0.8679339116
180s	Q 2.5	0.8903180039
180s	Q 2.5	0.9229155451
180s	Q 2.5	1.0759131577
180s	Q 2.5	1.0093858203
190s	Q 2.5	0.8760305959
190s	Q 2.5	0.8549655158
190s	Q 2.5	0.8800276368
190s	Q 2.5	0.9321529113
190s	Q 2.5	1.0763826034
190s	Q 2.5	1.0155324722
200s	Q 2.5	0.8691111109
200s	Q 2.5	0.8366384312
200s	Q 2.5	0.8865023506
200s	Q 2.5	0.981232384
200s	Q 2.5	1.0813084679
200s	Q 2.5	1.0116336835
20s	Q 2.5	0.9925831866
20s	Q 2.5	0.9706654152
20s	Q 2.5	0.9994606555
20s	Q 2.5	0.9610163036
20s	Q 2.5	1.0148136668
20s	Q 2.5	0.9963965298
210s	Q 2.5	0.8653406699
210s	Q 2.5	0.8221194182
210s	Q 2.5	0.8851964099
210s	Q 2.5	0.9766147085
210s	Q 2.5	1.0816800807
210s	Q 2.5	1.0110438824
220s	Q 2.5	0.8340272563
220s	Q 2.5	0.814061089
220s	Q 2.5	0.8955022692
220s	Q 2.5	0.9698214774
220s	Q 2.5	1.0792458091
220s	Q 2.5	1.014259994
230s	Q 2.5	0.8196304764
230s	Q 2.5	0.8253807128
230s	Q 2.5	0.9049985702
230s	Q 2.5	0.9413997292
230s	Q 2.5	1.0818034294
230s	Q 2.5	1.0072685118
240s	Q 2.5	0.8236913262
240s	Q 2.5	0.8284127354
240s	Q 2.5	0.8865548423
240s	Q 2.5	0.959244582
240s	Q 2.5	1.0865269914
240s	Q 2.5	1.0017342514
250s	Q 2.5	0.8138503199
250s	Q 2.5	0.8235820535
250s	Q 2.5	0.8918512246
250s	Q 2.5	0.9572040791
250s	Q 2.5	1.0864015903
250s	Q 2.5	0.9848331125
260s	Q 2.5	0.7995998348
260s	Q 2.5	0.8155681695
260s	Q 2.5	0.8791443452
260s	Q 2.5	0.9618703698
260s	Q 2.5	1.0770358526
260s	Q 2.5	0.9732862975
270s	Q 2.5	0.7948954911
270s	Q 2.5	0.8184274995
270s	Q 2.5	0.8844703969
270s	Q 2.5	0.9913968705
270s	Q 2.5	1.0677426775
270s	Q 2.5	0.9689656679
280s	Q 2.5	0.8010343981
280s	Q 2.5	0.8111828654
280s	Q 2.5	0.8893756767
280s	Q 2.5	0.9848090826
280s	Q 2.5	1.0681866007
280s	Q 2.5	0.982790908
290s	Q 2.5	0.7831627571
290s	Q 2.5	0.8049337545
290s	Q 2.5	0.8873826258
290s	Q 2.5	0.9954799358
290s	Q 2.5	1.0705095219
290s	Q 2.5	0.9773852668
30s	Q 2.5	0.9895078983
30s	Q 2.5	0.9662006013
30s	Q 2.5	0.9930343813
30s	Q 2.5	0.9552227166
30s	Q 2.5	1.037452831
30s	Q 2.5	0.9999201716
40s	Q 2.5	0.9691157055
40s	Q 2.5	0.9662974002
40s	Q 2.5	0.9166073115
40s	Q 2.5	1.047376931
40s	Q 2.5	1.0017496369
50s	Q 2.5	0.9109454531
50s	Q 2.5	0.9557453815
50s	Q 2.5	0.966185787
50s	Q 2.5	0.8902429867
50s	Q 2.5	1.058198685
50s	Q 2.5	0.9987673732
60s	Q 2.5	0.8866597572
60s	Q 2.5	0.9341279002
60s	Q 2.5	1.0001606017
60s	Q 2.5	0.8751972982
60s	Q 2.5	1.0559632768
60s	Q 2.5	0.9965608737
70s	Q 2.5	0.929232432
70s	Q 2.5	0.8909980681
70s	Q 2.5	0.9633086048
70s	Q 2.5	0.8820544095
70s	Q 2.5	1.0661445081
70s	Q 2.5	1.001414426
80s	Q 2.5	0.9211278656
80s	Q 2.5	0.9275103813
80s	Q 2.5	0.9701846863
80s	Q 2.5	0.9008809478
80s	Q 2.5	1.1193056801
80s	Q 2.5	0.9976034593
90s	Q 2.5	0.9207358514
90s	Q 2.5	0.9206032166
90s	Q 2.5	1.0123972522
90s	Q 2.5	0.962533487
90s	Q 2.5	1.10073221
90s	Q 2.5	0.9965674521
0s	Q 25	1.0014678702
0s	Q 25	1.014127188
0s	Q 25	1.0041796895
0s	Q 25	0.9949761967
0s	Q 25	0.9922742734
0s	Q 25	1.0169832661
100s	Q 25	0.9203895301
100s	Q 25	0.9509426811
100s	Q 25	0.8593654938
100s	Q 25	0.8693002063
100s	Q 25	0.9792385981
100s	Q 25	0.9676310005
10s	Q 25	0.9957286432
10s	Q 25	0.9801895662
10s	Q 25	1.0048162496
10s	Q 25	0.9893405068
10s	Q 25	0.9999669673
10s	Q 25	0.9928960449
110s	Q 25	0.9217679672
110s	Q 25	0.9075621747
110s	Q 25	0.8459949919
110s	Q 25	0.8200550518
110s	Q 25	0.9731105768
110s	Q 25	0.9652295962
120s	Q 25	0.9154892069
120s	Q 25	0.9364849491
120s	Q 25	0.8450981059
120s	Q 25	0.7873352686
120s	Q 25	0.9762712352
120s	Q 25	0.9522958163
130s	Q 25	0.9085192748
130s	Q 25	0.9304834235
130s	Q 25	0.8511821233
130s	Q 25	0.7779820865
130s	Q 25	0.9832224447
130s	Q 25	0.9554767203
140s	Q 25	0.9402443872
140s	Q 25	0.9310081499
140s	Q 25	0.8460987957
140s	Q 25	0.7679152643
140s	Q 25	1.0005975108
140s	Q 25	0.9722670746
150s	Q 25	0.9275066416
150s	Q 25	0.9284370166
150s	Q 25	0.8412719247
150s	Q 25	0.7571846432
150s	Q 25	0.9960147681
150s	Q 25	0.9666992835
160s	Q 25	0.9074943603
160s	Q 25	0.9206802225
160s	Q 25	0.8455080721
160s	Q 25	0.7418515205
160s	Q 25	0.991756039
160s	Q 25	0.9651247291
170s	Q 25	0.8972889787
170s	Q 25	0.9185828266
170s	Q 25	0.837646229
170s	Q 25	0.7302893444
170s	Q 25	0.9749942816
170s	Q 25	0.9642069809
180s	Q 25	0.8932813659
180s	Q 25	0.9148136553
180s	Q 25	0.822075415
180s	Q 25	0.7342310184
180s	Q 25	0.9716376798
180s	Q 25	0.9576280668
190s	Q 25	0.8855653274
190s	Q 25	0.8995057013
190s	Q 25	0.8145940207
190s	Q 25	0.7446549683
190s	Q 25	1.0026053719
190s	Q 25	0.9837567502
200s	Q 25	0.8376543677
200s	Q 25	0.8600376709
200s	Q 25	0.8144040988
200s	Q 25	0.8097122647
200s	Q 25	0.996548321
200s	Q 25	0.9768342487
20s	Q 25	1.011239613
20s	Q 25	1.0151188218
20s	Q 25	0.9929359227
20s	Q 25	0.9794723359
20s	Q 25	1.0142993362
20s	Q 25	0.991138019
210s	Q 25	0.8220023171
210s	Q 25	0.8838537862
210s	Q 25	0.8182961612
210s	Q 25	0.8002895825
210s	Q 25	0.9886494841
210s	Q 25	0.9737752997
220s	Q 25	0.8111530564
220s	Q 25	0.8764406171
220s	Q 25	0.8340183518
220s	Q 25	0.7837128968
220s	Q 25	0.9860253631
220s	Q 25	0.9726331483
230s	Q 25	0.8063414676
230s	Q 25	0.8797355788
230s	Q 25	0.8129972243
230s	Q 25	0.7794660498
230s	Q 25	0.9811236764
230s	Q 25	0.9624126243
240s	Q 25	0.7948002797
240s	Q 25	0.88128356
240s	Q 25	0.8132483162
240s	Q 25	0.800416985
240s	Q 25	0.9805903899
240s	Q 25	0.9510342142
250s	Q 25	0.7930642193
250s	Q 25	0.882319412
250s	Q 25	0.813998557
250s	Q 25	0.776509162
250s	Q 25	1.0077627125
250s	Q 25	0.9305857432
260s	Q 25	0.783335294
260s	Q 25	0.8796863498
260s	Q 25	0.8091873393
260s	Q 25	0.7757830574
260s	Q 25	0.9937170917
260s	Q 25	0.9078461642
270s	Q 25	0.7742248401
270s	Q 25	0.8751741043
270s	Q 25	0.8028220785
270s	Q 25	0.793103104
270s	Q 25	0.9570667421
270s	Q 25	0.8922451155
280s	Q 25	0.7666744973
280s	Q 25	0.8699698033
280s	Q 25	0.7910452168
280s	Q 25	0.7725700609
280s	Q 25	0.959526843
280s	Q 25	0.8922295141
290s	Q 25	0.7601665657
290s	Q 25	0.8710239004
290s	Q 25	0.7867567359
290s	Q 25	0.8080764947
290s	Q 25	0.9636690752
290s	Q 25	0.8941017019
30s	Q 25	0.9908199983
30s	Q 25	0.9866146574
30s	Q 25	0.9500794475
30s	Q 25	0.9601097976
30s	Q 25	1.0358867653
30s	Q 25	0.9967705518
40s	Q 25	0.9894815343
40s	Q 25	1.014571382
40s	Q 25	0.9460635865
40s	Q 25	0.9164724519
40s	Q 25	1.0385510957
40s	Q 25	1.0094749907
50s	Q 25	0.98046687
50s	Q 25	0.9917552639
50s	Q 25	0.9333544131
50s	Q 25	0.8871093844
50s	Q 25	1.040075873
50s	Q 25	0.6207398458
60s	Q 25	0.9550638642
60s	Q 25	0.9520676326
60s	Q 25	0.9159494826
60s	Q 25	0.8720121163
60s	Q 25	1.0268251383
60s	Q 25	0.9984376386
70s	Q 25	0.9524189629
70s	Q 25	0.9090417563
70s	Q 25	0.9071881705
70s	Q 25	0.8596671158
70s	Q 25	1.0232995272
70s	Q 25	1.0010340833
80s	Q 25	0.9448999204
80s	Q 25	0.9374529853
80s	Q 25	0.8993189853
80s	Q 25	0.8580319829
80s	Q 25	1.0150065303
80s	Q 25	0.9856949754
90s	Q 25	0.9364261299
90s	Q 25	0.9605008762
90s	Q 25	0.879410446
90s	Q 25	0.826522308
90s	Q 25	0.9998613712
90s	Q 25	0.9814116691
