# Supplementary material for: On the causes and consequences of the uncoupler-like effects of quercetin and dehydrosilybin in H9c2 cells
Source: PLoS One. 2017 Oct 4;12(10):e0185691. doi: 10.1371/journal.pone.0185691 (PMC5627936; doi:10.1371/journal.pone.0185691)
Supplement: S2 File — Open Data archive containing the minimal dataset behind all figures. Raw data can be made available upon request. (ZIP) [file pone.0185691.s002.zip › Fig7b(CEPIAhypoxia).csv]

Repeat	Time	Treatment	Value
12/09/15	0	Normoxia	0.9979075518
12/09/15	30	Normoxia	1.0019653839
12/09/15	60	Normoxia	1.0008881558
12/09/15	90	Normoxia	1.0018496078
12/09/15	120	Normoxia	0.9965397924
12/09/15	150	Normoxia	1.0092766786
12/09/15	180	Normoxia	0.9938275658
12/09/15	210	Normoxia	1.0000666978
12/09/15	240	Normoxia	0.9692578813
12/09/15	270	Normoxia	1.0583021469
12/09/15	300	Normoxia	0.9723946638
12/09/15	330	Normoxia	0.9973327862
12/09/15	360	Normoxia	1.0009625301
12/09/15	390	Normoxia	0.9977282115
12/09/15	420	Normoxia
12/09/15	450	Normoxia	1.008
12/09/15	480	Normoxia	1.0055503496
12/09/15	510	Normoxia	0.9945459906
12/09/15	540	Normoxia	0.9836795252
12/09/15	570	Normoxia	0.9967227442
12/09/15	600	Normoxia	1.0047958248
12/09/15	630	Normoxia	1.0230472855
12/09/15	660	Normoxia	0.9907827567
12/09/15	690	Normoxia	1.0007286505
12/09/15	720	Normoxia	1.0089928058
12/09/15	750	Normoxia	0.9911955514
12/09/15	780	Normoxia	0.9877184695
12/09/15	810	Normoxia	0.9711538462
12/09/15	840	Normoxia	1.0154780848
12/09/15	870	Normoxia	1.0132929265
12/09/15	900	Normoxia	1.0100286533
12/09/15	930	Normoxia	0.9910200165
12/09/15	960	Normoxia	1.0034597288
12/09/15	990	Normoxia	1.0046755059
12/09/15	1020	Normoxia	0.9987242186
12/09/15	1050	Normoxia	0.9959697733
12/09/15	1080	Normoxia	0.99695586
12/09/15	1110	Normoxia	1.0053191489
12/09/15	1140	Normoxia	0.9996330275
12/09/15	1170	Normoxia	0.9982198487
12/09/15	1200	Normoxia	1.0086772806
12/09/15	1230	Normoxia	0.9857469512
12/09/15	1260	Normoxia	1.0044611953
12/09/15	1290	Normoxia	1
12/09/15	1320	Normoxia	0.9695587135
12/09/15	1350	Normoxia	1.0571343105
12/09/15	1380	Normoxia	0.964650956
12/09/15	1410	Normoxia	1.0442651207
12/09/15	1440	Normoxia	0.9653333333
12/09/15	1470	Normoxia	0.9622411693
12/09/15	1500	Normoxia	1.0513312545
12/09/15	1530	Normoxia	1.0000798658
12/09/15	1560	Normoxia	0.9799752781
12/09/15	1590	Normoxia	1.0135237934
12/09/15	1620	Normoxia	0.9748929381
12/09/15	1650	Normoxia	1.0332310838
12/09/15	1680	Normoxia	0.9521122085
12/09/15	1710	Normoxia	1.038308787
12/09/15	1740	Normoxia	0.9992650661
12/09/15	1770	Normoxia	0.9974962444
12/09/15	1800	Normoxia	0.9917752752
12/09/15	0	Hypoxia	0.9979075518
12/09/15	30	Hypoxia	1.0089152725
12/09/15	60	Hypoxia	1.0386746789
12/09/15	90	Hypoxia	1.0422028156
12/09/15	120	Hypoxia	1.0411954551
12/09/15	150	Hypoxia	1.0613464049
12/09/15	180	Hypoxia	1.0729987488
12/09/15	210	Hypoxia	1.085895237
12/09/15	240	Hypoxia	1.0858338133
12/09/15	270	Hypoxia
12/09/15	300	Hypoxia	1.0504317685
12/09/15	330	Hypoxia	1.1328282769
12/09/15	360	Hypoxia	1.1083652254
12/09/15	390	Hypoxia	1.0826122724
12/09/15	420	Hypoxia	1.1622720884
12/09/15	450	Hypoxia	1.1659788249
12/09/15	480	Hypoxia	1.1315567093
12/09/15	510	Hypoxia	1.2440694176
12/09/15	540	Hypoxia	1.2504143616
12/09/15	570	Hypoxia	1.1403519378
12/09/15	600	Hypoxia	1.1409162482
12/09/15	630	Hypoxia	1.1332435365
12/09/15	660	Hypoxia	1.1152876663
12/09/15	690	Hypoxia	1.1732159223
12/09/15	720	Hypoxia	1.1916701485
12/09/15	750	Hypoxia	1.2139359835
12/09/15	780	Hypoxia	1.236189388
12/09/15	810	Hypoxia	1.2080129482
12/09/15	840	Hypoxia	1.2407738232
12/09/15	870	Hypoxia	1.1766026648
12/09/15	900	Hypoxia	1.1689849907
12/09/15	930	Hypoxia	1.1611875867
12/09/15	960	Hypoxia	1.154715455
12/09/15	990	Hypoxia	1.1639891836
12/09/15	1020	Hypoxia	1.1873137564
12/09/15	1050	Hypoxia	1.1975567636
12/09/15	1080	Hypoxia	1.1869696557
12/09/15	1110	Hypoxia	1.1941558198
12/09/15	1140	Hypoxia	1.1925795429
12/09/15	1170	Hypoxia	1.208189441
12/09/15	1200	Hypoxia	1.2194285049
12/09/15	1230	Hypoxia	1.2208381401
12/09/15	1260	Hypoxia	1.2092942459
12/09/15	1290	Hypoxia	1.20621742
12/09/15	1320	Hypoxia	1.1783070687
12/09/15	1350	Hypoxia	1.3034956551
12/09/15	1380	Hypoxia	1.3627000452
12/09/15	1410	Hypoxia	1.3324395116
12/09/15	1440	Hypoxia	1.3604548452
12/09/15	1470	Hypoxia	1.3683795548
12/09/15	1500	Hypoxia	1.3531173747
12/09/15	1530	Hypoxia	1.3394909891
12/09/15	1560	Hypoxia	1.3574300281
12/09/15	1590	Hypoxia	1.4037799183
12/09/15	1620	Hypoxia	1.3898934363
12/09/15	1650	Hypoxia	1.4076610358
12/09/15	1680	Hypoxia	1.3598309481
12/09/15	1710	Hypoxia	1.349723507
12/09/15	1740	Hypoxia	1.3236144456
12/09/15	1770	Hypoxia	1.3471147629
12/09/15	1800	Hypoxia	1.3515026172
12/09/15	0	HypoxiaQ25	0.9979075518
12/09/15	30	HypoxiaQ25	1.056387563
12/09/15	60	HypoxiaQ25	1.0436376948
12/09/15	90	HypoxiaQ25	1.1253752305
12/09/15	120	HypoxiaQ25	1.0216419602
12/09/15	150	HypoxiaQ25	1.0384363429
12/09/15	180	HypoxiaQ25	1.0583500534
12/09/15	210	HypoxiaQ25	1.0545217916
12/09/15	240	HypoxiaQ25	1.1458081173
12/09/15	270	HypoxiaQ25	1.0311945442
12/09/15	300	HypoxiaQ25	1.0296005645
12/09/15	330	HypoxiaQ25	0.9871417047
12/09/15	360	HypoxiaQ25	1.0764428568
12/09/15	390	HypoxiaQ25	1.0193999278
12/09/15	420	HypoxiaQ25	1.0775304384
12/09/15	450	HypoxiaQ25	1.0593874081
12/09/15	480	HypoxiaQ25	1.0817957301
12/09/15	510	HypoxiaQ25	1.0695921909
12/09/15	540	HypoxiaQ25	1.0918376318
12/09/15	570	HypoxiaQ25	1.0583724061
12/09/15	600	HypoxiaQ25	0.9867142428
12/09/15	630	HypoxiaQ25	0.9683046118
12/09/15	660	HypoxiaQ25
12/09/15	690	HypoxiaQ25	0.9845877867
12/09/15	720	HypoxiaQ25	1.0045911163
12/09/15	750	HypoxiaQ25	1.0185301352
12/09/15	780	HypoxiaQ25	1.0184080316
12/09/15	810	HypoxiaQ25	0.9716859124
12/09/15	840	HypoxiaQ25
12/09/15	870	HypoxiaQ25	0.9785768244
12/09/15	900	HypoxiaQ25	0.9861011508
12/09/15	930	HypoxiaQ25	0.9727563793
12/09/15	960	HypoxiaQ25	0.9712832958
12/09/15	990	HypoxiaQ25	0.9536682941
12/09/15	1020	HypoxiaQ25	0.9579261885
12/09/15	1050	HypoxiaQ25	0.9664229094
12/09/15	1080	HypoxiaQ25	0.9674065143
12/09/15	1110	HypoxiaQ25	0.9600945027
12/09/15	1140	HypoxiaQ25	0.9562237579
12/09/15	1170	HypoxiaQ25	1.0691070571
12/09/15	1200	HypoxiaQ25	1.0576248041
12/09/15	1230	HypoxiaQ25	0.995459192
12/09/15	1260	HypoxiaQ25	0.9718057607
12/09/15	1290	HypoxiaQ25	0.9735087689
12/09/15	1320	HypoxiaQ25	0.9363152087
12/09/15	1350	HypoxiaQ25	0.9305407799
12/09/15	1380	HypoxiaQ25	0.9232014491
12/09/15	1410	HypoxiaQ25	0.9784986095
12/09/15	1440	HypoxiaQ25	0.9919287591
12/09/15	1470	HypoxiaQ25	0.992761319
12/09/15	1500	HypoxiaQ25	0.9615340874
12/09/15	1530	HypoxiaQ25	0.9516644113
12/09/15	1560	HypoxiaQ25	0.9781149693
12/09/15	1590	HypoxiaQ25	1.0012883679
12/09/15	1620	HypoxiaQ25	0.9905936628
12/09/15	1650	HypoxiaQ25	0.9876649199
12/09/15	1680	HypoxiaQ25	0.9579195576
12/09/15	1710	HypoxiaQ25	0.9350864316
12/09/15	1740	HypoxiaQ25	0.9320977591
12/09/15	1770	HypoxiaQ25	0.9504580937
12/09/15	1800	HypoxiaQ25	0.9531027714
14/09/15	0	Normoxia	1.0098928277
14/09/15	30	Normoxia	0.9951664135
14/09/15	60	Normoxia	0.9825884288
14/09/15	90	Normoxia	1.0193443291
14/09/15	120	Normoxia	1.0070541952
14/09/15	150	Normoxia	0.9966002914
14/09/15	180	Normoxia	0.9998574483
14/09/15	210	Normoxia	0.9986148575
14/09/15	240	Normoxia	1.0086401202
14/09/15	270	Normoxia	0.9886521538
14/09/15	300	Normoxia	0.9976303318
14/09/15	330	Normoxia	1.0012772412
14/09/15	360	Normoxia	0.9968667149
14/09/15	390	Normoxia	1.0093686354
14/09/15	420	Normoxia	0.9984227129
14/09/15	450	Normoxia	0.952771907
14/09/15	480	Normoxia	1.0414753839
14/09/15	510	Normoxia	1.0020775623
14/09/15	540	Normoxia	1.0374240583
14/09/15	570	Normoxia	0.9420716328
14/09/15	600	Normoxia	1.0172594142
14/09/15	630	Normoxia	1.0048759251
14/09/15	660	Normoxia	0.9976044717
14/09/15	690	Normoxia	0.9963859776
14/09/15	720	Normoxia	0.9941797017
14/09/15	750	Normoxia	1.0069393718
14/09/15	780	Normoxia	1
14/09/15	810	Normoxia	1.0007437709
14/09/15	840	Normoxia	0.9989641209
14/09/15	870	Normoxia	0.9377515428
14/09/15	900	Normoxia	1.0644664843
14/09/15	930	Normoxia	0.994598576
14/09/15	960	Normoxia	1.0018284574
14/09/15	990	Normoxia	0.9993275616
14/09/15	1020	Normoxia	0.9983853149
14/09/15	1050	Normoxia	0.9961568025
14/09/15	1080	Normoxia	1.0035980468
14/09/15	1110	Normoxia	1.0033617792
14/09/15	1140	Normoxia	0.9988657185
14/09/15	1170	Normoxia	0.9988503714
14/09/15	1200	Normoxia	0.957359363
14/09/15	1230	Normoxia	1.0479726347
14/09/15	1260	Normoxia	1.011090879
14/09/15	1290	Normoxia	0.9860717049
14/09/15	1320	Normoxia	0.9699697101
14/09/15	1350	Normoxia	1.0219077657
14/09/15	1380	Normoxia	1.0038490503
14/09/15	1410	Normoxia	0.995387067
14/09/15	1440	Normoxia	1.0029488584
14/09/15	1470	Normoxia	1.0015232292
14/09/15	1500	Normoxia	0.9982101764
14/09/15	1530	Normoxia	1.0016332846
14/09/15	1560	Normoxia	0.9957700276
14/09/15	1590	Normoxia	1.003731991
14/09/15	1620	Normoxia	0.9971301852
14/09/15	1650	Normoxia	1.0023603462
14/09/15	1680	Normoxia	1.0018479409
14/09/15	1710	Normoxia	0.9965425532
14/09/15	1740	Normoxia	1.0033103695
14/09/15	1770	Normoxia	0.994612069
14/09/15	1800	Normoxia	1.0018924034
14/09/15	0	Hypoxia	1.0098928277
14/09/15	30	Hypoxia	1.0117829069
14/09/15	60	Hypoxia	1.0340102658
14/09/15	90	Hypoxia	1.0343702658
14/09/15	120	Hypoxia	1.0052927467
14/09/15	150	Hypoxia	0.9961809456
14/09/15	180	Hypoxia	1.0368778147
14/09/15	210	Hypoxia	1.0731974093
14/09/15	240	Hypoxia	1.0959325589
14/09/15	270	Hypoxia	1.0811631548
14/09/15	300	Hypoxia	1.094632343
14/09/15	330	Hypoxia	1.0487045494
14/09/15	360	Hypoxia
14/09/15	390	Hypoxia	1.0382962777
14/09/15	420	Hypoxia	1.0868664333
14/09/15	450	Hypoxia	1.0351619555
14/09/15	480	Hypoxia	0.9888000987
14/09/15	510	Hypoxia	1.0055950357
14/09/15	540	Hypoxia	1.0673623742
14/09/15	570	Hypoxia	1.1237622566
14/09/15	600	Hypoxia	1.080469792
14/09/15	630	Hypoxia	1.1078831472
14/09/15	660	Hypoxia	1.0637883802
14/09/15	690	Hypoxia	1.0647571751
14/09/15	720	Hypoxia	1.0592865408
14/09/15	750	Hypoxia	1.1428214407
14/09/15	780	Hypoxia	1.0465511899
14/09/15	810	Hypoxia	1.0039110209
14/09/15	840	Hypoxia	1.0106685416
14/09/15	870	Hypoxia	0.9238645675
14/09/15	900	Hypoxia
14/09/15	930	Hypoxia	0.9155799095
14/09/15	960	Hypoxia	0.9278416675
14/09/15	990	Hypoxia	0.9363798413
14/09/15	1020	Hypoxia	0.938004399
14/09/15	1050	Hypoxia	0.9213034853
14/09/15	1080	Hypoxia	1.0418042361
14/09/15	1110	Hypoxia	1.0185592371
14/09/15	1140	Hypoxia	1.0319195656
14/09/15	1170	Hypoxia	0.9702617673
14/09/15	1200	Hypoxia	0.905421934
14/09/15	1230	Hypoxia	0.8664260801
14/09/15	1260	Hypoxia	0.8410311887
14/09/15	1290	Hypoxia	0.8838224296
14/09/15	1320	Hypoxia	0.8900909472
14/09/15	1350	Hypoxia	0.8731483393
14/09/15	1380	Hypoxia	0.8634595681
14/09/15	1410	Hypoxia	0.8566603188
14/09/15	1440	Hypoxia	0.8461487038
14/09/15	1470	Hypoxia	0.8552158378
14/09/15	1500	Hypoxia	0.8599930886
14/09/15	1530	Hypoxia	0.8633146192
14/09/15	1560	Hypoxia	0.8594710293
14/09/15	1590	Hypoxia	0.965257179
14/09/15	1620	Hypoxia	0.8671970651
14/09/15	1650	Hypoxia	0.8781860367
14/09/15	1680	Hypoxia	0.8983367445
14/09/15	1710	Hypoxia	0.8777357391
14/09/15	1740	Hypoxia	0.8912386705
14/09/15	1770	Hypoxia	0.8413591357
14/09/15	1800	Hypoxia	0.8433676583
14/09/15	0	HypoxiaQ25	1.0098928277
14/09/15	30	HypoxiaQ25
14/09/15	60	HypoxiaQ25	1.0544480994
14/09/15	90	HypoxiaQ25	1.0097974509
14/09/15	120	HypoxiaQ25
14/09/15	150	HypoxiaQ25	0.9669345462
14/09/15	180	HypoxiaQ25	1.0456480655
14/09/15	210	HypoxiaQ25	1.0150989233
14/09/15	240	HypoxiaQ25	1.0098675531
14/09/15	270	HypoxiaQ25	0.9938872691
14/09/15	300	HypoxiaQ25	0.9889513424
14/09/15	330	HypoxiaQ25	1.008889164
14/09/15	360	HypoxiaQ25	0.9471015013
14/09/15	390	HypoxiaQ25	0.9513426667
14/09/15	420	HypoxiaQ25	0.979856484
14/09/15	450	HypoxiaQ25	0.9612680407
14/09/15	480	HypoxiaQ25	0.8855126661
14/09/15	510	HypoxiaQ25	0.8521285576
14/09/15	540	HypoxiaQ25	0.8751168647
14/09/15	570	HypoxiaQ25	1.0010764208
14/09/15	600	HypoxiaQ25	0.9451471306
14/09/15	630	HypoxiaQ25	1.0019830038
14/09/15	660	HypoxiaQ25	1.006365419
14/09/15	690	HypoxiaQ25	1.005239303
14/09/15	720	HypoxiaQ25	0.9764289744
14/09/15	750	HypoxiaQ25	0.9879985073
14/09/15	780	HypoxiaQ25	0.9799649157
14/09/15	810	HypoxiaQ25	0.9702780143
14/09/15	840	HypoxiaQ25	0.9691105805
14/09/15	870	HypoxiaQ25	0.944852288
14/09/15	900	HypoxiaQ25	0.8870324815
14/09/15	930	HypoxiaQ25	0.8365674299
14/09/15	960	HypoxiaQ25	0.8495692675
14/09/15	990	HypoxiaQ25	0.8387128596
14/09/15	1020	HypoxiaQ25	0.8544679297
14/09/15	1050	HypoxiaQ25	0.8368227781
14/09/15	1080	HypoxiaQ25	0.823155691
14/09/15	1110	HypoxiaQ25	0.8206209343
14/09/15	1140	HypoxiaQ25	0.819899365
14/09/15	1170	HypoxiaQ25	0.832081916
14/09/15	1200	HypoxiaQ25	0.8092350056
14/09/15	1230	HypoxiaQ25	0.8542682616
14/09/15	1260	HypoxiaQ25	0.8285207472
14/09/15	1290	HypoxiaQ25	0.783138133
14/09/15	1320	HypoxiaQ25	0.8027843291
14/09/15	1350	HypoxiaQ25	0.8119469552
14/09/15	1380	HypoxiaQ25	0.8062748627
14/09/15	1410	HypoxiaQ25	0.7976323838
14/09/15	1440	HypoxiaQ25	0.8008462919
14/09/15	1470	HypoxiaQ25	0.7983256049
14/09/15	1500	HypoxiaQ25	0.8040410528
14/09/15	1530	HypoxiaQ25	0.8016363498
14/09/15	1560	HypoxiaQ25	0.7956714124
14/09/15	1590	HypoxiaQ25	0.7920431854
14/09/15	1620	HypoxiaQ25	0.7942700228
14/09/15	1650	HypoxiaQ25	0.7939142513
14/09/15	1680	HypoxiaQ25	0.7900504557
14/09/15	1710	HypoxiaQ25	0.7837054717
14/09/15	1740	HypoxiaQ25	0.7999629889
14/09/15	1770	HypoxiaQ25	0.7896370441
14/09/15	1800	HypoxiaQ25	0.8319218222
15/09/15	0	Normoxia	1.0207852194
15/09/15	30	Normoxia	1.0141309727
15/09/15	60	Normoxia	0.9357859161
15/09/15	90	Normoxia	1.0817042318
15/09/15	120	Normoxia	0.9549011651
15/09/15	150	Normoxia	0.9901984366
15/09/15	180	Normoxia	1.0207768744
15/09/15	210	Normoxia	0.9934569248
15/09/15	240	Normoxia	1.0001237011
15/09/15	270	Normoxia	1.0011307953
15/09/15	300	Normoxia	0.9959266802
15/09/15	330	Normoxia	1.0045213797
15/09/15	360	Normoxia	1.0047449585
15/09/15	390	Normoxia	0.9879227053
15/09/15	420	Normoxia	0.9995253916
15/09/15	450	Normoxia	1.0113581936
15/09/15	480	Normoxia	0.9899771895
15/09/15	510	Normoxia	1.0093893399
15/09/15	540	Normoxia	0.9935553169
15/09/15	570	Normoxia	0.9997085823
15/09/15	600	Normoxia	0.998015873
15/09/15	630	Normoxia	0.9958020327
15/09/15	660	Normoxia	1.0133055824
15/09/15	690	Normoxia	0.9910694184
15/09/15	720	Normoxia	1.0023653289
15/09/15	750	Normoxia	1.0006169507
15/09/15	780	Normoxia	0.9988284911
15/09/15	810	Normoxia	1.0094173982
15/09/15	840	Normoxia	0.9928921569
15/09/15	870	Normoxia	0.9998322288
15/09/15	900	Normoxia	0.9966751918
15/09/15	930	Normoxia	0.9719657546
15/09/15	960	Normoxia	1.0363999003
15/09/15	990	Normoxia	0.9990878182
15/09/15	1020	Normoxia	1.0093506494
15/09/15	1050	Normoxia	0.9895117541
15/09/15	1080	Normoxia	0.9666453441
15/09/15	1110	Normoxia	1.0206716014
15/09/15	1140	Normoxia	1.0018538136
15/09/15	1170	Normoxia
15/09/15	1200	Normoxia	1.0154858161
15/09/15	1230	Normoxia	0.9918085596
15/09/15	1260	Normoxia	0.9546062606
15/09/15	1290	Normoxia	1.0436014076
15/09/15	1320	Normoxia	1.0039026821
15/09/15	1350	Normoxia	0.9955585352
15/09/15	1380	Normoxia	1.0017784553
15/09/15	1410	Normoxia	0.9929649093
15/09/15	1440	Normoxia	1.0108334044
15/09/15	1470	Normoxia	0.9963080622
15/09/15	1500	Normoxia	0.9996519015
15/09/15	1530	Normoxia	0.9993853719
15/09/15	1560	Normoxia	1.0043559428
15/09/15	1590	Normoxia	0.9906015038
15/09/15	1620	Normoxia	1.0064079422
15/09/15	1650	Normoxia	0.9993653096
15/09/15	1680	Normoxia	0.99844479
15/09/15	1710	Normoxia	0.9692019282
15/09/15	1740	Normoxia	1.0265417642
15/09/15	1770	Normoxia	1.0279122019
15/09/15	1800	Normoxia	0.9602727154
15/09/15	0	Hypoxia	1.0207852194
15/09/15	30	Hypoxia	1.0810001065
15/09/15	60	Hypoxia	1.0965981495
15/09/15	90	Hypoxia	1.128337925
15/09/15	120	Hypoxia	1.1560430663
15/09/15	150	Hypoxia	1.1851038242
15/09/15	180	Hypoxia	1.2035537873
15/09/15	210	Hypoxia	1.2074922465
15/09/15	240	Hypoxia	1.2368284607
15/09/15	270	Hypoxia	1.2789295138
15/09/15	300	Hypoxia	1.2911028838
15/09/15	330	Hypoxia	1.2970718226
15/09/15	360	Hypoxia	1.3210208391
15/09/15	390	Hypoxia	1.3445487289
15/09/15	420	Hypoxia	1.3566393971
15/09/15	450	Hypoxia	1.5469016822
15/09/15	480	Hypoxia	1.4101134791
15/09/15	510	Hypoxia	1.4138455588
15/09/15	540	Hypoxia	1.4375402793
15/09/15	570	Hypoxia
15/09/15	600	Hypoxia	1.4230869357
15/09/15	630	Hypoxia	1.4944634311
15/09/15	660	Hypoxia	1.5087965826
15/09/15	690	Hypoxia	1.5223871303
15/09/15	720	Hypoxia	1.5386456098
15/09/15	750	Hypoxia	1.5523554883
15/09/15	780	Hypoxia	1.5716477397
15/09/15	810	Hypoxia	1.6060157749
15/09/15	840	Hypoxia	1.5885273258
15/09/15	870	Hypoxia	1.5921773127
15/09/15	900	Hypoxia	1.6288730478
15/09/15	930	Hypoxia	1.6067463988
15/09/15	960	Hypoxia	1.5803574744
15/09/15	990	Hypoxia	1.5604871792
15/09/15	1020	Hypoxia	1.6256106659
15/09/15	1050	Hypoxia	1.7106859105
15/09/15	1080	Hypoxia	1.7135830542
15/09/15	1110	Hypoxia	1.6932438454
15/09/15	1140	Hypoxia	1.647378178
15/09/15	1170	Hypoxia	1.8424940898
15/09/15	1200	Hypoxia	1.8714846381
15/09/15	1230	Hypoxia	1.8825821739
15/09/15	1260	Hypoxia	1.672857872
15/09/15	1290	Hypoxia	1.6073878235
15/09/15	1320	Hypoxia	1.5665567179
15/09/15	1350	Hypoxia	1.5527653512
15/09/15	1380	Hypoxia	1.4097352859
15/09/15	1410	Hypoxia	1.6327424771
15/09/15	1440	Hypoxia	1.6370301335
15/09/15	1470	Hypoxia	1.6368652141
15/09/15	1500	Hypoxia	1.6229630219
15/09/15	1530	Hypoxia	1.6264055649
15/09/15	1560	Hypoxia	1.7060098013
15/09/15	1590	Hypoxia	1.6806125306
15/09/15	1620	Hypoxia	1.6880515977
15/09/15	1650	Hypoxia	1.6713114169
15/09/15	1680	Hypoxia	1.6940002764
15/09/15	1710	Hypoxia	1.8329282955
15/09/15	1740	Hypoxia	1.7939857492
15/09/15	1770	Hypoxia
15/09/15	1800	Hypoxia	1.5996278618
15/09/15	0	HypoxiaQ25	1.0207852194
15/09/15	30	HypoxiaQ25	1.0765460415
15/09/15	60	HypoxiaQ25	1.1162939227
15/09/15	90	HypoxiaQ25	1.1008358017
15/09/15	120	HypoxiaQ25	1.1151721735
15/09/15	150	HypoxiaQ25	1.2395611004
15/09/15	180	HypoxiaQ25	1.2469738031
15/09/15	210	HypoxiaQ25	1.229836503
15/09/15	240	HypoxiaQ25	1.2535363573
15/09/15	270	HypoxiaQ25	1.2558662596
15/09/15	300	HypoxiaQ25	1.2557812605
15/09/15	330	HypoxiaQ25	1.2747870267
15/09/15	360	HypoxiaQ25	1.2824539373
15/09/15	390	HypoxiaQ25	1.3020518129
15/09/15	420	HypoxiaQ25	1.3194085053
15/09/15	450	HypoxiaQ25	1.4597632269
15/09/15	480	HypoxiaQ25	1.4690796865
15/09/15	510	HypoxiaQ25	1.4835723401
15/09/15	540	HypoxiaQ25	1.3783509008
15/09/15	570	HypoxiaQ25	1.3893261045
15/09/15	600	HypoxiaQ25	1.4133169887
15/09/15	630	HypoxiaQ25	1.3921008289
15/09/15	660	HypoxiaQ25	1.4203384514
15/09/15	690	HypoxiaQ25	1.4258507721
15/09/15	720	HypoxiaQ25	1.4521568009
15/09/15	750	HypoxiaQ25	1.4589494719
15/09/15	780	HypoxiaQ25	1.458059123
15/09/15	810	HypoxiaQ25	1.4934022083
15/09/15	840	HypoxiaQ25	1.5106379731
15/09/15	870	HypoxiaQ25	1.5428816633
15/09/15	900	HypoxiaQ25	1.4035833731
15/09/15	930	HypoxiaQ25	1.4792173581
15/09/15	960	HypoxiaQ25	1.4758443584
15/09/15	990	HypoxiaQ25	1.4654742388
15/09/15	1020	HypoxiaQ25	1.5159849674
15/09/15	1050	HypoxiaQ25	1.5704131312
15/09/15	1080	HypoxiaQ25	1.7842426239
15/09/15	1110	HypoxiaQ25	1.7282664979
15/09/15	1140	HypoxiaQ25	1.6767341063
15/09/15	1170	HypoxiaQ25	1.5497411243
15/09/15	1200	HypoxiaQ25	1.623468122
15/09/15	1230	HypoxiaQ25	1.6374910869
15/09/15	1260	HypoxiaQ25	1.5702437222
15/09/15	1290	HypoxiaQ25	1.4898235401
15/09/15	1320	HypoxiaQ25	1.432332676
15/09/15	1350	HypoxiaQ25	1.4505301118
15/09/15	1380	HypoxiaQ25	1.4649678743
15/09/15	1410	HypoxiaQ25	1.4561072933
15/09/15	1440	HypoxiaQ25	1.509787747
15/09/15	1470	HypoxiaQ25	1.4759156015
15/09/15	1500	HypoxiaQ25	1.5063245866
15/09/15	1530	HypoxiaQ25	1.4555976993
15/09/15	1560	HypoxiaQ25	1.5103154468
15/09/15	1590	HypoxiaQ25	1.5270289145
15/09/15	1620	HypoxiaQ25	1.53775241
15/09/15	1650	HypoxiaQ25	1.4977068448
15/09/15	1680	HypoxiaQ25	1.7073983559
15/09/15	1710	HypoxiaQ25	1.6336898238
15/09/15	1740	HypoxiaQ25	1.4778642296
15/09/15	1770	HypoxiaQ25	1.4157249595
15/09/15	1800	HypoxiaQ25	1.4698811961
16/09/15	0	Normoxia	0.9766482025
16/09/15	30	Normoxia	1.0129004515
16/09/15	60	Normoxia	1.0134529148
16/09/15	90	Normoxia	0.980568012
16/09/15	120	Normoxia	1.0177876998
16/09/15	150	Normoxia	1.0013109023
16/09/15	180	Normoxia	0.9816371681
16/09/15	210	Normoxia	0.9873142443
16/09/15	240	Normoxia	1.0449681897
16/09/15	270	Normoxia	0.9824330259
16/09/15	300	Normoxia	0.9874962338
16/09/15	330	Normoxia	0.9936477094
16/09/15	360	Normoxia	1.0016771183
16/09/15	390	Normoxia	1.0180388195
16/09/15	420	Normoxia	1.0189225289
16/09/15	450	Normoxia	0.9812909261
16/09/15	480	Normoxia	0.9904738642
16/09/15	510	Normoxia	1.0043185782
16/09/15	540	Normoxia	0.9820393975
16/09/15	570	Normoxia	1.024597682
16/09/15	600	Normoxia	0.9787304477
16/09/15	630	Normoxia	1.0171835708
16/09/15	660	Normoxia	0.9733399161
16/09/15	690	Normoxia	1.0361555685
16/09/15	720	Normoxia	0.9666449193
16/09/15	750	Normoxia	1.0239565325
16/09/15	780	Normoxia	0.9922417313
16/09/15	810	Normoxia	0.9559298025
16/09/15	840	Normoxia	1.0645720226
16/09/15	870	Normoxia
16/09/15	900	Normoxia	1
16/09/15	930	Normoxia
16/09/15	960	Normoxia	1.0089177584
16/09/15	990	Normoxia	0.9912641316
16/09/15	1020	Normoxia	1.00398142
16/09/15	1050	Normoxia	1.001919811
16/09/15	1080	Normoxia	1.0008189398
16/09/15	1110	Normoxia	0.9642857143
16/09/15	1140	Normoxia	1.0385518173
16/09/15	1170	Normoxia	0.9962358846
16/09/15	1200	Normoxia	1.021299639
16/09/15	1230	Normoxia	0.9719092796
16/09/15	1260	Normoxia	1.0081610861
16/09/15	1290	Normoxia	1.0302694136
16/09/15	1320	Normoxia	0.9687890137
16/09/15	1350	Normoxia	0.9925145792
16/09/15	1380	Normoxia	0.9998249606
16/09/15	1410	Normoxia	1.0015743899
16/09/15	1440	Normoxia	1.0007007708
16/09/15	1470	Normoxia	0.9987705278
16/09/15	1500	Normoxia	1.0074468085
16/09/15	1530	Normoxia	0.9893958296
16/09/15	1560	Normoxia	1.0050255766
16/09/15	1590	Normoxia	0.9988330341
16/09/15	1620	Normoxia	0.9999098693
16/09/15	1650	Normoxia	1.0049046322
16/09/15	1680	Normoxia	0.9952398389
16/09/15	1710	Normoxia	0.9988938053
16/09/15	1740	Normoxia	1.0026834459
16/09/15	1770	Normoxia	0.9627407076
16/09/15	1800	Normoxia	1.0512379187
16/09/15	0	Hypoxia	0.9766482025
16/09/15	30	Hypoxia	0.9747156516
16/09/15	60	Hypoxia	0.9788609593
16/09/15	90	Hypoxia	0.9859081944
16/09/15	120	Hypoxia	0.9986695466
16/09/15	150	Hypoxia	1.0147498164
16/09/15	180	Hypoxia	1.0107532842
16/09/15	210	Hypoxia	0.9839656198
16/09/15	240	Hypoxia	0.9746529468
16/09/15	270	Hypoxia	0.9609336845
16/09/15	300	Hypoxia	0.9848954861
16/09/15	330	Hypoxia	0.9793867764
16/09/15	360	Hypoxia	0.9235996185
16/09/15	390	Hypoxia	0.8975055901
16/09/15	420	Hypoxia	0.9019524366
16/09/15	450	Hypoxia	0.9338789651
16/09/15	480	Hypoxia	0.9600787178
16/09/15	510	Hypoxia	0.9814872995
16/09/15	540	Hypoxia	0.9614943834
16/09/15	570	Hypoxia	0.9526692544
16/09/15	600	Hypoxia	0.9406569895
16/09/15	630	Hypoxia	0.9286537507
16/09/15	660	Hypoxia	0.902923739
16/09/15	690	Hypoxia	0.9170775292
16/09/15	720	Hypoxia	0.9885588675
16/09/15	750	Hypoxia	0.9900388941
16/09/15	780	Hypoxia	0.8985654701
16/09/15	810	Hypoxia	0.8378461005
16/09/15	840	Hypoxia	0.8712144223
16/09/15	870	Hypoxia	0.8620305657
16/09/15	900	Hypoxia	0.7924677057
16/09/15	930	Hypoxia	0.7888081751
16/09/15	960	Hypoxia	0.8034665814
16/09/15	990	Hypoxia	0.8394701974
16/09/15	1020	Hypoxia	0.8579647911
16/09/15	1050	Hypoxia	0.776135374
16/09/15	1080	Hypoxia	0.7818121434
16/09/15	1110	Hypoxia	0.7639664816
16/09/15	1140	Hypoxia	0.8039870703
16/09/15	1170	Hypoxia	0.7787010604
16/09/15	1200	Hypoxia	0.8058732673
16/09/15	1230	Hypoxia	0.8208967556
16/09/15	1260	Hypoxia	0.8356899625
16/09/15	1290	Hypoxia	0.8770949751
16/09/15	1320	Hypoxia	0.8948911732
16/09/15	1350	Hypoxia	0.9350001554
16/09/15	1380	Hypoxia	0.9444880175
16/09/15	1410	Hypoxia	0.932940761
16/09/15	1440	Hypoxia	0.9288373805
16/09/15	1470	Hypoxia	0.9193201464
16/09/15	1500	Hypoxia	0.9520316103
16/09/15	1530	Hypoxia	1.0116518913
16/09/15	1560	Hypoxia	1.0158624537
16/09/15	1590	Hypoxia	0.9477023746
16/09/15	1620	Hypoxia	0.9506537893
16/09/15	1650	Hypoxia	0.9448041874
16/09/15	1680	Hypoxia	0.9492211554
16/09/15	1710	Hypoxia	0.9729078386
16/09/15	1740	Hypoxia	0.9561385656
16/09/15	1770	Hypoxia	0.9325745422
16/09/15	1800	Hypoxia	0.9000997794
16/09/15	0	HypoxiaQ25	0.9766482025
16/09/15	30	HypoxiaQ25	0.9449009482
16/09/15	60	HypoxiaQ25	0.9315161142
16/09/15	90	HypoxiaQ25	0.9636373595
16/09/15	120	HypoxiaQ25	0.9704884096
16/09/15	150	HypoxiaQ25	0.9818732086
16/09/15	180	HypoxiaQ25	0.9907750184
16/09/15	210	HypoxiaQ25	0.9574337672
16/09/15	240	HypoxiaQ25	0.9380269965
16/09/15	270	HypoxiaQ25	0.9419270909
16/09/15	300	HypoxiaQ25	0.9653146404
16/09/15	330	HypoxiaQ25	0.9493637765
16/09/15	360	HypoxiaQ25	0.9101812188
16/09/15	390	HypoxiaQ25	0.875119915
16/09/15	420	HypoxiaQ25	0.8973651728
16/09/15	450	HypoxiaQ25	0.9309689177
16/09/15	480	HypoxiaQ25	0.9718751265
16/09/15	510	HypoxiaQ25	0.9803042462
16/09/15	540	HypoxiaQ25	0.9711186693
16/09/15	570	HypoxiaQ25	0.9702095156
16/09/15	600	HypoxiaQ25	0.9388168166
16/09/15	630	HypoxiaQ25	0.9508569652
16/09/15	660	HypoxiaQ25	0.9302542809
16/09/15	690	HypoxiaQ25	0.9367718565
16/09/15	720	HypoxiaQ25	0.9142877769
16/09/15	750	HypoxiaQ25	0.9858330142
16/09/15	780	HypoxiaQ25	0.977702257
16/09/15	810	HypoxiaQ25	0.8585936205
16/09/15	840	HypoxiaQ25	0.8542618517
16/09/15	870	HypoxiaQ25	0.7958577447
16/09/15	900	HypoxiaQ25	0.7128820092
16/09/15	930	HypoxiaQ25	0.7349532199
16/09/15	960	HypoxiaQ25	0.7440554717
16/09/15	990	HypoxiaQ25	0.7327162686
16/09/15	1020	HypoxiaQ25
16/09/15	1050	HypoxiaQ25	0.7391682693
16/09/15	1080	HypoxiaQ25	0.742641605
16/09/15	1110	HypoxiaQ25	0.7093240052
16/09/15	1140	HypoxiaQ25	0.690849831
16/09/15	1170	HypoxiaQ25	0.6897759594
16/09/15	1200	HypoxiaQ25	0.6887103316
16/09/15	1230	HypoxiaQ25	0.7115755486
16/09/15	1260	HypoxiaQ25	0.7331534777
16/09/15	1290	HypoxiaQ25	0.7612104813
16/09/15	1320	HypoxiaQ25	0.788984467
16/09/15	1350	HypoxiaQ25	0.8233094236
16/09/15	1380	HypoxiaQ25	0.8348186674
16/09/15	1410	HypoxiaQ25	0.8291479376
16/09/15	1440	HypoxiaQ25	0.823406819
16/09/15	1470	HypoxiaQ25	0.9024334435
16/09/15	1500	HypoxiaQ25	0.9073330511
16/09/15	1530	HypoxiaQ25	0.8463148536
16/09/15	1560	HypoxiaQ25	0.8411977807
16/09/15	1590	HypoxiaQ25	0.8657827283
16/09/15	1620	HypoxiaQ25	0.8642432949
16/09/15	1650	HypoxiaQ25	0.8513593888
16/09/15	1680	HypoxiaQ25	0.8648117927
16/09/15	1710	HypoxiaQ25	0.8817462637
16/09/15	1740	HypoxiaQ25	0.872264053
16/09/15	1770	HypoxiaQ25	0.8419178008
16/09/15	1800	HypoxiaQ25	0.8299538137
17/09/15	0	Normoxia	0.9922566372
17/09/15	30	Normoxia	1.002567865
17/09/15	60	Normoxia	0.996742671
17/09/15	90	Normoxia	1.0087119303
17/09/15	120	Normoxia	0.9961979914
17/09/15	150	Normoxia	1.0048354503
17/09/15	180	Normoxia	0.9992736781
17/09/15	210	Normoxia	0.9951059167
17/09/15	240	Normoxia	1.0052136878
17/09/15	270	Normoxia	0.9955156951
17/09/15	300	Normoxia	1.0054798578
17/09/15	330	Normoxia	0.9985832526
17/09/15	360	Normoxia	0.9882274048
17/09/15	390	Normoxia	1.020242915
17/09/15	420	Normoxia	0.986563579
17/09/15	450	Normoxia	1.0027316185
17/09/15	480	Normoxia
17/09/15	510	Normoxia	1.0064590542
17/09/15	540	Normoxia	0.9989948972
17/09/15	570	Normoxia	0.9899396378
17/09/15	600	Normoxia	0.9754147362
17/09/15	630	Normoxia	1.0363794478
17/09/15	660	Normoxia	0.9922277962
17/09/15	690	Normoxia	1.0358872743
17/09/15	720	Normoxia	0.9639284632
17/09/15	750	Normoxia	0.9984341971
17/09/15	780	Normoxia	1.0085577452
17/09/15	810	Normoxia	0.9862370973
17/09/15	840	Normoxia	1.0249364676
17/09/15	870	Normoxia	0.9771223595
17/09/15	900	Normoxia	1.0086133689
17/09/15	930	Normoxia
17/09/15	960	Normoxia	0.9988406544
17/09/15	990	Normoxia	1.0055200966
17/09/15	1020	Normoxia	0.9911176268
17/09/15	1050	Normoxia	1.0205209155
17/09/15	1080	Normoxia	0.9697155361
17/09/15	1110	Normoxia	1.0133251512
17/09/15	1140	Normoxia	1.0083572734
17/09/15	1170	Normoxia	0.986921266
17/09/15	1200	Normoxia	1.0157146641
17/09/15	1230	Normoxia	0.9447078747
17/09/15	1260	Normoxia	1.0555555556
17/09/15	1290	Normoxia	0.9868295019
17/09/15	1320	Normoxia	1.0345601063
17/09/15	1350	Normoxia	0.9658799384
17/09/15	1380	Normoxia	1.0059465696
17/09/15	1410	Normoxia	0.9906011704
17/09/15	1440	Normoxia	1.0038103677
17/09/15	1470	Normoxia	1.0078998757
17/09/15	1500	Normoxia	1.0033399531
17/09/15	1530	Normoxia	0.978456504
17/09/15	1560	Normoxia	1.0119166742
17/09/15	1590	Normoxia	1.0012638801
17/09/15	1620	Normoxia	1.0008176615
17/09/15	1650	Normoxia	0.9989017024
17/09/15	1680	Normoxia	0.9924069161
17/09/15	1710	Normoxia	0.9999093546
17/09/15	1740	Normoxia	1.0167693981
17/09/15	1770	Normoxia	0.9877982153
17/09/15	1800	Normoxia	1.0015187077
17/09/15	0	HypoxiaQ25	0.9922566372
17/09/15	30	HypoxiaQ25	1.0284389546
17/09/15	60	HypoxiaQ25	1.0306331322
17/09/15	90	HypoxiaQ25	1.0467771996
17/09/15	120	HypoxiaQ25	1.0434061669
17/09/15	150	HypoxiaQ25	1.0679577765
17/09/15	180	HypoxiaQ25	1.0796596527
17/09/15	210	HypoxiaQ25	1.0767043073
17/09/15	240	HypoxiaQ25	1.0772326405
17/09/15	270	HypoxiaQ25	1.0636154272
17/09/15	300	HypoxiaQ25	1.092244678
17/09/15	330	HypoxiaQ25	1.1026793518
17/09/15	360	HypoxiaQ25	1.0978085481
17/09/15	390	HypoxiaQ25	1.1190202282
17/09/15	420	HypoxiaQ25	1.0891696467
17/09/15	450	HypoxiaQ25	1.1087497621
17/09/15	480	HypoxiaQ25	1.0838032488
17/09/15	510	HypoxiaQ25	1.1073609772
17/09/15	540	HypoxiaQ25	1.0958916263
17/09/15	570	HypoxiaQ25	1.0899825181
17/09/15	600	HypoxiaQ25	1.0384208295
17/09/15	630	HypoxiaQ25	1.1196285309
17/09/15	660	HypoxiaQ25	1.0663266665
17/09/15	690	HypoxiaQ25	1.0967761728
17/09/15	720	HypoxiaQ25	1.0322241216
17/09/15	750	HypoxiaQ25	1.0739161628
17/09/15	780	HypoxiaQ25	1.0889984903
17/09/15	810	HypoxiaQ25	1.0621574017
17/09/15	840	HypoxiaQ25	1.076151655
17/09/15	870	HypoxiaQ25	1.0508791302
17/09/15	900	HypoxiaQ25	1.0869033437
17/09/15	930	HypoxiaQ25	1.0987320282
17/09/15	960	HypoxiaQ25	1.1241851321
17/09/15	990	HypoxiaQ25	1.0755916712
17/09/15	1020	HypoxiaQ25	1.1024222598
17/09/15	1050	HypoxiaQ25	1.1087461884
17/09/15	1080	HypoxiaQ25	1.0929009578
17/09/15	1110	HypoxiaQ25	1.0993896471
17/09/15	1140	HypoxiaQ25	1.0828277725
17/09/15	1170	HypoxiaQ25	1.0730994027
17/09/15	1200	HypoxiaQ25	1.0862700033
17/09/15	1230	HypoxiaQ25	1.0193778543
17/09/15	1260	HypoxiaQ25	1.0999300677
17/09/15	1290	HypoxiaQ25	1.0632772753
17/09/15	1320	HypoxiaQ25	1.0373343393
17/09/15	1350	HypoxiaQ25	1.0152747521
17/09/15	1380	HypoxiaQ25	1.0716265548
17/09/15	1410	HypoxiaQ25	1.0637786028
17/09/15	1440	HypoxiaQ25	1.093995366
17/09/15	1470	HypoxiaQ25	1.0459004752
17/09/15	1500	HypoxiaQ25	1.050664587
17/09/15	1530	HypoxiaQ25	1.053950386
17/09/15	1560	HypoxiaQ25	1.0683847993
17/09/15	1590	HypoxiaQ25	1.061437301
17/09/15	1620	HypoxiaQ25	1.0920025558
17/09/15	1650	HypoxiaQ25	1.0687921427
17/09/15	1680	HypoxiaQ25	1.0580676704
17/09/15	1710	HypoxiaQ25	1.0538864585
17/09/15	1740	HypoxiaQ25	1.0312845493
17/09/15	1770	HypoxiaQ25	1.0406372872
17/09/15	1800	HypoxiaQ25	1.0415935793
18/09/15	0	Normoxia	0.9598251457
18/09/15	30	Normoxia	1.0408248282
18/09/15	60	Normoxia	0.9996525365
18/09/15	90	Normoxia	0.986624705
18/09/15	120	Normoxia	0.9871620168
18/09/15	150	Normoxia	1.0192843368
18/09/15	180	Normoxia	0.9987844119
18/09/15	210	Normoxia	0.9999270978
18/09/15	240	Normoxia	0.9916789396
18/09/15	270	Normoxia	1.0054883928
18/09/15	300	Normoxia	0.9978445072
18/09/15	330	Normoxia	1.0071509221
18/09/15	360	Normoxia	0.999617005
18/09/15	390	Normoxia	0.9931373314
18/09/15	420	Normoxia	0.9953700071
18/09/15	450	Normoxia	1.0077885296
18/09/15	480	Normoxia	1.0027768962
18/09/15	510	Normoxia	0.9983848825
18/09/15	540	Normoxia	0.9936196319
18/09/15	570	Normoxia	1.0261493041
18/09/15	600	Normoxia	0.9529172665
18/09/15	630	Normoxia	1.0298430666
18/09/15	660	Normoxia	1.0006830018
18/09/15	690	Normoxia	0.9985121652
18/09/15	720	Normoxia	0.9862868265
18/09/15	750	Normoxia	1.0098745663
18/09/15	780	Normoxia	0.9971568192
18/09/15	810	Normoxia	1.0072913854
18/09/15	840	Normoxia	0.9700471069
18/09/15	870	Normoxia	1.0255304164
18/09/15	900	Normoxia	0.9949879018
18/09/15	930	Normoxia	1.004521346
18/09/15	960	Normoxia	0.9916753382
18/09/15	990	Normoxia	1.0070275898
18/09/15	1020	Normoxia	1.0010413955
18/09/15	1050	Normoxia	0.9626790227
18/09/15	1080	Normoxia	1.0378271929
18/09/15	1110	Normoxia	1.0272315919
18/09/15	1140	Normoxia	0.965573072
18/09/15	1170	Normoxia	1.0052966102
18/09/15	1200	Normoxia	1.0023133731
18/09/15	1230	Normoxia	0.9914866924
18/09/15	1260	Normoxia	1.0071370494
18/09/15	1290	Normoxia	0.9998181322
18/09/15	1320	Normoxia	0.9939527213
18/09/15	1350	Normoxia	1.006743026
18/09/15	1380	Normoxia	0.9956392652
18/09/15	1410	Normoxia	0.9983212087
18/09/15	1440	Normoxia	1.0035537267
18/09/15	1470	Normoxia	1.0002819284
18/09/15	1500	Normoxia	1.0033292115
18/09/15	1530	Normoxia	0.9884409629
18/09/15	1560	Normoxia	1.0084444871
18/09/15	1590	Normoxia	0.9967436069
18/09/15	1620	Normoxia	0.9838343732
18/09/15	1650	Normoxia	1.0373325734
18/09/15	1680	Normoxia	0.9836914812
18/09/15	1710	Normoxia	0.9954652997
18/09/15	1740	Normoxia	1.0007942812
18/09/15	1770	Normoxia	1.0016964375
18/09/15	1800	Normoxia	0.9953460441
18/09/15	0	Hypoxia	0.9598251457
18/09/15	30	Hypoxia	1.0055851531
18/09/15	60	Hypoxia	1.0108596134
18/09/15	90	Hypoxia	1.0298577993
18/09/15	120	Hypoxia	1.0536041084
18/09/15	150	Hypoxia	1.0397369426
18/09/15	180	Hypoxia	1.0155573732
18/09/15	210	Hypoxia	1.075004561
18/09/15	240	Hypoxia
18/09/15	270	Hypoxia	1.0920168636
18/09/15	300	Hypoxia	1.0973923039
18/09/15	330	Hypoxia	1.1191415595
18/09/15	360	Hypoxia
18/09/15	390	Hypoxia	1.1917424835
18/09/15	420	Hypoxia	1.2096648369
18/09/15	450	Hypoxia	1.1801463905
18/09/15	480	Hypoxia	1.2016005249
18/09/15	510	Hypoxia	1.189320768
18/09/15	540	Hypoxia	1.2388525985
18/09/15	570	Hypoxia	1.29559878
18/09/15	600	Hypoxia	1.2759220378
18/09/15	630	Hypoxia	1.31651935
18/09/15	660	Hypoxia	1.2794380581
18/09/15	690	Hypoxia	1.3186909982
18/09/15	720	Hypoxia	1.3000174982
18/09/15	750	Hypoxia	1.4794630254
18/09/15	780	Hypoxia	1.4480702791
18/09/15	810	Hypoxia	1.3519956128
18/09/15	840	Hypoxia	1.3493849438
18/09/15	870	Hypoxia	1.3411101139
18/09/15	900	Hypoxia	1.3116344888
18/09/15	930	Hypoxia	1.3023794955
18/09/15	960	Hypoxia	1.2668311406
18/09/15	990	Hypoxia	1.2854464548
18/09/15	1020	Hypoxia	1.2607646745
18/09/15	1050	Hypoxia	1.2148791983
18/09/15	1080	Hypoxia	1.2442316821
18/09/15	1110	Hypoxia
18/09/15	1140	Hypoxia
18/09/15	1170	Hypoxia
18/09/15	1200	Hypoxia
18/09/15	1230	Hypoxia
18/09/15	1260	Hypoxia	1.0350226557
18/09/15	1290	Hypoxia	1.0391106836
18/09/15	1320	Hypoxia	1.0971287874
18/09/15	1350	Hypoxia	1.1258464905
18/09/15	1380	Hypoxia	1.131546252
18/09/15	1410	Hypoxia	1.0023402012
18/09/15	1440	Hypoxia
18/09/15	1470	Hypoxia
18/09/15	1500	Hypoxia
18/09/15	1530	Hypoxia	1.0573765207
18/09/15	1560	Hypoxia	1.0667557338
18/09/15	1590	Hypoxia	1.2710711433
18/09/15	1620	Hypoxia	1.2605483725
18/09/15	1650	Hypoxia	1.1585262186
18/09/15	1680	Hypoxia	1.1710372793
18/09/15	1710	Hypoxia	1.2193911021
18/09/15	1740	Hypoxia	1.2104954135
18/09/15	1770	Hypoxia	1.1864147806
18/09/15	1800	Hypoxia	1.2132203904
18/09/15	0	HypoxiaQ25	0.9598251457
18/09/15	30	HypoxiaQ25	0.9672218281
18/09/15	60	HypoxiaQ25	0.9555202735
18/09/15	90	HypoxiaQ25	0.9970528306
18/09/15	120	HypoxiaQ25	0.9955149338
18/09/15	150	HypoxiaQ25	0.9937216427
18/09/15	180	HypoxiaQ25	0.9624036691
18/09/15	210	HypoxiaQ25	0.9701772625
18/09/15	240	HypoxiaQ25	0.966857791
18/09/15	270	HypoxiaQ25	0.9520315087
18/09/15	300	HypoxiaQ25	0.9371054598
18/09/15	330	HypoxiaQ25	0.9342886622
18/09/15	360	HypoxiaQ25	0.93961426
18/09/15	390	HypoxiaQ25
18/09/15	420	HypoxiaQ25	0.9465567409
18/09/15	450	HypoxiaQ25	0.9449721723
18/09/15	480	HypoxiaQ25	0.9329883327
18/09/15	510	HypoxiaQ25	1.0607980208
18/09/15	540	HypoxiaQ25	1.0434473712
18/09/15	570	HypoxiaQ25	1.0637522903
18/09/15	600	HypoxiaQ25	0.9618851174
18/09/15	630	HypoxiaQ25	0.9679876741
18/09/15	660	HypoxiaQ25	0.95507912
18/09/15	690	HypoxiaQ25	0.9668662796
18/09/15	720	HypoxiaQ25	0.9676768947
18/09/15	750	HypoxiaQ25	0.9785561239
18/09/15	780	HypoxiaQ25	0.9662687244
18/09/15	810	HypoxiaQ25	0.972558953
18/09/15	840	HypoxiaQ25	0.9442003516
18/09/15	870	HypoxiaQ25	0.8777672528
18/09/15	900	HypoxiaQ25	1.0800254654
18/09/15	930	HypoxiaQ25	0.8891123473
18/09/15	960	HypoxiaQ25	1.0114859088
18/09/15	990	HypoxiaQ25	0.9994009013
18/09/15	1020	HypoxiaQ25	0.9888483809
18/09/15	1050	HypoxiaQ25	0.9556923863
18/09/15	1080	HypoxiaQ25	0.9223139038
18/09/15	1110	HypoxiaQ25	0.9193727316
18/09/15	1140	HypoxiaQ25	0.9580916992
18/09/15	1170	HypoxiaQ25	1.0333675082
18/09/15	1200	HypoxiaQ25	1.0930210371
18/09/15	1230	HypoxiaQ25	1.0771969637
18/09/15	1260	HypoxiaQ25	1.0913155498
18/09/15	1290	HypoxiaQ25	0.995142769
18/09/15	1320	HypoxiaQ25	1.038317981
18/09/15	1350	HypoxiaQ25	1.0262064991
18/09/15	1380	HypoxiaQ25	1.0294005227
18/09/15	1410	HypoxiaQ25	1.0231564948
18/09/15	1440	HypoxiaQ25	1.0148342029
18/09/15	1470	HypoxiaQ25	1.000557327
18/09/15	1500	HypoxiaQ25	1.0037097948
18/09/15	1530	HypoxiaQ25	1.0261616318
18/09/15	1560	HypoxiaQ25	1.0222496504
18/09/15	1590	HypoxiaQ25	1.0137566391
18/09/15	1620	HypoxiaQ25	1.0096012964
18/09/15	1650	HypoxiaQ25	0.9713765656
18/09/15	1680	HypoxiaQ25	0.9542235095
18/09/15	1710	HypoxiaQ25	1.130585915
18/09/15	1740	HypoxiaQ25	1.1460312897
18/09/15	1770	HypoxiaQ25	1.0301943016
18/09/15	1800	HypoxiaQ25	1.0840070375
19/09/15	0	Normoxia	0.9887557875
19/09/15	30	Normoxia	1.0040375541
19/09/15	60	Normoxia	1.0038517092
19/09/15	90	Normoxia	1.0040509259
19/09/15	120	Normoxia	1.0003896736
19/09/15	150	Normoxia	0.9948859166
19/09/15	180	Normoxia	1.0119
19/09/15	210	Normoxia	0.9836808704
19/09/15	240	Normoxia	1.005332927
19/09/15	270	Normoxia	1.0075015309
19/09/15	300	Normoxia	0.9967381174
19/09/15	330	Normoxia	1.0049856794
19/09/15	360	Normoxia	0.9951766746
19/09/15	390	Normoxia	0.9932845269
19/09/15	420	Normoxia	1.0053342224
19/09/15	450	Normoxia	0.9946515126
19/09/15	480	Normoxia	1.0119276427
19/09/15	510	Normoxia	0.9915254237
19/09/15	540	Normoxia	1.0105318899
19/09/15	570	Normoxia	0.9851307775
19/09/15	600	Normoxia	1.0106149341
19/09/15	630	Normoxia	0.9949367089
19/09/15	660	Normoxia	0.994125
19/09/15	690	Normoxia	1.003390469
19/09/15	720	Normoxia	1.0095915645
19/09/15	750	Normoxia	0.9873954984
19/09/15	780	Normoxia	1.0069299163
19/09/15	810	Normoxia	1.0067864271
19/09/15	840	Normoxia	0.9464854672
19/09/15	870	Normoxia	1.0610546686
19/09/15	900	Normoxia
19/09/15	930	Normoxia	0.9444733646
19/09/15	960	Normoxia	1.0430384088
19/09/15	990	Normoxia	1.038863109
19/09/15	1020	Normoxia	0.933305344
19/09/15	1050	Normoxia	1.0408201774
19/09/15	1080	Normoxia	0.9528117359
19/09/15	1110	Normoxia	1.0572159481
19/09/15	1140	Normoxia	0.9633828996
19/09/15	1170	Normoxia	1.0136192961
19/09/15	1200	Normoxia	1.0048113934
19/09/15	1230	Normoxia	0.9849409321
19/09/15	1260	Normoxia	1.0109102859
19/09/15	1290	Normoxia	1.0040588196
19/09/15	1320	Normoxia	0.9831169705
19/09/15	1350	Normoxia	1.0084631009
19/09/15	1380	Normoxia	0.9970356397
19/09/15	1410	Normoxia	0.9996630728
19/09/15	1440	Normoxia	0.9978549403
19/09/15	1470	Normoxia	1.0011988012
19/09/15	1500	Normoxia	1.0201659135
19/09/15	1530	Normoxia	0.9768108034
19/09/15	1560	Normoxia	1.0190663115
19/09/15	1590	Normoxia	0.9829337094
19/09/15	1620	Normoxia	1.00163806
19/09/15	1650	Normoxia	1.0013473266
19/09/15	1680	Normoxia	1.0031969309
19/09/15	1710	Normoxia	1.0088725384
19/09/15	1740	Normoxia	0.9831546708
19/09/15	1770	Normoxia	0.9586284272
19/09/15	1800	Normoxia	1.0668577864
19/09/15	0	HypoxiaQ25	0.9887557875
19/09/15	30	HypoxiaQ25	1.0035808489
19/09/15	60	HypoxiaQ25	1.0029850746
19/09/15	90	HypoxiaQ25	1.0057589345
19/09/15	120	HypoxiaQ25	1.1358457705
19/09/15	150	HypoxiaQ25	1.1692511844
19/09/15	180	HypoxiaQ25	1.058226259
19/09/15	210	HypoxiaQ25	1.0929001133
19/09/15	240	HypoxiaQ25	1.1070542621
19/09/15	270	HypoxiaQ25	1.1173272038
19/09/15	300	HypoxiaQ25	1.1239414806
19/09/15	330	HypoxiaQ25	1.1523570366
19/09/15	360	HypoxiaQ25	1.1701018548
19/09/15	390	HypoxiaQ25	1.1871691616
19/09/15	420	HypoxiaQ25	1.1976024781
19/09/15	450	HypoxiaQ25	1.2044581951
19/09/15	480	HypoxiaQ25	1.2287115023
19/09/15	510	HypoxiaQ25	1.218867096
19/09/15	540	HypoxiaQ25	1.2425094521
19/09/15	570	HypoxiaQ25	1.2814751424
19/09/15	600	HypoxiaQ25	1.3097211835
19/09/15	630	HypoxiaQ25	1.3244961919
19/09/15	660	HypoxiaQ25	1.3485418165
19/09/15	690	HypoxiaQ25	1.3435485554
19/09/15	720	HypoxiaQ25	1.3452693603
19/09/15	750	HypoxiaQ25	1.3791339147
19/09/15	780	HypoxiaQ25	1.3845826059
19/09/15	810	HypoxiaQ25	1.4053475782
19/09/15	840	HypoxiaQ25	1.5692720289
19/09/15	870	HypoxiaQ25	1.3404600558
19/09/15	900	HypoxiaQ25
19/09/15	930	HypoxiaQ25	1.1507495721
19/09/15	960	HypoxiaQ25	1.1620296356
19/09/15	990	HypoxiaQ25	1.1561935602
19/09/15	1020	HypoxiaQ25	1.1839954055
19/09/15	1050	HypoxiaQ25	1.2389838554
19/09/15	1080	HypoxiaQ25	1.2427182459
19/09/15	1110	HypoxiaQ25	1.257142062
19/09/15	1140	HypoxiaQ25	1.2396352063
19/09/15	1170	HypoxiaQ25	1.2941865943
19/09/15	1200	HypoxiaQ25	1.2579945282
19/09/15	1230	HypoxiaQ25	1.281976003
19/09/15	1260	HypoxiaQ25	1.3122287973
19/09/15	1290	HypoxiaQ25	1.2923202193
19/09/15	1320	HypoxiaQ25	1.3489302995
19/09/15	1350	HypoxiaQ25	1.3638139725
19/09/15	1380	HypoxiaQ25	1.2810631371
19/09/15	1410	HypoxiaQ25	1.1980046152
19/09/15	1440	HypoxiaQ25	1.2156006794
19/09/15	1470	HypoxiaQ25	1.3253408462
19/09/15	1500	HypoxiaQ25	1.328247175
19/09/15	1530	HypoxiaQ25	1.2176595104
19/09/15	1560	HypoxiaQ25	1.2596670456
19/09/15	1590	HypoxiaQ25	1.2603707725
19/09/15	1620	HypoxiaQ25	1.2665103584
19/09/15	1650	HypoxiaQ25	1.2480795111
19/09/15	1680	HypoxiaQ25	1.2623629996
19/09/15	1710	HypoxiaQ25	1.2895290346
19/09/15	1740	HypoxiaQ25	1.3019269118
19/09/15	1770	HypoxiaQ25	1.2446734289
19/09/15	1800	HypoxiaQ25	1.2150988536
21/09/15	0	Normoxia	0.9533895535
21/09/15	30	Normoxia	1.0381273505
21/09/15	60	Normoxia	0.9848757803
21/09/15	90	Normoxia	1.0081627527
21/09/15	120	Normoxia	1.0178412886
21/09/15	150	Normoxia	0.9664702641
21/09/15	180	Normoxia	1.0118125238
21/09/15	210	Normoxia	1.0044069347
21/09/15	240	Normoxia	0.9890028724
21/09/15	270	Normoxia	1.0215416238
21/09/15	300	Normoxia	0.9966397013
21/09/15	330	Normoxia	1.0114773904
21/09/15	360	Normoxia	0.974685222
21/09/15	390	Normoxia	1.0149517466
21/09/15	420	Normoxia	0.9912496582
21/09/15	450	Normoxia	1.0015710919
21/09/15	480	Normoxia	1.002751994
21/09/15	510	Normoxia	0.9948713123
21/09/15	540	Normoxia	1.0009005593
21/09/15	570	Normoxia	1.0090189494
21/09/15	600	Normoxia	0.9866414985
21/09/15	630	Normoxia	1.0107141102
21/09/15	660	Normoxia	0.9422220138
21/09/15	690	Normoxia	1.0547437
21/09/15	720	Normoxia	0.9946586764
21/09/15	750	Normoxia	1.0332113325
21/09/15	780	Normoxia	0.9711325642
21/09/15	810	Normoxia	1.0009406872
21/09/15	840	Normoxia	0.9568439407
21/09/15	870	Normoxia	1.0310255808
21/09/15	900	Normoxia	1.0071243817
21/09/15	930	Normoxia	0.9975460123
21/09/15	960	Normoxia	1.0005947751
21/09/15	990	Normoxia	1.0020270893
21/09/15	1020	Normoxia	0.9949092929
21/09/15	1050	Normoxia	1.0038617224
21/09/15	1080	Normoxia	0.9997664643
21/09/15	1110	Normoxia	1.0023113208
21/09/15	1140	Normoxia	0.9931721195
21/09/15	1170	Normoxia	1.0069759664
21/09/15	1200	Normoxia	0.9978856319
21/09/15	1230	Normoxia	1.0012644069
21/09/15	1260	Normoxia	0.9957396797
21/09/15	1290	Normoxia	1.0017730496
21/09/15	1320	Normoxia	1.0103339823
21/09/15	1350	Normoxia	0.994597625
21/09/15	1380	Normoxia	0.9329688034
21/09/15	1410	Normoxia	1.0654964754
21/09/15	1440	Normoxia	0.9911665483
21/09/15	1470	Normoxia	1.0490108965
21/09/15	1500	Normoxia	0.9412592844
21/09/15	1530	Normoxia	1.000400621
21/09/15	1560	Normoxia	1.0262802898
21/09/15	1590	Normoxia	0.9791405506
21/09/15	1620	Normoxia	1.0084200857
21/09/15	1650	Normoxia	0.9833089607
21/09/15	1680	Normoxia	1.0261195922
21/09/15	1710	Normoxia	0.9860363563
21/09/15	1740	Normoxia	1.0043936731
21/09/15	1770	Normoxia	0.9977640268
21/09/15	1800	Normoxia	0.9970205426
21/09/15	0	Hypoxia	0.9533895535
21/09/15	30	Hypoxia	0.9733715898
21/09/15	60	Hypoxia	0.9459289373
21/09/15	90	Hypoxia	0.950275166
21/09/15	120	Hypoxia	0.968405678
21/09/15	150	Hypoxia	0.9721070031
21/09/15	180	Hypoxia	0.9738417515
21/09/15	210	Hypoxia	0.9525846549
21/09/15	240	Hypoxia	0.9343174174
21/09/15	270	Hypoxia	0.9349245078
21/09/15	300	Hypoxia	0.9502468161
21/09/15	330	Hypoxia	1.0024603554
21/09/15	360	Hypoxia	1.0297341471
21/09/15	390	Hypoxia	1.0680975623
21/09/15	420	Hypoxia	1.0942671691
21/09/15	450	Hypoxia	1.1038151929
21/09/15	480	Hypoxia	1.1304372354
21/09/15	510	Hypoxia	1.1377636228
21/09/15	540	Hypoxia	1.1538795678
21/09/15	570	Hypoxia	1.1675573001
21/09/15	600	Hypoxia	1.1683836727
21/09/15	630	Hypoxia	1.1833981542
21/09/15	660	Hypoxia	1.1305106717
21/09/15	690	Hypoxia	1.229757913
21/09/15	720	Hypoxia	1.1528206256
21/09/15	750	Hypoxia	1.2081736488
21/09/15	780	Hypoxia	1.170198826
21/09/15	810	Hypoxia	1.2316293137
21/09/15	840	Hypoxia	1.1893803344
21/09/15	870	Hypoxia	1.1692346814
21/09/15	900	Hypoxia	1.1242075077
21/09/15	930	Hypoxia	1.126772027
21/09/15	960	Hypoxia	1.1094423889
21/09/15	990	Hypoxia	1.1187311483
21/09/15	1020	Hypoxia	1.112128278
21/09/15	1050	Hypoxia	1.1285488995
21/09/15	1080	Hypoxia	1.0962958088
21/09/15	1110	Hypoxia	1.1415730132
21/09/15	1140	Hypoxia	1.1475271636
21/09/15	1170	Hypoxia	1.1488607308
21/09/15	1200	Hypoxia	1.1331475492
21/09/15	1230	Hypoxia	1.1523963883
21/09/15	1260	Hypoxia	1.132693461
21/09/15	1290	Hypoxia	1.1499678699
21/09/15	1320	Hypoxia	1.1499807468
21/09/15	1350	Hypoxia	1.1972963087
21/09/15	1380	Hypoxia	1.1249369497
21/09/15	1410	Hypoxia	1.0677187569
21/09/15	1440	Hypoxia	1.0182792752
21/09/15	1470	Hypoxia	1.0715296592
21/09/15	1500	Hypoxia	1.0679521159
21/09/15	1530	Hypoxia	1.1375012192
21/09/15	1560	Hypoxia	1.1178516985
21/09/15	1590	Hypoxia	1.1133391012
21/09/15	1620	Hypoxia	1.1347937184
21/09/15	1650	Hypoxia	1.1247849188
21/09/15	1680	Hypoxia	1.2353902483
21/09/15	1710	Hypoxia	1.2517221089
21/09/15	1740	Hypoxia	1.1025774755
21/09/15	1770	Hypoxia	1.1712248032
21/09/15	1800	Hypoxia	1.1830500978
22/09/15	0	Normoxia	0.953513184
22/09/15	30	Normoxia	1.0566870159
22/09/15	60	Normoxia	0.9638426626
22/09/15	90	Normoxia	0.9854516467
22/09/15	120	Normoxia	1.0410644531
22/09/15	150	Normoxia	0.9888667412
22/09/15	180	Normoxia	0.9835148661
22/09/15	210	Normoxia	1.0112031174
22/09/15	240	Normoxia	1.0196232339
22/09/15	270	Normoxia	0.9812831548
22/09/15	300	Normoxia	1.0046755382
22/09/15	330	Normoxia	0.9998439938
22/09/15	360	Normoxia	0.9999471179
22/09/15	390	Normoxia	0.9991939384
22/09/15	420	Normoxia	1.0026812585
22/09/15	450	Normoxia	0.9614496644
22/09/15	480	Normoxia	1.0462570904
22/09/15	510	Normoxia
22/09/15	540	Normoxia	1.0053895149
22/09/15	570	Normoxia	0.999452954
22/09/15	600	Normoxia	1.0004421355
22/09/15	630	Normoxia	0.9971605144
22/09/15	660	Normoxia	1.0098321749
22/09/15	690	Normoxia	0.9816820734
22/09/15	720	Normoxia	1.0174572183
22/09/15	750	Normoxia	0.9600669269
22/09/15	780	Normoxia	1.0683813948
22/09/15	810	Normoxia	0.966395695
22/09/15	840	Normoxia	0.9965317228
22/09/15	870	Normoxia	0.9928921276
22/09/15	900	Normoxia	1.0276041983
22/09/15	930	Normoxia	0.982621065
22/09/15	960	Normoxia	0.9074652778
22/09/15	990	Normoxia	1.1067977068
22/09/15	1020	Normoxia	0.9850119282
22/09/15	1050	Normoxia	1.0038355572
22/09/15	1080	Normoxia	1.1997594869
22/09/15	1110	Normoxia	0.5718192384
22/09/15	1140	Normoxia	1.2008617152
22/09/15	1170	Normoxia	1.0116711773
22/09/15	1200	Normoxia	1.0109049386
22/09/15	1230	Normoxia	0.9868582443
22/09/15	1260	Normoxia	0.9835690394
22/09/15	1290	Normoxia	1.0308073654
22/09/15	1320	Normoxia	0.9712230216
22/09/15	1350	Normoxia	1.036849711
22/09/15	1380	Normoxia	0.9733528016
22/09/15	1410	Normoxia	0.9938241107
22/09/15	1440	Normoxia	1.0233409895
22/09/15	1470	Normoxia	0.9660206084
22/09/15	1500	Normoxia	1.0199376185
22/09/15	1530	Normoxia	0.9986785199
22/09/15	1560	Normoxia	1.0187951512
22/09/15	1590	Normoxia	0.9759349997
22/09/15	1620	Normoxia	1.0168489318
22/09/15	1650	Normoxia	0.9950428121
22/09/15	1680	Normoxia	0.986970684
22/09/15	1710	Normoxia	0.9998057875
22/09/15	1740	Normoxia	1.0281405067
22/09/15	1770	Normoxia	0.9660883797
22/09/15	1800	Normoxia	1.0187512468
22/09/15	0	Hypoxia	0.953513184
22/09/15	30	Hypoxia	0.9940544528
22/09/15	60	Hypoxia	0.9952068444
22/09/15	90	Hypoxia	0.9712444958
22/09/15	120	Hypoxia	0.9519719828
22/09/15	150	Hypoxia	1.0037468504
22/09/15	180	Hypoxia	0.9773437685
22/09/15	210	Hypoxia	0.9554636613
22/09/15	240	Hypoxia	0.9583229578
22/09/15	270	Hypoxia	0.9374671687
22/09/15	300	Hypoxia	1.0335324143
22/09/15	330	Hypoxia	1.0192637223
22/09/15	360	Hypoxia	1.0446988457
22/09/15	390	Hypoxia	1.0630970183
22/09/15	420	Hypoxia	1.072805321
22/09/15	450	Hypoxia	0.9702050451
22/09/15	480	Hypoxia	0.9317439547
22/09/15	510	Hypoxia	0.9824893599
22/09/15	540	Hypoxia
22/09/15	570	Hypoxia	1.0858401871
22/09/15	600	Hypoxia	0.9710454599
22/09/15	630	Hypoxia	1.0281157066
22/09/15	660	Hypoxia	0.9790617151
22/09/15	690	Hypoxia	1.0364453796
22/09/15	720	Hypoxia	1.0213518255
22/09/15	750	Hypoxia	0.9926665
22/09/15	780	Hypoxia	0.9961354148
22/09/15	810	Hypoxia	1.0068618084
22/09/15	840	Hypoxia	1.0259172274
22/09/15	870	Hypoxia	1.0080779703
22/09/15	900	Hypoxia	1.0156035372
22/09/15	930	Hypoxia	1.0353264335
22/09/15	960	Hypoxia	0.9667049808
22/09/15	990	Hypoxia	0.896832632
22/09/15	1020	Hypoxia	0.8425109715
22/09/15	1050	Hypoxia	0.8795217755
22/09/15	1080	Hypoxia	1.0916087654
22/09/15	1110	Hypoxia	1.0901634436
22/09/15	1140	Hypoxia	1.1163980587
22/09/15	1170	Hypoxia	0.912659232
22/09/15	1200	Hypoxia	0.9114237058
22/09/15	1230	Hypoxia	0.9865037693
22/09/15	1260	Hypoxia	0.9218821139
22/09/15	1290	Hypoxia	0.9138289212
22/09/15	1320	Hypoxia	0.8992680708
22/09/15	1350	Hypoxia	0.8475051492
22/09/15	1380	Hypoxia	0.8983198125
22/09/15	1410	Hypoxia	0.9559561129
22/09/15	1440	Hypoxia	0.8619418145
22/09/15	1470	Hypoxia	0.8545903692
22/09/15	1500	Hypoxia	0.8653272287
22/09/15	1530	Hypoxia	0.8134550697
22/09/15	1560	Hypoxia	0.8903113033
22/09/15	1590	Hypoxia	0.8509616804
22/09/15	1620	Hypoxia	0.8813694882
22/09/15	1650	Hypoxia	0.8903100629
22/09/15	1680	Hypoxia	0.9039002583
22/09/15	1710	Hypoxia	0.8605996477
22/09/15	1740	Hypoxia	0.8711088697
22/09/15	1770	Hypoxia	0.8518476212
22/09/15	1800	Hypoxia	0.8815846615
22/09/15	0	HypoxiaQ25	0.953513184
22/09/15	30	HypoxiaQ25	0.9954861393
22/09/15	60	HypoxiaQ25	0.9785683971
22/09/15	90	HypoxiaQ25	0.9631479916
22/09/15	120	HypoxiaQ25	0.9485682796
22/09/15	150	HypoxiaQ25	0.9404610613
22/09/15	180	HypoxiaQ25	1.0564574512
22/09/15	210	HypoxiaQ25	1.0285780994
22/09/15	240	HypoxiaQ25	0.9409180719
22/09/15	270	HypoxiaQ25	0.9544259194
22/09/15	300	HypoxiaQ25	0.990341109
22/09/15	330	HypoxiaQ25	0.9976082885
22/09/15	360	HypoxiaQ25	1.0044070511
22/09/15	390	HypoxiaQ25	0.991079275
22/09/15	420	HypoxiaQ25	1.0260282549
22/09/15	450	HypoxiaQ25	1.0041878575
22/09/15	480	HypoxiaQ25	0.9809056358
22/09/15	510	HypoxiaQ25	0.9591899998
22/09/15	540	HypoxiaQ25	0.9976586722
22/09/15	570	HypoxiaQ25	1.0124723951
22/09/15	600	HypoxiaQ25	1.0039602061
22/09/15	630	HypoxiaQ25	1.0116357318
22/09/15	660	HypoxiaQ25	1.0313795657
22/09/15	690	HypoxiaQ25	1.0233267442
22/09/15	720	HypoxiaQ25	1.0342054208
22/09/15	750	HypoxiaQ25	1.1286684936
22/09/15	780	HypoxiaQ25	1.1175391579
22/09/15	810	HypoxiaQ25	1.1203160582
22/09/15	840	HypoxiaQ25	1.0764208801
22/09/15	870	HypoxiaQ25	1.0687284148
22/09/15	900	HypoxiaQ25	1.0844699071
22/09/15	930	HypoxiaQ25	1.0832855726
22/09/15	960	HypoxiaQ25	1.0126337259
22/09/15	990	HypoxiaQ25	0.9639264839
22/09/15	1020	HypoxiaQ25	0.9065956406
22/09/15	1050	HypoxiaQ25	0.9272669326
22/09/15	1080	HypoxiaQ25	1.1820760453
22/09/15	1110	HypoxiaQ25	1.1779339129
22/09/15	1140	HypoxiaQ25	1.1430695882
22/09/15	1170	HypoxiaQ25	0.8908217155
22/09/15	1200	HypoxiaQ25	0.9169065694
22/09/15	1230	HypoxiaQ25	0.9493967658
22/09/15	1260	HypoxiaQ25	0.949785075
22/09/15	1290	HypoxiaQ25	0.9424349001
22/09/15	1320	HypoxiaQ25	0.9225953959
22/09/15	1350	HypoxiaQ25	0.9508036564
22/09/15	1380	HypoxiaQ25	0.9596406573
22/09/15	1410	HypoxiaQ25	0.9573004345
22/09/15	1440	HypoxiaQ25	0.9724550392
22/09/15	1470	HypoxiaQ25	0.9571031945
22/09/15	1500	HypoxiaQ25	1.0746730327
22/09/15	1530	HypoxiaQ25	1.0138535025
22/09/15	1560	HypoxiaQ25	0.9484475214
22/09/15	1590	HypoxiaQ25	0.9901558976
22/09/15	1620	HypoxiaQ25	0.9946344847
22/09/15	1650	HypoxiaQ25	1.0009834642
22/09/15	1680	HypoxiaQ25	1.0219508325
22/09/15	1710	HypoxiaQ25	1.0174971937
22/09/15	1740	HypoxiaQ25	0.9772524921
22/09/15	1770	HypoxiaQ25	1.0116491733
22/09/15	1800	HypoxiaQ25	1.0208971797
25/09/15	0	Normoxia	0.9998740078
25/09/15	30	Normoxia	0.9783090954
25/09/15	60	Normoxia	1.0431140675
25/09/15	90	Normoxia	0.9784160854
25/09/15	120	Normoxia	1.0020997816
25/09/15	150	Normoxia	0.9864482873
25/09/15	180	Normoxia	1.003757556
25/09/15	210	Normoxia	1.0115858074
25/09/15	240	Normoxia	1.0006442261
25/09/15	270	Normoxia	0.9969899121
25/09/15	300	Normoxia	1.0064372369
25/09/15	330	Normoxia	0.9899351189
25/09/15	360	Normoxia	1.0080848914
25/09/15	390	Normoxia	0.9907676742
25/09/15	420	Normoxia
25/09/15	450	Normoxia	1.0125786164
25/09/15	480	Normoxia	0.9863874346
25/09/15	510	Normoxia	1.0148462354
25/09/15	540	Normoxia	0.9906790945
25/09/15	570	Normoxia	1.001257071
25/09/15	600	Normoxia	1.0027100271
25/09/15	630	Normoxia	0.9979056638
25/09/15	660	Normoxia	0.9903575002
25/09/15	690	Normoxia	1.0044207867
25/09/15	720	Normoxia	0.9667756929
25/09/15	750	Normoxia	1.0418787019
25/09/15	780	Normoxia	1.0279667423
25/09/15	810	Normoxia	0.9546638874
25/09/15	840	Normoxia	1.0138951143
25/09/15	870	Normoxia	0.9937683611
25/09/15	900	Normoxia	0.9962726305
25/09/15	930	Normoxia	1.0166547916
25/09/15	960	Normoxia	0.9934328895
25/09/15	990	Normoxia	0.9952476695
25/09/15	1020	Normoxia	1.0018394187
25/09/15	1050	Normoxia	1.0042632067
25/09/15	1080	Normoxia	0.9943001308
25/09/15	1110	Normoxia	1.0043465936
25/09/15	1140	Normoxia	1
25/09/15	1170	Normoxia	0.9951825802
25/09/15	1200	Normoxia	1.0017457085
25/09/15	1230	Normoxia	1.0056768132
25/09/15	1260	Normoxia	0.9898522167
25/09/15	1290	Normoxia	1.0061593483
25/09/15	1320	Normoxia	1.001498801
25/09/15	1350	Normoxia	0.991563724
25/09/15	1380	Normoxia	1.008492569
25/09/15	1410	Normoxia	0.9945338597
25/09/15	1440	Normoxia	1.0033659731
25/09/15	1470	Normoxia	1.014146037
25/09/15	1500	Normoxia	0.9525524907
25/09/15	1530	Normoxia	1.033734203
25/09/15	1560	Normoxia	0.9808481532
25/09/15	1590	Normoxia	1.0212580082
25/09/15	1620	Normoxia	0.9998067446
25/09/15	1650	Normoxia	0.9974522293
25/09/15	1680	Normoxia	0.997626817
25/09/15	1710	Normoxia	0.9997022037
25/09/15	1740	Normoxia	1.0034905754
25/09/15	1770	Normoxia	0.9917256505
25/09/15	1800	Normoxia	1.0067395537
25/09/15	0	FCCP	0.9998740078
25/09/15	30	FCCP	0.9152631515
25/09/15	60	FCCP	0.8880966477
25/09/15	90	FCCP	0.8750717933
25/09/15	120	FCCP	0.8844361757
25/09/15	150	FCCP	0.8649618565
25/09/15	180	FCCP	0.8451976847
25/09/15	210	FCCP	0.8312107224
25/09/15	240	FCCP	0.8207560461
25/09/15	270	FCCP	0.8201761039
25/09/15	300	FCCP	0.8307182209
25/09/15	330	FCCP	0.8974451588
25/09/15	360	FCCP	0.9043752181
25/09/15	390	FCCP	0.8422925799
25/09/15	420	FCCP	0.8488962695
25/09/15	450	FCCP	0.8555372555
25/09/15	480	FCCP	0.8210179766
25/09/15	510	FCCP	0.8278372963
25/09/15	540	FCCP	0.7976600758
25/09/15	570	FCCP	0.8005886693
25/09/15	600	FCCP	0.8339652895
25/09/15	630	FCCP	0.8064238261
25/09/15	660	FCCP	0.7938371839
25/09/15	690	FCCP	0.810685741
25/09/15	720	FCCP	0.8147458398
25/09/15	750	FCCP	0.793617513
25/09/15	780	FCCP	0.7891351661
25/09/15	810	FCCP	0.8199105425
25/09/15	840	FCCP	0.8378035019
25/09/15	870	FCCP	0.831142426
25/09/15	900	FCCP	0.8565905765
25/09/15	930	FCCP	0.8222297609
25/09/15	960	FCCP	0.8160235233
25/09/15	990	FCCP	0.8362161781
25/09/15	1020	FCCP	0.8429752054
25/09/15	1050	FCCP	0.8307258546
25/09/15	1080	FCCP	0.953244606
25/09/15	1110	FCCP	0.9227785056
25/09/15	1140	FCCP	0.8840137159
25/09/15	1170	FCCP	0.8803587852
25/09/15	1200	FCCP	0.8916783033
25/09/15	1230	FCCP	0.9097742688
25/09/15	1260	FCCP	0.9440963421
25/09/15	1290	FCCP	0.895810126
25/09/15	1320	FCCP	0.9205680825
25/09/15	1350	FCCP	0.9008585685
25/09/15	1380	FCCP	0.9212391721
25/09/15	1410	FCCP	0.9060530804
25/09/15	1440	FCCP	0.9290920292
25/09/15	1470	FCCP	0.9221574423
25/09/15	1500	FCCP	0.9365318096
25/09/15	1530	FCCP	0.9122399492
25/09/15	1560	FCCP	0.8684512832
25/09/15	1590	FCCP	0.8654781605
25/09/15	1620	FCCP	0.8523919302
25/09/15	1650	FCCP	0.8829895084
25/09/15	1680	FCCP	0.884151408
25/09/15	1710	FCCP	0.8872607496
25/09/15	1740	FCCP	0.883229925
25/09/15	1770	FCCP	0.8806736792
25/09/15	1800	FCCP	0.8795138032
25/09/15	0	FCCP	0.9998740078
25/09/15	30	FCCP	0.9477982487
25/09/15	60	FCCP	0.917372651
25/09/15	90	FCCP	0.9153170092
25/09/15	120	FCCP	0.9245694467
25/09/15	150	FCCP	0.9119524442
25/09/15	180	FCCP	0.8827022594
25/09/15	210	FCCP	0.8762607074
25/09/15	240	FCCP	0.8667691595
25/09/15	270	FCCP	0.8704675373
25/09/15	300	FCCP	0.8687165651
25/09/15	330	FCCP	0.8711621672
25/09/15	360	FCCP	0.863825298
25/09/15	390	FCCP	0.8573429883
25/09/15	420	FCCP	0.8854886909
25/09/15	450	FCCP	0.8842132314
25/09/15	480	FCCP	0.8879232216
25/09/15	510	FCCP	0.8748090741
25/09/15	540	FCCP	0.9790656592
25/09/15	570	FCCP	0.9130391051
25/09/15	600	FCCP	0.9147258244
25/09/15	630	FCCP	0.9065751531
25/09/15	660	FCCP	0.9056680006
25/09/15	690	FCCP	0.9030255663
25/09/15	720	FCCP	0.85725169
25/09/15	750	FCCP	0.8317490234
25/09/15	780	FCCP	0.8260340159
25/09/15	810	FCCP	0.8434622131
25/09/15	840	FCCP	0.8467941456
25/09/15	870	FCCP	0.841544761
25/09/15	900	FCCP	0.8307583796
25/09/15	930	FCCP	0.8343488624
25/09/15	960	FCCP
25/09/15	990	FCCP	0.8538910991
25/09/15	1020	FCCP	0.8586584015
25/09/15	1050	FCCP	0.8632939742
25/09/15	1080	FCCP	0.8627808365
25/09/15	1110	FCCP	0.8694703094
25/09/15	1140	FCCP	0.8710016624
25/09/15	1170	FCCP	0.8875835527
25/09/15	1200	FCCP	0.8937805738
25/09/15	1230	FCCP	0.8974971182
25/09/15	1260	FCCP	0.8891146929
25/09/15	1290	FCCP	0.9267940785
25/09/15	1320	FCCP	0.922256066
25/09/15	1350	FCCP	1.0294243229
25/09/15	1380	FCCP	1.0208958095
25/09/15	1410	FCCP	1.029306257
25/09/15	1440	FCCP	0.946865132
25/09/15	1470	FCCP	0.9884187167
25/09/15	1500	FCCP	0.9765840192
25/09/15	1530	FCCP	0.9814678406
25/09/15	1560	FCCP	0.9416890813
25/09/15	1590	FCCP	0.9175958358
25/09/15	1620	FCCP	0.9079527927
25/09/15	1650	FCCP	0.9301354369
25/09/15	1680	FCCP	0.9371961753
25/09/15	1710	FCCP	0.9309801902
25/09/15	1740	FCCP	0.9240407638
25/09/15	1770	FCCP	0.9448574341
25/09/15	1800	FCCP	0.9293453523
26/09/15	0	Normoxia	0.9857717594
26/09/15	30	Normoxia	1.0118783449
26/09/15	60	Normoxia	0.9983785186
26/09/15	90	Normoxia	0.9963667034
26/09/15	120	Normoxia	1.0027838923
26/09/15	150	Normoxia	0.9993549219
26/09/15	180	Normoxia	0.9582741806
26/09/15	210	Normoxia	1.0558357349
26/09/15	240	Normoxia	1.0227520932
26/09/15	270	Normoxia	0.9614842348
26/09/15	300	Normoxia	0.9977977978
26/09/15	330	Normoxia	1.0097610232
26/09/15	360	Normoxia	0.9999315725
26/09/15	390	Normoxia	0.9927440173
26/09/15	420	Normoxia	1.0076873799
26/09/15	450	Normoxia	0.9918552688
26/09/15	480	Normoxia	0.9961474159
26/09/15	510	Normoxia	1.0178413447
26/09/15	540	Normoxia	0.9926204819
26/09/15	570	Normoxia	0.9611846534
26/09/15	600	Normoxia	1.0282646801
26/09/15	630	Normoxia	1.007909363
26/09/15	660	Normoxia	0.9956952217
26/09/15	690	Normoxia	0.9997825141
26/09/15	720	Normoxia	1.0032923617
26/09/15	750	Normoxia	1.0088932068
26/09/15	780	Normoxia	0.9784335982
26/09/15	810	Normoxia
26/09/15	840	Normoxia	0.9993082776
26/09/15	870	Normoxia	1.0018467221
26/09/15	900	Normoxia	0.9890914639
26/09/15	930	Normoxia	1.0357919255
26/09/15	960	Normoxia	0.9783436459
26/09/15	990	Normoxia	0.986274669
26/09/15	1020	Normoxia	1.0216428923
26/09/15	1050	Normoxia	0.9921377141
26/09/15	1080	Normoxia	1.0029751785
26/09/15	1110	Normoxia	0.9907000775
26/09/15	1140	Normoxia	0.9591717944
26/09/15	1170	Normoxia	1.0000767048
26/09/15	1200	Normoxia	1.0614003066
26/09/15	1230	Normoxia	0.9783552917
26/09/15	1260	Normoxia	0.9985829356
26/09/15	1290	Normoxia	1.0106221548
26/09/15	1320	Normoxia	0.9810383057
26/09/15	1350	Normoxia	1.0051463246
26/09/15	1380	Normoxia	1.0043567989
26/09/15	1410	Normoxia	0.9996162112
26/09/15	1440	Normoxia	0.9996905222
26/09/15	1470	Normoxia	1.0021869874
26/09/15	1500	Normoxia	1.0016619183
26/09/15	1530	Normoxia	0.9927264008
26/09/15	1560	Normoxia	1.0054891831
26/09/15	1590	Normoxia	0.9961089494
26/09/15	1620	Normoxia	0.9996739485
26/09/15	1650	Normoxia	1.0016350556
26/09/15	1680	Normoxia	1.0042047984
26/09/15	1710	Normoxia	0.9954204829
26/09/15	1740	Normoxia	1.000084076
26/09/15	1770	Normoxia	0.9974709155
26/09/15	1800	Normoxia	1.0011396733
26/09/15	0	FCCP	0.9857717594
26/09/15	30	FCCP	0.9717903193
26/09/15	60	FCCP	0.9627588006
26/09/15	90	FCCP	0.9621766277
26/09/15	120	FCCP	0.9598234335
26/09/15	150	FCCP	0.9664355206
26/09/15	180	FCCP	0.9153773448
26/09/15	210	FCCP	0.8556064903
26/09/15	240	FCCP	0.9848130645
26/09/15	270	FCCP	1.0543628642
26/09/15	300	FCCP	0.9448828517
26/09/15	330	FCCP	0.9992470675
26/09/15	360	FCCP	0.9987445144
26/09/15	390	FCCP	1.0183250075
26/09/15	420	FCCP	1.0529762613
26/09/15	450	FCCP	1.0609581779
26/09/15	480	FCCP	1.0636343098
26/09/15	510	FCCP	1.0438712425
26/09/15	540	FCCP	1.0945714927
26/09/15	570	FCCP	1.0847161891
26/09/15	600	FCCP	1.0757321777
26/09/15	630	FCCP	0.9748557972
26/09/15	660	FCCP	0.9983858722
26/09/15	690	FCCP	1.0138057426
26/09/15	720	FCCP	1.0160907694
26/09/15	750	FCCP	1.0433792969
26/09/15	780	FCCP	1.0578767162
26/09/15	810	FCCP	1.093432976
26/09/15	840	FCCP	1.0811741884
26/09/15	870	FCCP	1.0753497381
26/09/15	900	FCCP	1.0611722236
26/09/15	930	FCCP	1.0839641593
26/09/15	960	FCCP	1.1144514462
26/09/15	990	FCCP	1.1275345593
26/09/15	1020	FCCP	1.1408019583
26/09/15	1050	FCCP	0.7743655332
26/09/15	1080	FCCP	1.1719504634
26/09/15	1110	FCCP	1.191541974
26/09/15	1140	FCCP	1.3164702309
26/09/15	1170	FCCP	1.1777193926
26/09/15	1200	FCCP	1.1186214838
26/09/15	1230	FCCP	1.0229836313
26/09/15	1260	FCCP
26/09/15	1290	FCCP	1.0812580957
26/09/15	1320	FCCP	1.0920675098
26/09/15	1350	FCCP	1.0882756548
26/09/15	1380	FCCP	1.0899772926
26/09/15	1410	FCCP	1.0899930925
26/09/15	1440	FCCP	1.0915681115
26/09/15	1470	FCCP	1.1030465255
26/09/15	1500	FCCP	1.113260317
26/09/15	1530	FCCP	1.1313623152
26/09/15	1560	FCCP	1.1281276394
26/09/15	1590	FCCP	1.1388436228
26/09/15	1620	FCCP	1.1466544967
26/09/15	1650	FCCP	1.1567918833
26/09/15	1680	FCCP	1.152217429
26/09/15	1710	FCCP	1.1766441201
26/09/15	1740	FCCP	1.1684143142
26/09/15	1770	FCCP	1.1680795294
26/09/15	1800	FCCP	1.1763019477
26/09/15	0	FCCP	0.9857717594
26/09/15	30	FCCP	0.8863350645
26/09/15	60	FCCP	0.8280590826
26/09/15	90	FCCP	0.8028792095
26/09/15	120	FCCP	0.7412170872
26/09/15	150	FCCP	0.7567903927
26/09/15	180	FCCP	0.7070717397
26/09/15	210	FCCP	0.6819655
26/09/15	240	FCCP	0.6905304458
26/09/15	270	FCCP	0.7112533497
26/09/15	300	FCCP	0.729906181
26/09/15	330	FCCP	0.7165986802
26/09/15	360	FCCP	0.7180761897
26/09/15	390	FCCP	0.7341729577
26/09/15	420	FCCP	0.7458103866
26/09/15	450	FCCP	0.7443262335
26/09/15	480	FCCP	0.7670158152
26/09/15	510	FCCP	0.746878747
26/09/15	540	FCCP	0.7575249954
26/09/15	570	FCCP	0.7504458482
26/09/15	600	FCCP	0.7262773644
26/09/15	630	FCCP	0.7088075201
26/09/15	660	FCCP	0.8052650828
26/09/15	690	FCCP	0.7824391975
26/09/15	720	FCCP	0.8115281785
26/09/15	750	FCCP	0.7508461018
26/09/15	780	FCCP	0.6848582805
26/09/15	810	FCCP	0.7074328681
26/09/15	840	FCCP	0.7094339944
26/09/15	870	FCCP	0.716684929
26/09/15	900	FCCP	0.7306180867
26/09/15	930	FCCP	0.7191456778
26/09/15	960	FCCP	0.726360404
26/09/15	990	FCCP	0.7337226396
26/09/15	1020	FCCP	0.7511829299
26/09/15	1050	FCCP	0.7578001534
26/09/15	1080	FCCP	0.7808088082
26/09/15	1110	FCCP	0.7981595157
26/09/15	1140	FCCP	0.7531042992
26/09/15	1170	FCCP	0.6922360722
26/09/15	1200	FCCP	0.6523077981
26/09/15	1230	FCCP	0.7028731779
26/09/15	1260	FCCP	0.7155241507
26/09/15	1290	FCCP	0.7340003328
26/09/15	1320	FCCP	0.7352437689
26/09/15	1350	FCCP	0.7364096849
26/09/15	1380	FCCP	0.7320700526
26/09/15	1410	FCCP	0.7452786367
26/09/15	1440	FCCP	0.7449991107
26/09/15	1470	FCCP	0.7420535021
26/09/15	1500	FCCP	0.7544050029
26/09/15	1530	FCCP	0.7627133567
26/09/15	1560	FCCP	0.7669124143
26/09/15	1590	FCCP	0.7685814373
26/09/15	1620	FCCP	0.8907726551
26/09/15	1650	FCCP	0.866321734
26/09/15	1680	FCCP	0.8704977076
26/09/15	1710	FCCP	0.8566362538
26/09/15	1740	FCCP	0.8214710169
26/09/15	1770	FCCP	0.8342576066
26/09/15	1800	FCCP	0.8394909184
