# Supplementary material for: On the causes and consequences of the uncoupler-like effects of quercetin and dehydrosilybin in H9c2 cells
Source: PLoS One. 2017 Oct 4;12(10):e0185691. doi: 10.1371/journal.pone.0185691 (PMC5627936; doi:10.1371/journal.pone.0185691)
Supplement: S2 File — Open Data archive containing the minimal dataset behind all figures. Raw data can be made available upon request. (ZIP) [file pone.0185691.s002.zip › Fig8aSupp(arclightwidefield).csv]

06/01/16							05/01/16							04/01/16							30/12/15						28/12/15
Control	FCCP 5	Ionomycin	Q 25	DHS	K 140		Control	FCCP 5	Ionomycin	Q 25	DHS	K 140		Control	FCCP 5	Ionomycin	Q 25	DHS	K 140		Control	FCCP 5	Ionomycin	Q 25	DHS		Control	FCCP 5	Ionomycin	Q 25	DHS	K 140
1.0013144966	1.0013144966	1.0013144966	1.0013144966	1.0013144966	1.0013144966		1.0029061223	1.0029061223	1.0029061223	1.0029061223	1.0029061223	1.0029061223		1.0009181017	1.0009181017	1.0009181017	1.0009181017	1.0009181017	1.0009181017		0.9941524976	0.9941524976		0.9941524976	0.9941524976		1.0082286267	1.0082286267	1.0082286267	1.0082286267	1.0082286267
0.9983074456	0.9682812997	0.9846503828	0.9765582013	0.9905271028	0.9496753337		1.0006847084	0.9985236048	1.0001417531	1.0013917902	0.9999050122	1.0166139123		1.0023725714	1.021228485	0.9977053946	0.9909247999	1.0039260506	0.9979020182		1.0085255109	1.0028231057		1.01003018	0.998763543		0.9986234209	0.9926118617	1.0072849116	0.9969374811	1.0019730276
1.0008580177	0.9828169566	0.9922971621	0.972838161	0.9909161279	0.9473169012		1.000211301	0.9745313918	1.0167872726	1.0037007794	0.9976784821	1.013751699		0.9969190044	1.0192832811	0.9975456482	1.0060037636	0.9699765461	1.0056643597		0.9991055188	1.0183339549		1.0112837189	0.9900148987		0.9955570336	0.9988405918	0.9990563628	0.9892008105	1.0111527865
1.0041330105	0.9547665914	0.992080366	0.9858686009	0.9852878263	0.9456095469		1.0001494404	1.0064986006	0.9955951371	1.0128814105	1.0167724053	1.0161906965		1.001425691	1.0002826307	1.0160527689	0.9954891926	0.9915374934	0.9787628042		0.9971603645	1.015042333		1.0144007116	1.0001796478		1.0003990536	0.9952855517	0.992250911	1.0052916444	0.9885983482
0.9997050436	0.9542155205	1.0025908781	0.9784663269	0.9921618409	0.9467092804		0.9954084738	1.0423978379	0.9866515588	1.0177603905	1.029439863	1.0186589604		0.9985662791	1.014899434	1.0207125436	1.0120925454	1.0050929271	0.9934044821		0.9991249737	1.035123125		1.0396135163	0.9703286831		1.0010454611	0.9856654727	0.9901100927	0.9986976039	0.9991408586
0.9915422725	0.9768667986	0.9856539851	0.9736602068	0.9942874425	0.9565055374		0.9964464881	1.0483292935	0.984957888	1.0171603645	1.0215055115	1.0204163066		1.0016132289	0.9984667124	0.9936112238	1.0094865321	0.9974991172	0.9925694755		0.9982951181	1.0090740234		1.0317458434	0.9603469615		1.0024850483	0.9818638232	0.9805774103	1.0060322555	0.9921780356
1.0060119585	0.9613044216	0.9881315218	0.9813775159	0.9872248867	0.9362841862		1.0108225023	1.0210955085	0.9816135222	1.0133829279	0.9986930451	1.0252070652		0.9991739108	1.0037590586	0.9885141519	1.0064177429	1.0464138799	0.9991549733		1.0049705133	1.0219806045		1.0353309448	0.9515321303		0.9960457365	0.9807387764	0.9901421526	1.0012785227	0.9966597631
1.0005518633	0.9435700963	0.9782483135	0.974707228	0.993258163	0.9278515072		0.9946221493	1.0217405833	1.0070011592	1.0188680224	0.9932458523	1.0159753269		1.0009811627	1.0097391328	1.0038998121	0.96711211	1.0549192638	0.9814851117		0.9912222981	1.0321786304		1.0316037047	0.9513957121		1.0040002479	0.9885333597	0.9941737247	0.9997397974	1.0124217176
0.998211244	0.9152488225	0.9754559037	0.9837647517	0.9914005254	0.9632978631		0.9701506906	0.9988281039	0.9591787031	1.3199103317	0.9629911685	1.0149024503		0.9987215477	1.0480172945	0.9984719693	0.9826299377	1.035521829	1.003394389		1.0050912338	1.0013457686		1.0384736662	0.9372847736		0.9913473744	0.9887689657	0.9784683434	0.9933026082	1.0069653003
0.9992933306	0.9299061302	1.0040022984	0.9831650644	0.9926231765	0.9472446739		1.0288950578	0.9623167242	0.9246126198	1.3116954109	0.9525263968	0.9241320755		0.9993764635	1.0186435634	1.0084734659	0.9874662067	1.0227820371	0.9818222782		1.0067253762	1.0114517143		1.1290958774	0.9219764384		1.0088112409	0.9818425151	0.9763133907	1.0024647814	0.9982526031
1.0010577854	0.9355321526	0.9755901689	0.9676485547	0.9820826908	1.0216830834		1.0173361875	0.9605024203	0.9148353377	1.2814566064	0.9508599608	0.9858695663		1.0005677037	1.0491876295	0.9798293335	0.9752276701	1.0185514478	0.9859521752		0.992123909	1.0041794792		1.3191015256	0.9352177761		1.0023241379	0.9827997398	0.9976770094	1.1173865458	0.9996211448
1.0011499485	0.951016625	0.9949097	0.9622646548	0.9877843655	0.965304891		0.9705022698	0.9454825969	0.914260385	1.3372269842	0.9484678281	0.976223636		0.9910660483	1.0102193086	0.9851789502	0.963377783	1.0244430124	0.9772364735		1.0013543497	1.0291386431		1.354299678	0.9447144131		0.9955676272	1.004752068	1.0425721583	1.4209492854	1.0426373474
0.9888137965	0.9128208427	0.9946899227	0.9664573587	1.0057221792	1.0429222461		1.0180772938	0.9790536166	0.9470939827	1.4543489966	1.0425748737	1.0234045808		0.9934009893	0.9724917359	0.9498853442	1.1397692606	0.9937606136	0.9366248054		0.9917453955	0.9937717712		1.3153912123	0.9181513749		0.9926676232	0.93712625	0.9713680186	1.6209931727	1.0297434961
1.0167174407	0.9131214556	1.0773467992	0.9678260191	1.1297703643	1.04662136		1.0101500258	1.0404685447	0.9811007803	1.7777130709	1.0029126151	1.2051430506		1.0066356616	1.0129023368	0.9418398228	1.647157759	1.0246150968	0.9234065543		1.0080154898	0.9705630205		1.2814199996	0.8958469286		1.0140929656	0.9231065202	0.9359029143	1.6609943958	1.0829399754
1.0027290628	0.9231219878	1.205343395	1.3202293424	1.0842140651	0.9644417108		0.9852311271	1.1305126291	1.1588247808	2.0452888676	0.9828603821	1.0138719006		1.0177610118	1.0381301125	0.9560190778	1.8291865187	1.0149958935	0.9246388903		1.0111370808	0.9801478307		1.2709377646	0.9047263318		0.9945143709	0.9118642635	0.9291271192	1.6607527113	1.0635312188
0.9944597118	1.1367283098	1.101555282	1.9496474651	1.0699073152	0.9387986957		1.0058011497	1.078364091	1.0915184254	2.1896570806	1.007238003	1.0044165716		0.996214852	0.9652790489	1.0099597758	1.8283615834	1.0070510598	0.934816792		0.9759561948	0.9750134947		1.259247066	0.8790291524		1.0013196768	0.9145290484	0.931673913	1.6839449087	1.0762186306
0.9970163327	1.041313523	1.0904073862	2.0871551086	1.0666930811	0.9400794232		0.9933405655	1.119876464	1.0932395279	2.1506623825	0.9977187049	1.0050842837		0.9977508937	0.9996217468	0.9704521203	1.8124005269	0.998141948	0.9625041434		1.0256431962	0.9865020033		1.2710017339	0.878271018		0.999658449	0.9038211895	0.9408530712	1.6987809152	1.0721430562
0.999199752	1.0033216858	1.0882367304	2.1430883211	1.0712684083	0.9397868614		0.9991137378	1.1386619243	1.0886639042	2.1760281807	0.9955254246	0.9877846169		0.9996527796	0.9961975722	0.9448487852	1.8427993259	0.998528398	0.9288122401		0.9878066987	0.9720522428		1.2579080418	0.8440983258		0.9954836086	0.9141788281	0.9327131182	1.7258238077	1.0621975547
0.9995486576	1.1200983433	1.0856685685	2.1588826241	1.042684333	0.9519139005		1.0033311342	1.1293747769	1.0731944633	2.2080784468	0.9854310164	0.9823318023		0.9968148265	0.9733363113	0.9491415239	1.8537740308	1.0101290002	0.9172312031		1.0127315637	0.9918218784		1.2665415301	0.8686548303		1.0021143279	0.9064405393	0.9369228666	1.7224098068	1.0514401024
1.0027665191	1.0956388581	1.0821344914	2.1745680791	1.0385731123	0.9484679226		0.9943751311	1.1415336318	1.0067192096	2.2095480887	0.9866020733	0.9668534668		1.0031263229	0.9679379108	0.9503063644	1.8179169956	0.9859092535	0.9247608428		0.9866802123	0.9963511995		1.2796993257	0.8733691412		0.9985802522	0.9002040532	0.9363130072	1.710364544	1.0347628097
0.9980147946	1.0454942491	1.0927583668	2.1847681815	1.0360301236	0.9123842895		1.0037021209	1.1293599244	1.0022157631	2.2189819741	0.9746349206	0.9742027853		0.9977499149	0.9513605119	0.9176954279	1.8474576588	1.0011251036	0.9296211829		1.0041529832	1.0234792386		1.2911008717	0.903494906		1.0014539237	0.8963146129	0.9348898575	1.7078806754	1.046253081
0.9975463546	1.0160527774	1.1003714371	2.2555913142	1.0279611816	0.920309707		1.0026411732	1.1297054205	1.0035766996	2.2134915531	0.9835224177	0.9690527643		1.0020521303	0.9522179351	0.9240131512	1.8306268297	0.990688456	0.9090216904		0.9974616141	1.0005003968		1.2796051697	0.9108204083		1.0006434163	0.8973979594	0.9346075834	1.7155331731	1.0704862539
1.0016559583	0.9990348254	1.1066822785	2.264910749	1.0274094757	0.9963356106		0.998331803	1.1074155203	0.9929694083	2.2140721305	0.9849117053	0.9899764644		0.9942705884	0.9674666871	0.9289589487	1.8015561425	0.9909791626	0.9054069211		0.9904795095	1.0212368509		1.2616950635	0.8730837744		0.9992157553	0.8874282592	0.9448417018	1.7297286379	1.0767965857
1.0023056243	1.0331782918	1.0842115323	2.2461277213	1.0154108647	1.0436503829		0.9906352355	1.1180903653	1.0130658223	2.2200704834	0.9675459901	0.9509044006		1.0062377167	0.9732445647	0.9156051878	1.8353844951	0.9928415585	0.9299418063		1.0094850671	1.0014072376		1.263311099	0.8825106294		0.9947478283	0.8907202869	0.9297385692	1.7370927535	1.0830378586
0.9954095348	1.0355124785	1.0997833534	2.2923003911	1.0147946597	1.0109025138		1.0062205271	1.0581361293	0.9771942072	2.1905273246	0.9797582897	0.9576232598		0.9959319747	0.9624501362	0.9346599123	1.7987111282	0.9989295345	0.9163743234		1.0020751132	1.008997585		1.2314131095	0.8817905163		1.009976888	0.8886235399	0.9335668518	1.7375778847	1.1025132115
1.0010751384	1.0400016284	1.089631013	2.2954917106	1.0094580678	1.0142943897		1.0062103736	1.0653291122	0.9608915139	2.2212593809	0.95399899	0.9210645453		1.0015480817	0.9788069577	0.9511781397	1.8174474135	0.9887181356	0.9207849363		1.0084091923	1.011143656		1.2827626362	0.8803502221		0.9945941663	0.8826459704	0.9371186018	1.7296852522	1.0951910006
1.0010738301	1.0249862333	1.0851090415	2.3236822863	1.0026168463	0.9661682661		0.9959191703	1.0720553666	0.9931183788	2.2047334845	0.9744478669	0.9270384439		1.0001139453	0.9929886384	0.9858532798	1.8018576279	0.9889339919	0.9063692539		0.9837418636	1.0200229659		1.2585052459	0.8971536311		0.9963093356	0.8759289858	0.9399454522	1.7307817377	1.1197810568
1.0025289196	1.0260948011	1.107943778	2.3518022835	0.9985540996	0.9851900203		0.9999576051	1.097892939	1.0163966844	2.2128809247	0.9296861716	0.9557019861		0.9968683828	0.987526177	0.9871673349	1.8033092663	0.9959172566	0.9002299607		1.0042172471	1.0031475295		1.275368005	0.8796665081		1.0071815897	0.8792612181	0.9291639246	1.7446116738	1.1225067912
0.9998938485	1.0133248773	1.1080743682	2.3579094244	1.0114139236	0.9972971159		0.9944450955	1.0732677422	0.9887693907	2.2020686496	0.9177306344	0.920964788		1.0088286123	0.9650738744	1.0073857402	1.8302014184	1.0119109698	0.9111111369		1.0010600276	1.0015471433		1.2906350757	0.8759509813		1.000140852	0.8825083355	0.9362220381	1.7374872184	1.1259066219
0.9980362267	1.0250220269	1.0945830232	2.3580570787	1.0072186078	0.9480511572		1.0127790601	1.1069646212	0.9921319758	2.2442887063	0.9402722635	0.926291824		0.9898058452	0.9925345631	1.0014673234	1.7948026209	1.0027228459	0.9137619193		0.9986789931	0.9935012593		1.29697176	0.8803591251		0.9945859786	0.9035911948	0.9368451587	1.7586064045	1.1436690719
0.9983956921	1.0207635239	1.1137963259	2.3735055583	1.0202915451	0.9637284633		0.996019323	1.1032859958	1.004224681	2.2428144544	0.9408191954	0.9291214157		1.0058278299	0.9755767829	1.0099232767	1.8215112769	1.0074546022	0.919770002		1.0040409975	0.9986183734		1.2700203636	0.8886491275		1.0000326222	0.898254333	0.926531756	1.7532654514	1.1403504581
1.0028253416	1.0253419951	1.1068896626	2.3944915236	1.0038119644	0.9968084131		0.9931233273	1.1109438421	1.0369535473	2.2590992527	0.9390031654	0.9666563729		0.997241838	0.9751614151	1.0096142022	1.8147437363	1.0111562935	0.9198946819		0.9962736326	0.9941475328		1.2654266114	0.8740410784		1.0035663823	0.8857413502	0.9380947809	1.7587311363	1.1648833427
0.9995413653	1.0229941636	1.0985509096	2.4144539799	0.998409432	0.9688724156		1.0068690073	1.1172098984	1.041889837	2.311677261	0.9403345682	0.9875882489		0.9990164042	0.98233676	1.0160128272	1.8060568219	1.0063625612	0.9075583814		1.0012465901	1.0004476627		1.2610714266	0.8785434813		1.0019840462	0.8942327665	0.9367509623	1.7753827393	1.1592110078
0.9968361163	1.0062609271	1.1040907734	2.3948767936	1.0091549707	0.9578529511		0.9938392699	1.1218058177	1.0417795509	2.2882211363	0.9443690394	0.9753787091		0.9998757313	0.9573408585	1.0079776082	1.7982578629	1.006459527	0.9097140905		1.0007339635	0.9895489562		1.268759041	0.8840060001		0.9939269164	0.9164594638	0.9279970863	1.7669379086	1.1590649306
1.0007813	1.0095018277	1.1078502905	2.3899799064	0.9955366229	0.9674573627		1.0038760327	1.1127837882	1.0122375038	2.2882977575	0.9594045069	1.0123881581		1.0009571959	0.9380512687	1.0040207751	1.775388934	1.0158700461	0.8897490004		0.9942447527	0.9760004395		1.2663810949	0.892276886		1.000778844	0.9152546385	0.932746782	1.7605831267	1.1586390488
1.0005160683	0.9919007243	1.1149039794	2.3631281204	0.9960423936	0.9786146027		0.9940938995	1.0857961201	1.0066308682	2.3020193231	0.9443532168	0.964264304		1.0019060002	0.9356960711	1.0089973545	1.7844591344	1.0143660364	0.8936381648		1.0015639081	0.9852604818		1.2479129574	0.8694947566		1.00014451	0.90691047	0.933611411	1.7598758206	1.1516789122
1.005012468	1.0100500024	1.1038724248	2.4215118953	0.9946687672	0.9485170188		1.0049226618	1.0755063456	1.0140609654	2.2688450473	0.93929992	0.9676385325		0.9970244102	0.9317548684	0.9818962984	1.789309662	1.0102195325	0.8882724654		1.0082167103	0.97434473		1.2285094452	0.8961582241		0.997740707	0.8905552441	0.920909587	1.7498651425	1.1486596041
0.9949042155	1.006579161	1.1063307178	2.4131645435	0.9950544273	0.9306632295		0.9969631918	1.1028682261	1.0017074325	2.2861057065	0.9394951397	0.9671130039		1.0031454733	0.9140896127	0.991773909	1.7499194033	1.0134602861	0.9029961571		0.9920273956	0.9703122474		1.2378720235	0.8833791682		1.0058656013	0.8969551321	0.9214004119	1.7605803559	1.1480382733
0.9992990253	1.0340508562	1.0744620391	2.4166356095	0.9996298721	0.9573267867		0.9979621516	1.0989458275	0.9906346219	2.2789823677	0.9496571146	1.0049952073		0.9959133568	0.9123960004	0.9853234101	1.7926142452	0.9940096987	0.8969081117		1.0050672888	0.9737814625		1.250950911	0.8799497992		0.9992279089	0.8917807425	0.9282985864	1.7535785659	1.1456083859
1.0056746815	1.0210535981	1.101255514	2.4321715784	1.0024224572	0.9656316489		1.0073697021	1.098435867	0.9759549324	2.2161395923	0.935672971	0.9657204953		1.002411591	0.9166896453	1.0139415825	1.7947736619	0.9940161503	0.8902381946		0.997444142	0.9694292821		1.2492214511	0.8909321172		0.9947388127	0.890162798	0.923970666	1.7486969824	1.1713684482
0.9919803806	1.0041012207	1.0888849929	2.371089449	0.999195752	0.9463678084		0.9901529086	1.0747043544	0.9898148104	2.2226922034	0.9234302414	0.9843040997		0.9991787267	0.8940892413	0.9877281398	1.7849311066	0.9936639133	0.8922732714		0.9982202478	0.9765481224		1.2535241993	0.8972002182		1.0054662194	0.8967799217	0.9123185153	1.7411548553	1.1431842135
1.0053361592	0.9940226375	1.1171472928	2.4498220871	1.0099052861	0.9818678034		1.0067605346	1.0478448678	0.9517269838	2.2027331727	0.9288522071	0.9551749844		1.0010566363	0.9087020811	0.9845345047	1.7980459308	0.9889370727	0.8779781121		1.0066506628	0.9721382958		1.2681761998	0.890184649		0.9955957102	0.892807316	0.9253639016	1.7400638165	1.1465329562
0.9951725259	0.99417032	1.101065276	2.3977768438	0.9977804777	0.9453449407		0.9968348814	1.0288757718	1.0056521525	2.2060488442	0.9071174095	0.9676323797		1.0033415225	0.8921915595	1.000821311	1.7592577521	0.9929022944	0.8848777468		0.9919911261	0.9847516752		1.2627109071	0.8757549981		1.0021355708	0.8978717698	0.9180109453	1.743588722	1.1476036583
1.001230396	0.9834567098	1.0928693235	2.3860652095	0.9788516602	0.9533433375		1.0060657643	1.0475611136	1.0259450776	2.2254949444	0.9139517237	0.9641889412		0.9960149789	0.8948910518	0.9846789427	1.7744476742	0.9947246482	0.8947004727		1.0061186851	0.968248058		1.2436107557	0.8838710925		1.0017736406	0.8924938081	0.9117757289	1.7474153791	1.1454628394
1.0070891957	0.9742231122	1.0807745316	2.4307633045	0.9871781808	0.9375272168		0.9968915712	1.043582291	1.0873099864	2.2007618677	0.9144118958	0.9490203377		0.9953027235	0.8794056869	0.9898990782	1.7493798686	1.004420035	0.8781914986		0.9975474146	0.9755900255		1.2377195067	0.8866104834		0.9971876574	0.8965399546	0.9125228034	1.7459470328	1.1681997181
0.9961002971	0.9910367296	1.0885095548	2.4129612549	1.0082981164	0.9653289651		0.9967802909	1.0454221548	1.1536057157	2.2277442733	0.9143253036	0.9313014099		1.0088915568	0.8684413643	0.9931122052	1.7639363258	0.9843302119	0.8787431071		0.9960048745	0.9612279331		1.2653997117	0.8919635526		1.0016974216	0.8939556259	0.9135906998	1.7564851123	1.16453184
1.001587806	0.9905482331	1.1113619704	2.405548208	1.0054022277	0.9557751591		1.0075157274	1.0227281923	1.1840566716	2.219100065	0.9072501495	0.9409146997		0.995183026	0.8807753709	0.9633250377	1.7654005759	0.9995701399	0.8872576364		1.0030287643	0.9655558797		1.2436552833	0.8840942963		0.999103344	0.8943637959	0.9179871286	1.7387867868	1.1556969979
0.9913061575	1.0066979353	1.0958445868	2.431947692	0.9920413512	0.9422216738		0.9875550068	1.0329678246	1.224210853	2.1746910127	0.9022998757	0.9418641641		0.9992875219	0.878855199	0.9848111938	1.7625731073	0.9893143446	0.8699890334		1.0006509044	0.9509891476		1.2338706938	0.879978142		1.0016479179	0.9014691591	0.9270232169	1.7420174732	1.1659094263
1.0087878381	1.0025287914	1.1029596132	2.4350747509	1.0082741488	0.9556342428		1.0108090241	1.0666153263	1.251260387	2.2022135234	0.8978889956	0.9499137027		1.0035418644	0.881431675	0.9612450512	1.7679556467	1.0607287367	0.896393172		1.0059241581	0.9571148253		1.2511407537	0.870038592		0.9978388082	0.9026828996	0.9270376803	1.7373813149	1.1607714191
0.9918947251	0.9887458716	1.1011873213	2.4104898286	0.9808708586	0.9414328835		1.0006902408	1.0335563786	1.2472907542	2.1995814724	0.9061448184	0.9314039201		0.9976223959	0.8909754216	0.9717327209	1.7650304549	1.066836709	0.8790842153		0.9875560646	0.9715762995		1.2684529113	0.8773839337		0.9983221683	0.8989567668	0.9152301212	1.7368258696	1.1848516648
1.0082424777	0.9889738836	1.1064247745	2.4853879569	0.9938035991	0.9688438926		0.9997419081	1.0581096098	1.204064295	2.1835024243	0.9201332824	0.9401434904		0.9984667366	0.863827075	0.9632685415	1.7391523722	1.0733962739	0.8638851205		1.006266248	0.9542780928		1.2535277072	0.8768139317		1.0042358272	0.8926746201	0.9117238873	1.7521416682	1.1839600428
0.9955754427	0.9718163273	1.1023023491	2.4102383603	0.9857295454	0.9229827425		0.9938044797	1.0592902208	1.2623646669	2.2236453163	0.9173612884	0.9354696044		1.0026461191	0.8705808112	0.959509772	1.7611036761	1.0650426188	0.8699800097		0.9947902472	0.9548861866		1.2262071576	0.8709124125		0.9950940404	0.8946422064	0.9149892073	1.7349377268	1.1805638637
1.0040470199	0.9670443391	1.1049903045	2.4296730504	0.9877388805	0.9267435545		1.0014616983	1.0361017829	1.2549666518	2.2459006343	0.9234885288	0.9293523219		1.0010792054	0.8560182924	0.9632010161	1.6988534337	1.0573215342	0.8764700808		1.007774331	0.9649764117		1.2139769841	0.8693255124		1.0037346122	0.8966827205	0.9087834796	1.7267109696	1.1686777554
0.998821327	0.9839971483	1.0869192945	2.4403058349	0.9898940947	0.9402298975		1.0024933546	1.0624479572	1.2468752646	2.2235177709	0.9108616565	0.9139670158		0.9996523481	0.8582608588	0.9729175886	1.7451098624	1.0658087167	0.8851653783		1.0005434876	0.9268600876		1.2246832914	0.8673660711		1.0036336961	0.8879484894	0.9130061267	1.7411370706	1.1792231716
0.9972868007	0.9778718717	1.0950084289	2.4238953617	0.9983616069	0.9962655527		0.9950774376	1.0527289448	1.2622862784	2.2064601568	0.9181228211	0.9127266015		0.9979479239	0.8658130897	0.9672738979	1.7210588898	1.0643357986	0.8934850752		0.9939267924	0.9344827556		1.2462757225	0.8555537879		0.993073037	0.8928245914	0.9126137664	1.7302016492	1.1813542749
0.9979956854	0.9619332714	1.1106359849	2.4241359436	0.9975785367	0.9471770465		1.0049008776	1.0456217802	1.2744309381	2.1597431957	0.921237106	0.9108047641		1.0001808621	0.8682252901	0.9669734778	1.6920462835	1.0686488252	0.868452777		1.0040677396	0.949484136		1.2504116074	0.8772677549		1.0023441862	0.9006183466	0.9120098974	1.7294374202	1.1902170632
1.0058392082	0.9749045391	1.0949010537	2.4205684765	0.9931774537	0.913944336		1.0058085167	1.0022193839	1.2418263007	2.2077583835	0.9199488446	0.9407071449		0.99811093	0.8413364893	0.9619611205	1.7045910109	1.0516048368	0.8927799758		1.0022313601	0.9258979791		1.2745281018	0.8737954814		0.9991370497	0.8829781891	0.9156586769	1.7361290332	1.1761109192
1.0002934491	0.9838727112	1.1130877243	2.4201078932	0.9976384438	0.986711349		0.9908490145	1.0213598584	1.2459151558	2.203727561	0.9314419413	0.9164056241		1.0048154198	0.8452095284	0.9491793759	1.7024482108	1.0538072309	0.896731851		0.9918957333	0.9491294276		1.2187475444	0.8551122332		1.0027768024	0.8757985074	0.9149345662	1.7374657152	1.1917876804
0.9936802344	0.9692274895	1.1040498654	2.4206868331	0.9924319552	0.9626525714		1.0006692238	1.048879735	1.2618752473	2.2065279491	0.9457607616	0.9192696155		0.9964368149	0.8420237773	0.9709246077	1.7033476642	1.0419675985	0.8895580214		1.004056217	0.9406073796		1.2326615955	0.8724598483		0.9982027192	0.8892874172	0.9088375797	1.7311556405	1.1812687796
1.0044713999	0.9847041276	1.100279984	2.3872410281	1.0034305956	0.9617892776		1.004830631	1.0663689861	1.3035326981	2.2180369012	0.9416992262	0.9417083964		1.0010275946	0.8436681589	0.9629766185	1.7004623938	1.0598435411	0.8794612188		0.9999917599	0.9309550504		1.2437361405	0.8708580149		0.9991861445	0.8946677032	0.9056992648	1.7432906344	1.1827842224
0.9978666157	0.9698657349	1.0944628761	2.443814562	0.9926697901	0.9442052664		0.9922566377	1.0399364066	1.2324541393	2.203378921	0.9365859072	0.936105787		0.9989075526	0.8378483565	0.9658871384	1.7127493619	1.0371710901	0.8559813158		1.0079102092	0.9256917012		1.2085919871	0.8771885232
0.998611658	0.9657140392	1.095782818	2.4436086224	0.9982234743	0.9372093668		1.0096447101	1.0535035624	1.2536874452	2.2089851267	0.9316614442	0.9441181322		1.0020064842	0.8453133126	0.9690621878	1.6786420918	1.0390046565	0.8691123636		0.987129775	0.9398426759		1.2475141017	0.8763652107
1.001884039	0.9652651288	1.0943806897	2.414885499	0.990564342	0.9434752119		0.984861844	1.0575546209	1.2974302534	2.1975537178	0.9377932292	0.9482043021		0.997138738	0.8427934613	0.9642108135	1.6992139372	1.0367969197	0.8659007486		1.0082725359	0.9422537748		1.2355158195	0.8782497202
1.0051366906	0.9515910447	1.1033676746	2.4108573454	0.9864376709	0.926414353		1.0127517868	1.0385142327	1.2329266674	2.2034624906	0.9345040917	0.9308391444		1.0025646538	0.8411102711	0.9555458563	1.6664792511	1.0367101025	0.8593544058		0.9983112486	0.9395273564		1.2171032953	0.8795924915
0.9939823536	0.9705885372	1.0942595722	2.360559106	0.979534941	0.8930613037		0.9981437804	1.0398586424	1.2583904851	2.1877823877	0.9171040421	0.9241663363		1.0014922672	0.8328582438	1.0211920768	1.6871621699	1.0314656136	0.8584094315		1.0020730104	0.9487687769		1.2282921294	0.8815009622
1.0031488989	0.970678813	1.1093524223	2.4451192348	0.9965271638	0.9524788722		0.9996886596	1.05990519	1.245708158	2.219135707	0.9318286835	0.9232800684		0.9951352234	0.8319184381	1.0131520859	1.6620501047	1.0179344312	0.8799339975		0.9859296927	0.9535629529		1.2232984219	0.8601335212
0.9966552867	0.9519853289	1.111447087	2.4494125576	1.0094707602	0.9288983977		0.9988823641	1.0462758113	1.2175903044	2.1765278082	0.9305835678	0.9430369222		1.0051569047	0.857338055	1.0172887035	1.6628008892	1.0359256859	0.8779392695		1.0135590648	0.9307852797		1.2122429528	0.8608007436
1.0031553274	0.9525051398	1.1206416122	2.3526864397	1.1832587928	0.9128843987		1.0015630049	1.0558795702	1.2699400875	2.187030081	0.9260028327	0.9151510901		0.9967910866	0.8637580537	1.0203645704	1.6549030867	1.03255924	0.8625253018		0.998171028	0.9154825756		1.2230928138	0.8624750167
0.9981857684	0.9523442397	1.1157183265	2.3915935593	1.1866728671	0.9518173135		1.0037312829	1.0429800569	1.2467050519	2.1975653176	0.939495298	0.9363317256		0.9996849885	0.8538000374	1.0274698282	1.7225259788	1.0317033426	0.8562119872		0.9983636799	0.9324760164		1.2266035922	0.8736952028
1.000884218	0.9489366822	1.1003697834	2.3664468453	1.1809328549	0.9183018227		0.9892038045	1.0568130226	1.2149613854	2.2076977346	0.9412738085	0.9241894459		0.9995916178	0.8467515771	1.0304053397	1.6342456805	1.0280385395	0.8511104425		1.0025134761	0.9220060458		1.213292866	0.8709740157
0.9993782064	0.9697025214	1.1162390273	2.3597677015	1.1684455145	0.9321182505		1.0042805713	1.0567318469	1.2313582434	2.164868724	0.9445336885	0.9361455024		1.0023005172	0.8542716899	1.033360779	1.6347889773	1.023270394	0.8673176357		0.9991006016	0.9232479574		1.2185514626	0.8722440251
0.9981516525	0.9744794588	1.1174509693	2.3613679869	1.1425860374	1.0042762371		1.0036523146	1.0495532502	1.2416460282	2.1608361484	0.9332642216	0.9100836063		1.0013205819	0.8320875728	1.0218827097	1.6327523776	1.0174339355	0.8451793601		1.0068121405	0.9586685407		1.2213503535	0.8617622715
0.9988847693	0.9427350437	1.1141847756	2.4151776874	1.1679220176	0.9583480426		0.9992172933	1.0512673876	1.2451108174	2.1893588289	0.9285280439	0.9371182039		0.9968782521	0.8388179761	1.0327389206	1.6277095751	1.0256207978	0.8510390427		0.9858143252	0.9434067432		1.2155010629	0.8659343006
1.0024324283	0.9345823001	1.1165464836	2.3250733773	1.1599665921	0.9549841741		0.9988091297	1.0589329762	1.1941780709	2.1970983454	0.9385560238	0.9239229022		1.0027780497	0.8479404641	1.0521061161	1.6588369043	1.033433666	0.8721218185		1.0030963049	0.9387620114		1.2320727314	0.8718616567
1.0035758624	0.948729376	1.0977363682	2.3809587514	1.140059338	0.9628379001		0.9986764014	1.048392498	1.2695427983	2.187096868	0.9420351809	0.9296694384		0.9972949649	0.8604624243	1.0137875796	1.6542815431	1.0275139995	0.8574940109		1.0031759494	0.9318684935		1.2065328684	0.8669048401
0.996774814	0.9515624188	1.1119971188	2.372137009	1.1691322428	0.9282043059		1.0013511351	1.0282950491	1.2482692327	2.1754901098	0.9419464866	0.9758261398		0.9991401895	0.8534095917	1.0283817724	1.6459772962	1.019723357	0.8709990956		1.0014991642	0.9077400714		1.2227608617	0.8704980861
1.0007434866	0.9650272014	1.1012272539	2.3811264248	1.1711197144	0.959842476		0.9951147372	1.0110863868	1.2257722045	2.1763308619	0.9486629199	0.93649562		1.0033314237	0.8392957182	1.00354238	1.636301183	1.0205482496	0.8769337229		0.997493445	0.9029653573		1.1954869566	0.868975285
0.9952265139	0.9350589059	1.1039706939	2.3972655582	1.1754064246	0.9464700719		1.009493753	1.0404476723	1.2488099598	2.1705727145	0.9414914331	0.939462751		0.9981553299	0.8455434692	1.0242325232	1.6075041908	1.0274135927	0.8560046194		1.006855801	0.900636156		1.210233712	0.8830097366
1.0073487298	0.9326947452	1.1156394948	2.3394694539	1.1671866679	0.971450123		0.9959720745	1.0373101753	1.2314483066	2.1580483971	0.9405639844	0.9283719792		1.0015628575	0.8619188359	1.0071562994	1.6075944631	1.0297471923	0.8507665677		0.9900160355	0.9102965264		1.2410508439	0.8679854088
0.9933667381	0.9422496994	1.1050658168	2.3821364068	1.1413650406	0.9786501958		0.9952215952	1.0589766206	1.2425743424	2.1498989166	0.9464358824	0.933921507		0.9977318956	0.8499681771	1.0351153495	1.5937636194	1.0214546474	0.8660725878		1.002488729	0.9062798271		1.212691648	0.8611274152
1.0033317969	0.9675793424	1.1070924935	2.4049532597	1.1264577335	0.9398756865		1.0065042112	1.0490870944	1.270437873	2.1675759301	0.9361510663	0.9441488962		1.0021627443	0.8599174523	1.0137084904	1.6115366257	1.0248177625	0.8680557087		1.004138054	0.8910137915		1.2091601155	0.8733044182
1.0023833998	0.9535503108	1.1018803592	2.366866413	1.1272033968	0.963554378		0.9959086424	1.0542900207	1.2052724085	2.1774853739	0.9298073224	0.9040951922		0.9964364702	0.8485861116	1.0083700773	1.6038969026	1.0187384768	0.8596880278		0.9979245137	0.9121980866		1.2153867783	0.8699116011
0.9988853078	0.9542625526	1.1084691635	2.2930099392	1.1251244427	0.9584904447		1.0040140281	1.0458427087	1.2343645163	2.1631265493	0.9403573833	0.9330495806		1.0031177267	0.842911894	1.0183176872	1.6153892029	1.0294452414	0.860572927		1.0000912078	0.9107065026		1.2077317572	0.8592512024
0.9956741833	0.9491592645	1.1170194525	2.4202449653	1.1241617137	0.9597273886		0.9911719806	1.0461012072	1.2177692371	2.1519298281	0.9178041366	0.9052930871		1.000686919	0.836355463	1.0082875372	1.5704206812	1.022749071	0.8567680253		0.9988563841	0.908420379		1.2061264292	0.8692566113
1.0052270248	0.932567852	1.1253467362	2.4407741309	1.1218929204	0.9673708473		1.0124157802	1.0500990149	1.2222529464	2.1444375809	0.9365442644	0.9360530018		0.9966048127	0.8387850121	1.0233224962	1.5628976329	1.0177468891	0.8564418977		1.0050816776	0.9269069952		1.2137509698	0.8805426494
0.9977658131	0.9347238376	1.1133821942	2.4502248993	1.1293452917	0.9618192829		0.9932641902	1.0530964511	1.2465713139	2.1695333561	0.9311974809	0.9358994337		1.0001612065	0.854406764	1.0156305478	1.5411533839	1.0210590132	0.8749592441		0.9939949125	0.9027154411		1.2262430891	0.8672943109
1.0010119332	0.9569775218	1.1034209092	2.3582656848	1.1272748502	0.9524676007		1.0046544783	1.0511209978	1.2130023512	2.2171973556	0.9369924138	0.9122882394		1.0030383982	0.8477725808	1.0138810665	1.5148380284	1.0167792763	0.8498276627		1.0029711543	0.9090028096		1.2143375912	0.8779678892
0.9984799254	0.9251349103	1.1189593877	2.4219980683	1.1217368538	0.9494246789		0.9947695067	1.0615933594	1.2372144509	2.1697342652	0.9430707747	0.9738604817		0.999299781	0.8438445105	1.0099397299	1.5419409956	1.0069995261	0.8487782927		0.9933224378	0.8951301919		1.2156841784	0.8588936847
0.9970229993	0.9290138652	1.1107620832	2.4150273981	1.1031447958	0.9371024764		1.0051322006	1.0699132863	1.2310169018	2.1968997404	0.9567595269	0.9405972934		0.9981397474	0.8366636049	1.0036155825	1.5358337929	1.0066602932	0.857646501		1.0065073291	0.9028977128		1.2121429519	0.8575228182
1.0061065424	0.9381472179	1.0976141206	2.3733784036	1.1293045058	0.9402612827		0.990908539	1.0451947332	1.2425144024	2.1908669138	0.9511806592	0.9783692508		1.0030067284	0.869525967	0.9863383542	1.549422153	1.0134341998	0.8514649848		1.0009124609	0.8872560311		1.2073467284	0.8556135079
0.9998823912	0.9505523066	1.1124671959	2.400083008	1.1194268757	0.9362889227		1.0060170188	1.0619859613	1.2372628427	2.167258365	0.9432285419	0.9073981648		0.9999040171	0.8421247151	1.0000685712	1.545878075	1.0203518477	0.8552528806		0.9971032861	0.9240213321		1.213255172	0.8569318444
0.995591166	0.9460543727	1.1190041336	2.391999819	1.1258171495	0.9668710998		0.9984509052	1.0539847866	1.2372385517	2.155393906	0.9370975823	0.8891785836		0.994922401	0.856764595	1.0113901462	1.5380181761	1.0011292697	0.8519659098		1.0015908216	0.9022516131		1.2187412655	0.8621302112
1.0003143744	0.937553327	1.1145297905	2.3410737271	1.0888929588	0.9470850363		1.0027289533	1.049301577	1.2359049089	2.2052991393	0.9454131472	0.9112162569		1.0037968548	0.8422420011	1.0165940603	1.5126309338	1.0082954253	0.8516392252		1.0012371841	0.9061227015		1.1975581382	0.8682962218
1.0058494471	0.9450158347	1.1095607605	2.3586582218	1.1254640011	0.9272512792		0.9934656885	1.0578951511	1.2222877886	2.1828493572	0.9467301864	0.9249081525		1.0010753544	0.8379203657	1.0096096644	1.5187317185	0.9982150002	0.8547834093		0.9952402334	0.8927027276		1.2081499947	0.8598453308
0.992391431	0.9148552113	1.1137041771	2.3771973957	1.118616168	0.9324740812		1.0100173533	1.0398321809	1.2411955536	2.1733008781	0.9586460367	0.9202265386		0.9988992006	0.8368711134	1.0042658693	1.5335222356	1.004728028	0.8520126258		1.0027320038	0.8793708555		1.2116274729	0.8570870546
1.0030368052	0.9407247958	1.0977985673	2.2699471907	1.1313050885	0.9295137473		0.9907181525	1.0554592073	1.2158786263	2.1555231793	0.9404978931	0.9300610826		0.9978403607	0.8545259131	1.0085333154	1.5470372468	1.0079261687	0.8433993607		0.9996487747	0.905120067		1.1746843386	0.8488801774
1.0021787356	0.9419837715	1.1172880393	2.3865348351	1.1015274222	0.9594722152		1.0101959432	1.0621694318	1.2200500315	2.2079214528	0.9498408903	0.9029334817		1.0017971409	0.8326920744	1.0238868803	1.5669024074	1.0116227851	0.8609387531		1.0054139603	0.9068228772		1.202484251	0.8500076773
0.9980492833	0.9323688826	1.1204219894	2.3310969815	1.1140984121	0.9345625334		0.9894077185	1.0705082008	1.239396095	2.2136392143	0.9472006002	0.9536860399		0.9987055516	0.8303827514	1.0007649264	1.5549612565	1.0041012515	0.8623578341		0.9956630774	0.9063005104		1.21969487	0.8563143195
0.9960046289	0.9365568274	1.1076275943	2.3368612151	1.1075658345	0.933925849		1.0002324786	1.0991743749	1.2261434995	2.1792765034	0.9427902361	0.8966043262		1.0011782713	0.8384124362	0.9989244683	1.5515578157	1.0049605309	0.8488119819		0.9977068807	0.8855680211		1.2364464266	0.8560234981
1.0053389831	0.9334299797	1.1205282101	2.3113210184	1.0940158254	0.937419995		1.0105925196	1.0765565606	1.2406063784	2.2013021242	0.9340422338	0.8939441615		1.0001097476	0.8428409476	1.001294284	1.5312168181	0.9970395536	0.850205778		1.0052098438	0.8978013089		1.21660284	0.8714072862
0.9990184511	0.9365506332	1.0953690422	2.3075832948	1.1025141241	0.9225483099		0.9870148125	1.069732278	1.2189174334	2.1681449055	0.9360517144	0.9432975207		0.9969458379	0.8413603904	1.00087032	1.4703500193	1.0095722047	0.8395191609		0.9941916441	0.9269303454		1.2241415219	0.8569126015
1.0014121876	0.9476275905	1.1018741985	2.2413291754	1.1102949894	0.9454927065		1.0046886789	1.0444391957	1.216748277	2.1716410692	0.9377864642	0.9515480764		0.9895640806	0.8177018701	0.9834985926	1.4494023153	0.9848470324	0.8366938774		0.9988162727	0.9051004287		1.2179471942	0.8649343875
1.0005015608	0.9426957897	1.1084829887	2.3812768455	1.1173943049	0.9476251266		1.0001843463	1.0797978845	1.2074546763	2.1335330632	0.9283349964	0.970828557		1.0083408688	0.7951636448	0.94829474	1.4720988404	0.9720804806	0.825852449		1.0035446045	0.893382922		1.2003230155	0.8671335247
0.9978045187	0.9515522877	1.1193036371	2.3060507742	1.1138550798	0.9187119578		1.0018317057	1.0048369747	1.2122975711	2.1516242894	0.9149888697	0.9502760896		1.0076808624	0.7931798497	0.9395407051	1.4299927032	0.9492256894	0.8197317931		1.0027200911	0.9005839964		1.204360858	0.8642891766
0.9962155266	0.950117146	1.1294652082	2.3064633473	1.1286048062	0.9252571181		0.9990301876	1.0585089238	1.2198926207	2.1727184856	0.9327619099	0.8864496958		0.9965922024	0.7914614494	0.9460047093	1.4268554732	0.9464439952	0.8261849397		0.9953588963	0.886477208		1.1903957505	0.883398525
1.0077967584	0.9465574832	1.11699858	2.3771144932	1.0983404622	0.9114576688		1.0094088385	1.1031174988	1.2381978048	2.1364724939	0.9399879987	0.9821846196		1.0002686387	0.7747845983	0.9358868454	1.425717804	0.94038463	0.8039165449		1.0036348302	0.890588752		1.2201263617	0.8708413363
0.9898474677	0.9380260667	1.1158651928	2.2654252091	1.1000296148	0.9430007246		0.9935303088	1.129820162	1.2387660461	2.1830080623	0.9395315592	0.9797773159		0.9992187457	0.7766876924	0.9419025256	1.4461221991	0.9426233434	0.7939275595		0.9941590296	0.9019526567		1.2056767911	0.8526428989
1.00790926	0.9427840266	1.0973017594	2.3098858508	1.0948992526	0.9337263063		0.9976134689	1.1083941579	1.2402145987	2.1976121699	0.9654955395	0.9851568123		1.0002519511	0.7946922962	0.9379132802	1.4205114056	0.940982141	0.8183662236		1.0027650905	0.8891382019		1.1799912128	0.858113842
0.9987112988	0.9276664129	1.0832385012	2.2714534474	1.1069564492	0.9245411402		0.989267396	1.043422137	1.2112008549	2.1984808983	0.9463161052	0.9229187497		1.0009095927	0.7646510449	0.9400121252	1.4312494507	0.9286920509	0.7926066415		1.002742458	0.8848865988		1.1983463662	0.8483330486
1.0040439291	0.942476426	1.0920460202	2.1910523979	1.1154523112	0.926892365		1.0122556861	1.051880334	1.2263863022	2.1659029576	0.9397189872	0.9134695037		1.0009284799	0.7860803202	0.9312119331	1.4538076252	0.9344906064	0.799478735		0.9987531713	0.8915439109		1.1695155962	0.8338161812
0.9929199617	0.9448003537	1.0991996694	2.3079676713	1.133279793	0.9443028988		0.9985189306	1.0242387275	1.2229170807	2.1221088206	0.9214731561	0.9836811668		1.0006491403	0.7941379545	0.9416295488	1.4363576283	0.9471829499	0.7984776241		1.0004284787	0.8769339119		1.1847844655	0.8514747348
1.002510957	0.9419184197	1.1152650369	2.3707822001	1.1047052907	0.9350726379		1.0017435383	1.1125039565	1.2168285632	2.1414410768	0.9283189377	0.8817828987		0.9993268027	0.7983801159	0.9458447785	1.4317843531	0.9524763629	0.7998496701		0.9966956522	0.8871502849		1.2144202503	0.8506625526
0.9985723566	0.9398116546	1.0998705742	2.3428161818	1.1033920015	0.932470258		0.9984777246	1.0224818247	1.248093689	2.1522722663	0.9247220881	0.9091284612		0.9972203118	0.7942482716	0.952852899	1.4387331513	0.931401928	0.8021943083		1.0046586181	0.8776605453		1.1851942064	0.8632400908
1.0022401164	0.9253968828	1.1030277455	2.2970646802	1.1241281098	0.9309274145		0.9991148271	1.0046722603	1.2327896305	2.1635847336	0.9317843036	0.8921963166		1.0014064173	0.7948589719	0.941859195	1.4504951997	0.9380392098	0.8176818084		1.0015255225	0.8969702663		1.2010097406	0.856676007
0.9980711751	0.9313701666	1.1089085901	2.2901282152	1.11441687	0.9235900703		1.0119870768	1.0156208015	1.2437495493	2.190408844	0.9389340173	0.9139535172		0.998562144	0.7872195608	0.9321705153	1.3996410083	0.9386754213	0.8180049861		0.9979104615	0.9068667731		1.1903058515	0.8693133558
1.0037903812	0.9506260913	1.1114072858	2.2338399242	1.0955238079	0.9207053078		0.9788967803	1.0331509544	1.2607115509	2.1904828781	0.9421541103	0.9218817328		1.006210865	0.7970112528	0.9367614988	1.4008196523	0.9374623164	0.8306432807		0.9950917649	0.8916552261		1.2099859399	0.8618156267
0.9950724845	0.9605799497	1.0946143613	2.2571373935	1.1324655965	0.9279324141		1.0070241167	1.0978077257	1.2413033313	2.1661767719	0.951034337	0.8902352041		0.9958892752	0.7862144204	0.9302436946	1.4195984967	0.9415249038	0.8185210772		1.0029802898	0.8942045812		1.188974459	0.861882858
1.0030329626	0.9344943277	1.1057250249	2.2652640607	1.1379561683	0.9280540807		1.0048642641	1.0978353016	1.232723435	2.1224717776	0.9296995908	0.872461385		1.0001907184	0.7943215459	0.9598492374	1.4171504329	0.9528752798	0.8264893728		0.9989568856	0.9132098161		1.1993617638	0.8495555821
1.0004184302	0.9340863848	1.0943180158	2.1993914389	1.0928664838	0.9329452892		0.993796541	1.0876252168	1.2338196452	2.1733760542	0.9309083688	0.8991434677		0.9987788106	0.7933029675	0.9423146182	1.3795270426	0.9438059574	0.8230601466		1.0031976351	0.8693329169		1.1964926566	0.8582280355
0.9988902498	0.9328517832	1.1108997903	2.3240921071	1.1006920521	0.9331962486		1.0057637911	1.0388429454	1.2522709242	2.1494117784	0.936713366	0.9648954341		1.000831501	0.7852535372	0.9498468444	1.4356562922	0.9447844283	0.8299190788		0.9976126094	0.8852154615		1.2093216011	0.8543892077
1.0006758081	0.9554154065	1.1005322948	2.3510256749	1.119472938	0.9334334429		0.9951378428	1.0254934054	1.2490893294	2.1205790511	0.9305371892	0.9164041115		1.0000446269	0.7981549336	0.9611024887	1.429527761	0.9484996752	0.8164094274		1.0035926843	0.8916808896		1.2023531466	0.8534967234
0.9973797973	0.9551988812	1.1017839498	2.3060950758	1.1024655439	0.9311610486		1.0069664459	1.0230875997	1.2464868277	2.1498471407	0.9381467416	0.9464789602		1.001006342	0.7922008821	0.9686862487	1.426218359	0.938937203	0.8006481317		0.9952197946	0.8903887272		1.185533028	0.8539397563
1.002933733	0.9559256956	1.0971141971	2.3304358401	1.1215288014	0.9308383631		0.9959949797	1.0529877163	1.2307003611	2.1594462244	0.9359567687	0.9325847709		0.9998684711	0.8049668706	1.0040083899	1.4070587016	0.9513224052	0.8191812916		1.0014402742	0.909793754		1.1983054636	0.8587036765
0.9993137712	0.9341869136	1.096035579	2.225400664	1.1175868697	0.9463285017		1.0003855041	1.0648146916	1.2390847262	2.1416140324	0.9485075082	0.9174492625		0.9960845376	0.8130176312	1.0076476932	1.4500865132	0.9489590846	0.8155181764		1.0028297859	0.8930749901		1.1872154172	0.862258349
1.0030923911	0.9356278703	1.1088793726	2.2188089345	1.1082358616	0.9327416394		1.0008009944	1.0756453444	1.2502124327	2.1729726814	0.9377108562	0.9454599636		1.0091240735	0.8034579532	1.0341974056	1.4090268647	0.9607694677	0.8031330371		0.9966145463	0.9013582007		1.2070492966	0.8621968536
0.9955403244	0.9456683908	1.1190676718	2.2730450015	1.1465855497	0.9358602041		0.992534898	1.0603180737	1.238008719	2.1553322276	0.9273980917	0.9282184297		0.9881827003	0.7906074301	1.0513184675	1.3702516683	0.9432844572	0.8033239186		0.999922369	0.8886512354		1.2127835009	0.8692391048
0.9971706113	0.9552834894	1.1069157893	2.1867620096	1.1210278422	0.9232758977		1.0086105107	1.0374803819	1.2313836914	2.1460579233	0.9332914825	0.8366401103		1.0081892682	0.8036503588	1.0470450403	1.4249020737	0.9595845242	0.8062079717		1.0007931434	0.87944615		1.2015385057	0.8584786333
1.0025792477	0.9386255802	1.1082676608	2.2022963442	1.1086789992	0.9199123305		0.9990030221	1.0250327836	1.2338381288	2.1134571616	0.9263904658	0.9116420733		0.9947436547	0.8075337162	1.0569226991	1.4081058407	0.9524307923	0.801180751		0.9980090213	0.8893267555		1.1965871779	0.8567232121
0.9991206694	0.9371117439	1.1113684967	2.2462412434	1.0395825972	0.9282548939		0.9929509635	1.0295718212	1.2277206738	2.1295987948	0.9171272724	0.8831772737		1.0049116061	0.8100040873	1.0764772476	1.4353420482	0.956635087	0.8127557997		1.0045584535	0.8881403644		1.1837046657	0.8497243347
1.0040115049	0.9405122709	1.111287477	2.1604948021	1.0913915078	0.9095986587		1.0136032392	1.0223768847	1.2225719318	2.1660057591	0.9318060297	0.906599439		1.0017054299	0.7937004359	1.0615859516	1.3890146284	0.9730491931	0.8142795733		0.9957252748	0.9075329954		1.1960549254	0.861859841
0.9989829603	0.9359539429	1.0930525953	2.1750432602	1.1193527198	0.9179197906		0.9823440935	1.0345554692	1.2302411472	2.1144924772	0.9270821925	0.8872289159		0.9843306537	0.7915729674	1.066479887	1.4004640693	0.9525609895	0.8365691653		1.006809794	0.8934707306		1.1897696082	0.8644822049
0.9961877978	0.9379928814	1.1104372283	2.356676985	1.1355425121	0.9103965142		1.0160480743	1.0237173206	1.2278390748	2.146713558	0.9265688361	0.8513765111		1.0153017448	0.7941141359	1.0718904537	1.4058221809	0.9484487297	0.8265953745		0.9935272005	0.8920046764		1.1773021873	0.8627168926
1.0069091238	0.9385005485	1.105576819	2.1755555663	1.0876220747	0.9143764154		0.9952774014	1.0091701873	1.2371836441	2.121918106	0.9138117323	0.9226473401		0.9964498717	0.781276022	1.0557434198	1.4000036383	0.9561627058	0.8191487327		1.0044493968	0.9255171125		1.191325353	0.8611573157
0.9953513662	0.9401579373	1.1190823338	2.295486783	1.1135566338	0.925230307		1.0006277292	1.0256715189	1.2346784381	2.1548397316	0.9299563695	0.8935786857		1.0023697052	0.7826974674	1.0565671014	1.4032085877	0.9544193755	0.8276288021		0.9919333305	0.8996286509		1.1821065846	0.8594827232
0.9999465043	0.9369287727	1.1003310134	2.2282358526	1.1226298983	0.9326532288		1.0012196801	1.0001252669	1.2610112605	2.1479563409	0.9488315276	0.9199890182		0.9950623407	0.7953437309	1.0635202562	1.3724023301	0.9399089535	0.8180525367		1.0070619691	0.8776095501		1.1907236019	0.8560027681
1.00079781	0.9330727015	1.0923380575	2.1427188439	1.1148511388	0.9360982992		0.9827631991	1.0411053919	1.2496415589	2.1490568529	0.9186704644	0.8276891908		1.0023755496	0.8014177104	1.0548120109	1.4023339687	0.9480865071	0.822459642		0.9971848723	0.8906015941		1.1836224751	0.8427996707
0.9981014241	0.9333750117	1.0997150464	2.207174565	1.0350604223	0.9249745817		1.023937566	1.0456251789	1.2120669762	2.1508970658	0.9329290961	0.9179735092		1.0008488253	0.7886750487	1.0511788509	1.3855571181	0.9408463126	0.8161595754		1.0010012962	0.9250135327		1.1877820146	0.8627615554
1.0057346406	0.9345018766	1.115729774	2.2628992266	1.0797935541	0.9032067836		0.9829084369	1.0647400399	1.2284084645	2.0803576895	0.9196802718	0.8867935378		1.0002741978	0.7935933164	1.0508777083	1.3666428067	0.9478994538	0.8137952399		1.0003355728	0.8980035708		1.1843067289	0.8600222217
0.9941876212	0.937723262	1.1068508681	2.1225757459	1.0776752231	0.9132303848		1.0176539112	1.05013911	1.2278738542	2.124152524	0.9418065486	0.8990866664		0.9970469171	0.795284124	1.0610805195	1.370449688	0.9477845493	0.8188732103		1.000814631	0.9018744876		1.2017633008	0.8638725569
1.006291224	0.9538563888	1.122098711	2.1317386149	1.0503562357	0.9293679667		0.9854298747	1.070765676	1.2293484582	2.1300552399	0.9283362056	0.9178371184		1.0032659202	0.7946316297	1.0511811027	1.4176889286	0.9463437604	0.8225159291		0.9960973044	0.8968424127		1.1671016391	0.850937643
0.9934735439	0.9365153203	1.1178946724	2.2773318543	1.0798850656	0.9245808501		1.0089877628	1.089241274	1.225585374	2.1507730941	0.9493891387	0.9125420565		0.9983779662	0.7918957707	1.0480881853	1.4230197333	0.9501619612	0.8177595537		1.006576988	0.8883819201		1.1776820087	0.8569530308
1.0020153342	0.9318404896	1.1177167213	2.2959897906	1.0232235155	0.9547851829		0.9938499771	1.0687417878	1.2371845923	2.171244253	0.9417197573	0.8748191347		1.0038958129	0.8037585355	1.046191691	1.3868242362	0.9277446596	0.826878165		0.9961794784	0.8898794801		1.1855995373	0.8520972351
0.9998926423	0.9427322838	1.111851492	2.255702514	1.0554246276	0.9206599098		1.0054203492	1.0943380548	1.2443986778	2.1758864503	0.9380628655	0.9028342528		0.9912370817	0.7990749898	1.0491289219	1.4081595571	0.9216550812	0.8246153555		1.0005034859	0.8952538253		1.1952395758	0.8696117929
0.9985681324	0.9399110116	1.1111169723	2.2693981074	0.978117781	0.9280341041		0.9948273661	1.084189652	1.2506567823	2.1743795627	0.9640466723	0.8985112614		1.0073649401	0.8047764204	1.048694286	1.4132793695	0.9180733316	0.8266245761		0.9996409574	0.9007966968		1.1821359921	0.8713035635
1.0011127534	0.932290746	1.0966697427	2.2549766251	0.9539927956	0.9259040177		0.9894040193	1.0817324007	1.2285257485	2.1634300438	0.9774869414	0.9572383849		0.9988222512	0.7946558483	1.0494425767	1.3906666469	0.9255936015	0.8199360189		0.9963604398	0.9128097703		1.2012804322	0.8741490237
0.999311636	0.9132128273	1.1157288736	2.211675092	0.9474993901	0.9319206743		1.0151354424	1.058672374	1.2332539573	2.1475781125	0.9389849887	0.9519068673		1.0002436182	0.7971270924	1.0595136029	1.4208141302	0.9131340353	0.8275429872		1.0059430489	0.8968733322		1.1931076949	0.8647349407
1.003885511	0.9399268917	1.1075143981	2.1658918772	0.9780653964	0.9153937386		1.0080472445	1.0723531815	1.2579483418	2.1300891691	0.9452488005	0.9394174435		0.9980519976	0.8026349722	1.0504394546	1.4245123488	0.922891738	0.8223051017		0.9947005617	0.8878574269		1.1806216874	0.8660072292
0.9952094639	0.9418462536	1.104136319	2.1997549596	0.9663717104	0.9225357964		0.9835640466	1.0773554946	1.2556935697	2.152631808	0.949191284	0.9069086216		1.0028850732	0.8153432762	1.0645535321	1.3952538789	0.912758166	0.8266217565		1.003637943	0.9011197998		1.1479231723	0.858574573
1.001138364	0.9594113666	1.090319872	2.2518496939	0.9586040468	0.8966868193		1.0020639815	1.0415766924	1.2675202715	2.1436253674	0.9573493822	0.9243363971		0.9913577725	0.7935962049	1.0346827017	1.3946919806	0.9159241395	0.823286328		0.9990258829	0.8937228058		1.1832448401	0.8638081037
1.0011379753	0.9288033471	1.116479478	2.2027613952	0.9129338713	0.9108434003		0.9955159385	1.0543535153	1.2172306791	2.1157972438	0.9649740061	0.91080845		1.0102394925	0.8031595049	1.0369018823	1.407969364	0.9246196094	0.8261716046		0.9959693491	0.8792197044		1.1713678848	0.8623522949
1.0020187375	0.9365621331	1.0970190996	2.230922556	0.9127041301	0.9121341699		1.0126365889	1.0372529723	1.2269967281	2.1087828638	0.9441545714	0.9147893947		0.9944504254	0.8041807273	1.0106829037	1.388380208	0.9110441165	0.8106904704		1.0089602143	0.895807091		1.1868666787	0.8631599506
0.9951052069	0.9202295842	1.1229907063	2.1546941035	0.9617021035	0.9107972447		0.9995626513	1.0430418375	1.2163027109	2.1296121833	0.9499178839	0.9400922163		1.0011791114	0.8055511048	1.0003012395	1.4027994279	0.9094743432	0.8006382515		0.9881756105	0.8907407276		1.1633647957	0.8521902462
1.0027710157	0.9328989985	1.0943270374	2.2051906265	0.9293863559	0.9097133944		0.9989218127	1.0783866403	1.2701205376	2.1704604021	0.9581599137	0.9558483872		1.0023839664	0.8076203736	0.9906790849	1.3970088382	0.9116885061	0.8127442892		1.0150753314	0.8955836128		1.1815564204	0.8611560461
1.0020829805	0.9473012915	1.1023070992	2.2397906217	0.9233593858	0.9050896354		0.9891555624	1.0813957512	1.2617933078	2.1621228437	0.9579685646	0.9537627885		0.9967451728	0.8033124439	0.9849188413	1.4065591004	0.9069047281	0.8143873346		0.9889322333	0.9239369103		1.170576868	0.863441281
0.9994037012	0.9485427062	1.1099230146	2.1913579788	0.9246111013	0.9141626002		1.0041421497	1.0715244535	1.2521284105	2.1042774554	0.9611344569	0.9431975377		1.0008632382	0.7960203709	0.9966384027	1.401589058	0.9080643847	0.8143620012		1.0063064523	0.9066397874		1.1798101892	0.8468812567
0.9951392778	0.9430514182	1.1148766193	2.2224906575	0.9361992252	0.912821669		1.0085345662	1.0677613602	1.2493002488	2.1218613358	0.9405062502	0.8954060411		0.9991339477	0.7870173957	0.9872193099	1.3902069423	0.9085977853	0.8130210005		0.9963469911	0.8982641484		1.1612489076	0.8644470261
1.0015683455	0.9294875426	1.0981133038	2.2158459362	0.9441431252	0.9142653168		0.9943870216	1.0776173829	1.26978808	2.1206547768	0.9614839021	0.9387220522		1.0021368161	0.7852920654	0.9799143533	1.3809936704	0.9117843569	0.8132652923		1.0016413371	0.9359874144		1.1706369187	0.8727558561
1.0061837919	0.9319366661	1.1035074607	2.2080849447	0.9343277917	0.9078243604		1.0016223409	1.080904494	1.2769826618	2.1366282545	0.9593176346	0.9353690957		1.0041988913	0.8019623439	0.9916638683	1.3872736076	0.9088587089	0.8105383626		0.9969022128	0.9084654002		1.1654366202	0.8590735202
0.9951219345	0.9228838596	1.11673783	2.1998678479	0.9215840803	0.9149143581		0.9973187116	1.0840738266	1.2955442348	2.1467055854	0.9598546676	0.9470407004		0.992936301	0.7970901529	0.9857338981	1.3890791774	0.9049107073	0.8180025949		1.0033802078	0.8877227859		1.1692285447	0.8557737399
0.9968990899	0.9348344044	1.1259916837	2.1877111966	0.9703675265	0.910888459		1.0009659245	1.0509546292	1.296588623	2.1706803851	0.9623442937	0.9477880283		0.998320033	0.8060155154	0.9903938793	1.3773363489	0.9043901813	0.8518876367		0.9935647344	0.9055230826		1.1856735206	0.8535132789
1.0068876878	0.93420987	1.1119173475	2.1826300456	0.9665267314	0.9160872334		0.9978230935	1.0727739169	1.2609073974	2.1430442182	0.9619706565	0.9343409644		1.0058502877	0.7939885081	0.9798712707	1.386727482	0.8962945151	0.8711301735		1.0078774377	0.8901764144		1.183133559	0.8521773916
0.9943327726	0.9224958182	1.1019218224	2.1407985103	0.961987547	0.9058097111		1.0058712193	1.0751063132	1.2734039824	2.1446584462	0.9660445423	0.9372620485		0.9983873003	0.8046063276	0.9807319608	1.3569780623	0.8943822893	0.8739050395		0.9947829939	0.9252063146		1.1666361548	0.8650221906
1.002074901	0.93917152	1.1048006634	2.1797473289	0.9722101141	0.89039132		0.9973404544	1.098066814	1.3200457482	2.1749379759	0.9588459578	0.9442051127		0.9971018921	0.7886385602	0.9840644757	1.3701771398	0.8922312094	0.874978744		1.0035746113	0.8821586977		1.1665994543	0.8460651953
0.99861087	0.9258686689	1.1124219431	2.0808520695	0.9973431373	0.8980007401		0.9941069127	1.0653394518	1.2983130289	2.1681352275	0.9667293421	0.9339258706		1.0149858032	0.8096124256	0.9954980295	1.3904323845	0.9113739924	0.8821271751		1.0004912034	0.8810581139		1.1786185698	0.8663171061
1.0021052916	0.9284899551	1.0975041807	2.2073897534	0.9673749822	0.9080809702		1.0084049018	1.082236372	1.3066634554	2.1532859056	0.9531210643	0.9568101311		0.9892990787	0.8211573955	0.9863886684	1.4029835615	0.9199949605	0.8916374303		0.9966573309	0.8891731728		1.1467171931	0.8588621409
1.002992696	0.9367877062	1.1102537375	2.1107202111	0.9981355595	0.8996924828		0.995965283	1.0866964615	1.2843096376	2.1453004592	0.9708876669	0.9430216099		0.9949550414	0.8081687889	1.034453841	1.4200943714	0.9210318075	0.8995903041		1.0044295572	0.8928368465		1.1637051196	0.8602794218
0.9919952109	0.9383963702	1.1059537379	2.2435822595	0.996931651	0.9020727798		0.9986094437	1.1016389637	1.2941203783	2.1546116269	0.9582135852	0.9342961536		1.0040497324	0.821761385	1.0264757498	1.429969197	0.9382461812	0.8985798636		0.9971880039	0.8851588028		1.167289148	0.8683795638
1.0065124111	0.9293793386	1.0790978254	2.2175142709	0.9889683806	0.9224146728		1.0022702456	1.0997275189	1.2846451468	2.1424523179	0.9562970041	0.9013219922		0.9993440305	0.8254516271	1.0236822592	1.4217645465	0.930108925	0.8883438504		0.9955466726	0.8841393467		1.1635909837	0.8590692911
0.9983174935	0.9173968946	1.1094580227	2.1189824204	0.9976841138	0.9077088195		0.9845351689	1.0716339352	1.2756002076	2.1198177619	0.9456749598	0.9219188578		1.0047177025	0.8277663545	1.0262596859	1.4254267372	0.9436092411	0.9055168236		1.0047937688	0.9185392531		1.1445374251	0.870213611
1.0006863127	0.9341295113	1.1104123928	2.1807660046	0.9713548532	0.9082567877		1.0157532483	1.0587104063	1.2530133908	2.1074590087	0.9532376303	0.9130186994		0.9925646124	0.8298814745	1.048747656	1.4209385134	0.9436187157	0.9009862652		0.9999312355	0.8918262225		1.1524222558	0.8516434118
1.0029703193	0.9173577456	1.1151122887	2.1748738611	0.9678320504	0.9098784596		1.0021714655	1.0523382401	1.2476970698	2.0783418444	0.9356596869	0.9059874504		1.0037608812	0.8418491185	1.0420350921	1.4528445787	0.9424199546	0.903889926		1.0040641652	0.8923147169		1.1678231193	0.8511669972
0.9927152353	0.9268642771	1.1257147894	2.1622242611	1.001334023	0.9307430852		1.0004602352	1.0532923402	1.2517370654	2.0919603967	0.9242654673	0.9392758795		0.9981097121	0.8300123717	1.0425315242	1.440550484	0.9491745626	0.9015767119		0.989937332	0.8912889805		1.1603813366	0.8535292804
1.0036819731	0.953431661	1.1095681338	2.1975241665	0.9903017578	0.9267592169		0.9993348482	1.0639959863	1.2608087849	2.125575557	0.931971032	0.9198363054		1.0024598239	0.8349600329	1.0362670225	1.4240650148	0.9487299406	0.906491148		1.0095256489	0.8808997908		1.1550461369	0.8602914615
1.0000433758	0.945055994	1.1009178753	2.2365442893	1.0375241515	0.900879361		0.987089768	1.0648974398	1.2619116192	2.0898610665	0.9279575116	0.915007383		0.9907885834	0.832136927	1.0296114888	1.4508223304	0.939349693	0.8933639689		0.9942012714	0.8732960794		1.1605040227	0.8515855248
1.0032430375	0.9391711128	1.1266227605	2.1326028283	1.0338547437	0.9171346044		1.0087956268	1.052252398	1.2506736174	2.0922561108	0.9310239215	0.9200051952		1.0068353272	0.830012414	1.0333649422	1.4033105353	0.9353894303	0.8951556579		1.0014954112	0.8754050188		1.1663236886	0.8600143722
0.9908787111	0.9354745409	1.1270370268	2.1426261025	1.0054717879	0.9338604642		1.002253687	1.0409562499	1.2334504117	2.0841280001	0.9388992211	0.9001881393		0.9975824607	0.8174527247	1.0092988602	1.4011943632	0.9204599852	0.8731062097		0.9995138604	0.8815799838		1.1423197349	0.8572587085
1.0067006831	0.9592671287	1.115290201	2.1814910035	1.0076358032	0.9161377387		0.9983621499	1.0479586224	1.2286816949	2.0656537039	0.9284953867	0.9267992608		1.0072890221	0.8205978779	1.0096292347	1.4197389368	0.9316634505	0.8821920802		0.997856704	0.8893718523		1.147333233	0.8471504802
0.9948823836	0.9522961071	1.1222526361	2.1030162612	0.9806473906	0.8930738312		1.0087172152	1.0618047482	1.2522263049	2.1194126899	0.9365575277	0.9133407137		1.0010886608	0.826080486	1.0326517383	1.410059069	0.9372292865	0.8777217323		1.0066012249	0.8946936909		1.1584244514	0.8395156565
1.0080592082	0.930614036	1.1159957569	2.1321406516	0.9893600208	0.9012169977		0.9864560285	1.0320466158	1.2207923333	2.0880656074	0.9243638348	0.9307106035		0.9861720106	0.8245179392	1.0310506182	1.3951472866	0.947459368	0.8727329579		0.9967908525	0.8799765505		1.1333447284	0.8373223841
0.9926349692	0.9434689514	1.1156937571	2.0830194278	0.992923395	0.9003647121		1.0049691793	1.0398203528	1.2626664861	2.1012097057	0.9133335621	0.8993188159		1.0143104624	0.8257226675	1.0338696213	1.4125484608	0.9425834046	0.8779623339		0.9963884309	0.8738373603		1.1486369577	0.846671367
1.0000145404	0.951989923	1.1094175229	2.1103328748	0.9797849614	0.9012058407		1.0016864697	1.0353412703	1.2586694337	2.0802584899	0.9193237999	0.9344670694		0.99223034	0.8252841261	1.0317819884	1.3965239176	0.9497467457	0.8811658834		1.0069868824	0.8955042114		1.1325337479	0.8446155603
1.0097583838	0.9344847679	1.1224405145	2.1431063392	0.954270273	0.8821133989		0.9962584808	1.0592176801	1.2684396014	2.0688579535	0.953681261	0.9012892547		0.996597034	0.8195210746	1.0397133675	1.3984989412	0.9383558878	0.8891824963		0.9979962133	0.8838133786		1.1430774538	0.8348735493
0.9904725976	0.9360834477	1.1154994418	2.1584304427	0.9645282711	0.9085440818		1.0026319586	1.0456860808	1.2627677533	2.0771729264	0.964740527	0.9082086157		1.0060646854	0.8230694759	1.0329328688	1.390105441	0.9255904463	0.868098594		0.9976015794	0.9092340734		1.1435941758	0.8498752849
1.0066441097	0.9541271979	1.1140809993	2.1682213025	0.9975551004	0.9008134021		1.0008374982	1.065335739	1.2563386611	2.067633353	0.9411571817	0.9268444958		0.9977231985	0.8100536128	1.0351045099	1.3714577674	0.9272539591	0.8736065221		0.9998095875	0.9072944554		1.1677006948	0.8536179406
0.9943955376	0.9264981707	1.1214522916	2.1707563922	0.9868177108	0.9058137554		0.9962829069	1.082702699	1.226936028	2.0620679277	0.9102785158	0.9179756456		1.0023747539	0.8214146782	1.0242445252	1.3920348315	0.9316824594	0.8811322436		0.9996939108	0.8713568007		1.1449975382	0.852761147
0.9995303487	0.9311522468	1.1388913706	2.1408054445	1.0144120292	0.8886601089		1.0030586645	1.0809844761	1.2410518385	2.0795005004	0.9256156906	0.9130057355		0.9993149098	0.8089447461	1.0205511462	1.3811253268	0.9168960574	0.8768816596		1.0035183791	0.9192690011		1.1469913252	0.8431449141
1.003329727	0.9323486619	1.1113592029	2.1479914158	0.9897033024	0.8827596084		0.9998117817	1.0605980326	1.2492575824	2.081469	0.9456445254	0.9106265452		1.0008923978	0.8038670358	1.0385036782	1.3758348104	0.9254035427	0.8649583039		0.9981827108	0.8893708716		1.1518758534	0.8569152212
1.0028206191	0.9370363052	1.1084910084	2.2019122879	1.0049663681	0.9196747278		0.9984782834	1.0852933522	1.2494338901	2.0749596924	0.9283254158	0.9139630451		1.0009306508	0.8170083705	1.0269831333	1.3908768108	0.9309471772	0.8718596929		0.9921725725	0.871176817		1.1479041849	0.8411283714
0.9943850107	0.9327239314	1.1251792079	2.2068590668	1.0040480467	0.9158157694		1.0024476576	1.0620375795	1.269181403	2.0667138761	0.9427277923	0.8936343953		0.9947828192	0.8277967197	1.0392630685	1.379252107	0.9247459686	0.8579365379		1.010336697	0.8939791621		1.1307581879	0.8372529516
1.0002088151	0.9433114704	1.1237670915	2.1321210477	1.0039881203	0.907407307		0.9974189489	1.085280183	1.2604993722	2.0873641134	0.9241888193	0.9193555084		1.0033394918	0.8231072317	1.024579058	1.388991084	0.9362438739	0.8650591749		0.998657792	0.897485758		1.1234506083	0.8491474145
1.0033615365	0.9287408415	1.1290039068	2.1507007348	0.9972769781	0.9126781443		1.0102016436	1.0724449295	1.2623738892	2.1015622262	0.9517710849	0.9167631924		1.0003457049	0.8116052557	1.0364597263	1.396021705	0.9368270534	0.8632145075		1.0014730579	0.9053430818		1.1180268004	0.8426513938
1.0004359629	0.9375163324	1.124532261	2.1830336651	1.0080082429	0.896981891		0.9866322678	1.0656440232	1.2771768746	2.0538853883	0.9351617692	0.9008953681		0.9981839718	0.8138661442	1.0386468995	1.3712714454	0.9271452728	0.8684224343		0.9955754328	0.9076307705		1.1274035645	0.8327041446
0.9960339928	0.9301689398	1.1320466563	2.1706050132	1.0128740942	0.9130454924		0.9981164196	1.068426479	1.2786550465	2.0711340232	0.9528203083	0.9366321016		0.9986269782	0.8121200164	1.0271112527	1.368775716	0.9253731146	0.8727631831		0.9983522386	0.8924568587		1.1369414747	0.8552668966
0.999021258	0.9282314499	1.1387037757	2.1186796879	1.0062600529	0.9130443109		1.0055896909	1.050326424	1.2386964366	2.0651681005	0.9542484699	0.8988511166		1.0026011953	0.8093465408	1.015052758	1.372319908	0.9226083229	0.8569259185		1.007278518	0.8808016466		1.1480957969	0.825198687
1.0047756441	0.9120000535	1.1361918209	2.1750815666	0.9945191645	0.9179740314		1.0008229243	1.0702220955	1.2458199929	2.0398429086	0.940725693	0.8911362523		0.9974461394	0.8096546873	1.0148666967	1.3666406861	0.9188063899	0.8476539026		0.9935420273	0.8929772747		1.1426510961	0.8396022325
0.9972339791	0.9191093704	1.1121801438	2.1867922047	0.9915084981	0.9053748066		1.003983697	1.0686235679	1.2549172542	2.0518090731	0.9570230895	0.9080768887		1.0029637227	0.7965347511	1.0040060629	1.3560595585	0.9207589982	0.857798688		1.0003143338	0.8930523336		1.1407532278	0.8532437965
0.998836801	0.9279024833	1.1139089723	2.1012819502	0.9977817243	0.885943271		0.9894454528	1.0496816563	1.2483105157	2.0909792698	0.9504731375	0.9003665985		1.002588283	0.8012303779	1.0099948294	1.3527808168	0.907507504	0.8496554306		1.0047897726	0.8891638718		1.1254110202	0.8461105823
1.0032871118	0.9187628362	1.1175594732	2.2296246998	0.990367238	0.9072046626		1.0026267987	1.0328191773	1.2453356286	2.0189845605	0.9369084921	0.8977557773		0.994910812	0.8031776628	1.0129718561	1.3557415891	0.923400594	0.8629188636		0.9953055119	0.8869308391		1.1343564978	0.8444430146
0.9949111221	0.9182942993	1.1173489844	2.1717598285	0.9838629631	0.8914273844		1.0111855379	1.0417402312	1.267079148	2.0175038159	0.9306256377	0.8947942984		1.0029742489	0.8031565109	1.0177088868	1.3542808379	0.9315547833	0.8659067898		1.0054172775	0.9202004512		1.158470721	0.8402225438
1.0072608802	0.9346685686	1.1190110418	2.1725105723	1.0041800984	0.8928119888		0.9913066024	1.0596073303	1.2610178507	2.0177634442	0.9461559994	0.8829949671		0.9978799702	0.7897027189	1.0087144881	1.3609841101	0.9331874687	0.8613595995		0.9930390306	0.8984576419		1.1447027465	0.8460116298
0.9948176182	0.9336720508	1.1236016133	2.153476574	0.9962205069	0.9084629158		1.0002135844	1.0417833385	1.2368017477	2.0202052474	0.9578858874	0.9114965111		1.0013131994	0.7978194801	1.0084939103	1.3686066932	0.9233027514	0.8548599849		1.0057433609	0.889768374		1.1494973935	0.8431128834
1.0057049398	0.9239106823	1.1300893951	2.1648087432	0.9890409333	0.9265551127		0.9988745679	1.0616927159	1.2387427082	2.0416941576	0.954713721	0.8874544658		0.998752894	0.8109978915	1.021194512	1.3672300239	0.9151892624	0.8585702642		0.9989896534	0.8666612729		1.1507576423	0.8493753382
0.991336519	0.9335298119	1.1152146656	2.1592814494	0.9929731343	0.9056007092		1.0069484317	1.0675909741	1.2697182206	2.043224768	0.919021447	0.8902023128		1.0047877453	0.7907589511	1.0130459857	1.3622563017	0.9174730956	0.8512447347		0.994145956	0.8886684081		1.1419287947	0.8499573292
1.0096062399	0.9291393101	1.1193602657	2.1554664422	0.9957631756	0.8891094138		0.9930585475	1.0549569607	1.2643705735	2.0503050729	0.940180801	0.8938533918		0.9952785607	0.8104468382	1.0365071089	1.4013622497	0.9196403154	0.8595847173		1.0017323876	0.9024538928		1.1333481954	0.8412036906
0.9908053551	0.9481923792	1.1264042738	2.1317971187	0.9802720886	0.8924716974		0.9984366916	1.0519120121	1.266432351	2.0553095609	0.9216569689	0.873170481		1.0022005732	0.8218572175	1.0259912057	1.3769149888	0.9323692463	0.8695097046		1.0046165326	0.8869394022		1.1307767271	0.835409516
1.0044686912	0.9461090942	1.1065431631	2.0847706229	1.0031518515	0.892875029		1.0096675569	1.0505874523	1.2609814371	2.028629685	0.9296913198	0.9099905825		0.9975429473	0.811325907	1.0278946675	1.3488159233	0.9289432867	0.8642831908		1.0004979987	0.8725872041		1.1638097155	0.8392133717
1.0041417008	0.9301210849	1.1071994732	2.1278446458	1.0142782651	0.8803454066		0.9801650232	1.0454611952	1.2394680459	1.9814195634	0.9185692427	0.8850061884		1.0015556385	0.8197376244	1.0224279438	1.3555076166	0.9249092297	0.8663046405		0.9975701604	0.9106189221		1.136556938	0.8466120079
0.9963427653	0.9519675572	1.1053940483	2.1131493076	1.0013994346	0.8842396761		1.0137186871	1.0300374186	1.2335185199	2.0133605224	0.8945280049	0.90429598		0.9969018128	0.8248471913	1.0211213163	1.3288304742	0.9389786703	0.8743540651		0.9977237852	0.9111258879		1.1393103129	0.8421021701
0.9903266121	0.9287418108	1.119549985	2.1605659863	0.9866702661	0.895762789		1.0088007889	1.0177218666	1.233545236	1.9921996203	0.9209948277	0.891297003		1.0033968285	0.8182887723	1.0240345078	1.3507339919	0.9280508115	0.8612668029		1.004091301	0.8791301027		1.1367631956	0.8400653314
1.0180807642	0.9256486042	1.1309892172	2.1349187237	1.0065400914	0.8997957059		0.99460545	1.0574375316	1.2460944713	2.0098008637	0.9251243671	0.8820806648		1.0008308429	0.8174446845	1.0228178697	1.3607679853	0.932585109	0.8661585137		1.000318549	0.8639932831		1.1446602068	0.8468392275
0.9902029043	0.9374126378	1.113648266	2.1074104477	0.9865810968	0.8904852111		0.9962608722	1.0471776281	1.2722794107	2.0000578948	0.9103693519	0.9254385251		0.995614079	0.8161260206	1.0140842023	1.384964631	0.9204255005	0.8478329863		0.9959729009	0.9001341583		1.1508395026	0.8475252098
0.9970989854	0.945052086	1.1076227167	2.1435701262	1.0132709932	0.8922210319		0.9967851443	1.0309587719	1.2711302492	2.042420227	0.934799985	0.9128419128		1.0038435992	0.8045073836	1.0190719596	1.3835437553	0.9152945067	0.8557350086		0.9987158722	0.9011748378		1.1341567309	0.8357767329
1.0043583687	0.9466652477	1.1217540626	2.0934519611	0.9968966484	0.8824610226		1.0040168176	1.0496965422	1.2474515338	2.0141349709	0.9476198129	0.9047725878		0.9997996134	0.8048476744	1.0141766652	1.3670342506	0.9207793015	0.8550896949		1.0040823793	0.8992383166		1.1306333995	0.8243136943
1.0018725108	0.9412400292	1.1363880933	2.1129930603	0.9979177274	0.8830198255		1.0064325437	1.0518699305	1.2660407079	2.032776121	0.9455943942	0.8967820798		0.9973661008	0.8145366429	1.0285486039	1.3483932789	0.9219661762	0.8581294796		1.000984346	0.889527207		1.1333140409	0.8450638593
0.9989868696	0.9402615447	1.1290804415	2.1927639576	1.0081128719	0.8967295995		0.9887249915	1.0465349223	1.2854911768	2.044820177	0.9307345967	0.9097687304		1.0057746993	0.8113866396	1.02288175	1.3980831515	0.9250877594	0.8555757533		0.9976694279	0.8785187657		1.1432991229	0.8433146007
0.9898217087	0.9295968944	1.1332523771	2.1145699533	1.0116817904	0.9050715722		1.0115680525	1.0737705536	1.3055057711	2.0534448402	0.9332350547	0.9290501731		0.9852859852	0.8028667215	1.0232491497	1.3658649895	0.9207008628	0.8533520788		0.9979907628	0.8809750793		1.1534780584	0.8313935104
1.0110862584	0.9346878752	1.1169959907	2.1309293454	0.9793379558	0.8897964943		0.9942239999	1.0764960937	1.2853806084	2.0461562183	0.9391987988	0.9349149937		1.0192621525	0.8086846503	1.0189513552	1.3373629525	0.9261621906	0.8448477548		1.0043419243	0.8942152086		1.136531943	0.8281486774
0.9912198174	0.9149757145	1.1107258965	2.0654026265	0.9952258033	0.8880966089		0.997948974	1.0818236393	1.2915189434	2.0866262053	0.9619884485	0.9354767685		0.9911567392	0.8004216884	1.0138542814	1.3191135065	0.9177576911	0.8521879978		0.9983518855	0.9166780298		1.128489069	0.8456883624
1.0141861948	0.9209541351	1.1072712631	2.0828578582	0.9758505661	0.8637323247		0.9890800836	1.0774129414	1.2831210644	2.0525882365	0.9129840589	0.9289840596		1.0018324212	0.8008232643	1.033634483	1.3682155079	0.9190031627	0.8585204121		0.9996108918	0.8897432129		1.159998022	0.8260389211
0.993094226	0.9408132375	1.1026318833	2.0680968923	0.9905445332	0.8803202442		1.0090761562	1.0524912055	1.2713965262	2.0479137737	0.9656093535	0.9073344572		0.9970682464	0.8103970108	1.0192802483	1.3856394702	0.9313863614	0.8580176179		0.9979508419	0.8948421143		1.1321737688	0.8437948499
0.9947847903	0.9229581622	1.1132035066	2.1358092868	0.989547287	0.8882800828		1.00180252	1.0498660289	1.2486792123	1.9570339257	0.9438822455	0.8961684734		1.0010810493	0.8029371261	1.0328497586	1.3625672712	0.9216140586	0.8646084118		1.0041974837	0.890269733		1.1339340207	0.8268034913
1.0044637194	0.9118560326	1.1051003192	2.1236440993	0.9887487691	0.8662988746		1.0032874081	1.0476643918	1.2364143577	1.9794550344	0.9264370041	0.9045411865		1.0016709706	0.7953577931	1.0244976576	1.3737243362	0.9181453965	0.8490393419		1.0018101421	0.8836806208		1.1457993286	0.8397063158
1.0069069997	0.9282171723	1.1199194791	2.1336838919	0.9901284213	0.8617882526		0.9936768853	1.042117239	1.2357132282	2.0045911288	0.9206174947	0.8868524738		0.9988560603	0.7849439642	1.0177419717	1.3176129085	0.9246187526	0.8673512716		0.990765734	0.8901915982		1.138705991	0.8300156394
0.9919698589	0.9292177802	1.1208956446	2.1343707561	1.0020348663	0.8754418536		1.0135272112	1.0577868546	1.2636531685	2.0329824461	0.9348573644	0.9183806044		1.0018858363	0.8023336119	1.0178306657	1.3486571916	0.9304452059	0.8704815183		1.0008806221	0.8887119875		1.1274882137	0.8237967583
0.9930982028	0.9364097096	1.128649176	2.1344668681	1.0273280421	0.8903954422		0.9939704119	1.0708718258	1.2581421713	2.0130492576	0.927362972	0.9076290909		0.9940412697	0.798973881	1.0240621873	1.3155689354	0.9228710913	0.8528117453		1.0098729405	0.8864750058		1.1260113411	0.8248782468
1.0049716937	0.9246012738	1.1161401829	2.0787470995	0.9938948512	0.8806368886		0.9940174532	1.0776878667	1.2738311923	2.0608375569	0.958060628	0.9142911255		1.0049223417	0.8126312688	1.0187305867	1.3433083576	0.9192856861	0.8487053792		0.9954998409	0.8821142959		1.1316819589	0.8260414411
1.0044442976	0.9103367088	1.0897231287	2.074650487	1.0213387825	0.8678582752		0.9972584754	1.0707413018	1.2763491766	2.1113911955	0.9530758167	0.9333340792		1.0012762558	0.7941591496	1.0083601987	1.3453957573	0.9241609514	0.8569857449		0.9975668458	0.8948146087		1.1322392654	0.8437697801
0.9950063933	0.9153364577	1.0900797266	2.0894408823	0.9930951889	0.8604513382		1.0043546515	1.0771962922	1.2530961358	2.0704067341	0.9831763666	0.9178402513		0.9950840556	0.7931571084	1.0134866271	1.3493363692	0.919983429	0.8493317255		1.0048206166	0.8871565001		1.1213039331	0.8247118642
1.0070587177	0.9041726211	1.0959184264	2.0855315135	0.9875638752	0.880552149		1.0045143842	1.0801841469	1.2811247103	2.0108455515	0.9583366691	0.9248205504		1.0015839722	0.7938580913	1.0270423116	1.3117007763	0.9289654267	0.8413825998		0.9980900784	0.8927982338		1.1403029359	0.8398146231
0.9951040473	0.8913123669	1.1002581891	2.0788201087	0.9819128861	0.8634960237		0.9962298504	1.0797101826	1.2790046756	2.0380471403	0.9751292355	0.9115140405		1.0023311428	0.7935287788	1.0100319153	1.3303204245	0.9130811094	0.8513415057		0.9942934809	0.8584161542		1.1544179803	0.8318091558
1.0030391869	0.9154687933	1.1146521413	2.104301889	0.9794006474	0.8839300412		0.9967572425	1.0845801937	1.2762635796	2.0755471658	0.9616940629	0.9332224498		0.9992376458	0.7905006615	1.0041158938	1.3407815992	0.9177067278	0.8569617198		1.0026296686	0.8844800201		1.1561394224	0.843848281
0.9960554401	0.9103245983	1.1022776331	2.0942958192	0.9820809104	0.8827829587		0.9966904082	1.0835824148	1.2929905276	2.0504519332	0.9401350986	0.9206299824		0.9988553484	0.793795733	1.0169234284	1.3508281891	0.9109626304	0.8518527409		0.9984559464	0.8910881372		1.1127490615	0.8380104963
1.0017738321	0.9031829151	1.1214044426	2.128907045	0.9828839353	0.8790891059		0.9998254907	1.0691506502	1.2670001351	1.9712178701	0.9409791639	0.8975683754		1.004368578	0.785237956	1.03115707	1.3517488533	0.9241817192	0.85063176		1.0073806265	0.8522108123		1.1350284589	0.8269207032
1.0020088634	0.9176971237	1.1130165755	2.1251382835	0.9952377569	0.8785573707		1.0035099592	1.0407501213	1.2463692016	2.0100798133	0.92636381	0.9011005491		0.9921495821	0.7862907772	1.0258928228	1.3538800231	0.9191400372	0.8487692327		0.9972392212	0.8742097432		1.1499576483	0.8265821953
1.0020363385	0.9381461547	1.122411515	2.1157991995	0.9914900311	0.8750034544		1.0048838073	1.042993631	1.2420740679	1.9806084765	0.9161693091	0.8702873951		1.0090171298	0.8080610375	1.0275388636	1.3520843268	0.9229609744	0.8551456232		1.0016698131	0.8924781558		1.1315974343	0.8470075258
0.9893732207	0.9226651941	1.1158564919	2.0944976948	0.9988882196	0.872349432		0.9967544221	1.042350817	1.2318648864	1.9404708951	0.9160476415	0.8967620124		0.9939430183	0.7845113911	1.0307096159	1.3632039981	0.9102597234	0.8503354305		0.9910385487	0.894816051		1.1431158732	0.843911152
1.0171014325	0.9379250936	1.1241073336	2.1084056624	0.998135196	0.8893666469		1.0015303686	1.0362389138	1.2580608785	1.9393970958	0.9259984878	0.8638088546		1.0012155968	0.7756453082	1.029492243	1.3571814697	0.9301731282	0.8502550226		1.0040458199	0.8764779681		1.1385600959	0.8375662035
0.9855024484	0.9372283093	1.1265797368	2.1234523749	1.0162321795	0.8948324961		1.0010344615	1.0412744686	1.2509223173	1.9787184398	0.9321797494	0.8941260521		0.9994445711	0.7896287986	1.0275798018	1.3170164962	0.9261097129	0.8388051384		1.0042335684	0.8907736698		1.1305203387	0.8425741769
1.004843451	0.9421043571	1.1407820098	2.1601662471	0.9917412357	0.8930913533		0.9975865198	1.0563778504	1.255130504	1.9882299814	0.9230055631	0.8976030885		1.0007358351	0.7937897097	1.0342186472	1.3291955931	0.9230900527	0.8689308465		0.9958969128	0.8775776056		1.13162248	0.8088724554
0.9976780006	0.9384850827	1.144568317	2.1233129274	1.0049313894	0.9162148275		1.0042281466	1.0652172599	1.2783631475	2.0346849871	0.9325329955	0.9209830981		0.9996171821	0.7811359117	1.0254298734	1.3184491244	0.9294392438	0.8458502227		0.9990514684	0.87773913		1.1192163015	0.8394305733
0.9995583901	0.9410619445	1.1256054759	2.1188737121	1.0014493039	0.8927970299		0.9904198122	1.0512011078	1.253893112	2.0053353481	0.9397354608	0.9107828171		0.9966491106	0.8092384919	1.024933484	1.2879202788	0.9124522716	0.8529995148		1.0035870654	0.8756758013		1.1203856462	0.8326722542
1.0057227275	0.9317896415	1.1280077777	2.1384654491	0.9981603407	0.8881624351		1.0125406769	1.0535677181	1.2642300313	2.0415665383	0.9554727888	0.9124689854		1.0071143225	0.8031631256	1.0149322736	1.3220826188	0.9099108358	0.8400350654		1.00196203	0.8935525962		1.1076191933	0.8244354544
0.9945930005	0.9313646179	1.1291825164	2.1170586781	1.0253334747	0.8673029152		0.9914496732	1.0557658503	1.273753647	2.0266885687	0.9470352837	0.9028399625		0.9973319494	0.7991222242	1.0199491977	1.3083041708	0.9234046832	0.8511428822		0.9945056629	0.8757030897		1.1265558877	0.828911973
0.9955124844	0.9411749617	1.1153132446	2.0989527243	1.0247943607	0.8820863003		0.9971605316	1.0534098597	1.2613241105	2.0186227623	0.9380409789	0.887678005		0.997510052	0.8067077375	1.0229655687	1.3004857172	0.9079896214	0.847393287		1.0012797153	0.8947336009		1.1411344189	0.8369272822
1.009954442	0.9135072674	1.1206356093	2.0784093465	0.9951868111	0.9028171838		1.0056620269	1.0628223263	1.2742444313	2.0181112915	0.9567583482	0.9040552026		0.9994636287	0.8095254572	1.0184190541	1.3358764631	0.9140481999	0.8531005688		1.0009318376	0.8886970274		1.1249732809	0.8340791202
0.9961320447	0.9103886231	1.1277273295	2.0957056665	1.0279651584	0.8632511379		1.0006358168	1.0503319344	1.2619982487	2.0153268459	0.9250379114	0.9142517322		1.0081059802	0.80745618	1.0079633865	1.3445989943	0.9199465277	0.8465303491		1.0007954197	0.867833788		1.1221493932	0.8199135857
0.9962879965	0.9220655509	1.1169059471	2.0558998984	1.0130977526	0.8896692589		0.9961601169	1.0414699442	1.2420423314	1.9879802807	0.9273629094	0.9001791662		0.9930945297	0.8065982433	1.0163744297	1.3471341553	0.9253985536	0.8367536878		1.0030741943	0.8686615546		1.1326854256	0.8412340017
1.0049628627	0.9130986964	1.1123749842	2.1114285731	1.0250972242	0.8770308897		1.0057559463	1.0325974372	1.2527022893	1.9635010615	0.9384623341	0.8906435559		1.0047098423	0.8174985856	1.0240271171	1.3416046801	0.932465529	0.855078534		0.993678171	0.8764762691		1.1127730699	0.8352709412
0.9985548487	0.9021337815	1.0952624157	2.0946059977	0.9799875079	0.8835133423		0.9947700445	1.0495707529	1.2462913961	1.9669705743	0.9120427359	0.8939202334		0.9927486558	0.8054380956	1.0271864343	1.328480883	0.9413658095	0.8582326728		1.0025135693	0.8839459588		1.1244818365	0.8290072778
1.0020989203	0.9065157966	1.0983383228	2.0831368198	0.9820429715	0.8767833851		0.9969477864	1.0434886473	1.2525745713	1.9448323627	0.9344471546	0.8845435263		0.9935643935	0.7928870916	1.016525384	1.3094983586	0.9306730444	0.8229313076		1.0027967582	0.8874247996		1.1300129666	0.8334635265
1.0035272553	0.9222758684	1.1272784247	2.1032060873	1.0092359825	0.9009362228		1.0104211008	1.0407118712	1.2482106128	1.9558806582	0.9497696594	0.9163322242		1.0150594006	0.7871527523	1.0096745519	1.2925817926	0.90861789	0.8064814377		0.9973482931	0.8720572803		1.1495834773	0.8418279402
0.9919635021	0.9152117167	1.1254556597	2.1084368176	0.9893625701	0.9127439233		0.993675362	1.0353686232	1.2568277427	1.9874186654	0.9504491783	0.9017484557		0.9983207396	0.8004475427	1.0267305809	1.2839203279	0.9059800632	0.8106508886		0.9941854271	0.8851244736		1.1235473823	0.8347763863
1.0005360501	0.9191807151	1.1323176537	2.1272350915	0.9678370311	0.9078444426		1.000991327	1.054745803	1.2669092895	1.970557931	0.9589905685	0.9203463749		0.9948864258	0.8012828918	1.0400970294	1.3066080685	0.9309831661	0.8199278758		1.0075679523	0.8729099099		1.1233882837	0.8077340376
1.0013568484	0.9151529234	1.119139047	2.1248870289	0.9551592644	0.8768185702		1.0001561602	1.0403342111	1.2603740746	1.9335282388	0.9638226069	0.8827083487		0.999028563	0.7856560948	1.0142454908	1.3424464171	0.9236800469	0.8111717149		0.9964919456	0.8587453916		1.1187197156	0.8270042002
1.0039811072	0.942971972	1.1131310649	2.0736697755	1.0149004556	0.880669784		0.9965772789	1.0634980505	1.2622898078	1.9796015759	0.9458056423	0.8972792282		1.0094678429	0.7915395139	1.015136728	1.315754817	0.9219888169	0.8099118639		1.0035260158	0.8591258818		1.133422032	0.8221418788
0.9946601226	0.9519339736	1.1246030371	2.0789316708	0.9781059202	0.8916598667		1.0037283075	1.0372319021	1.2509715613	1.9513132658	0.9136606309	0.8932826482		0.9854973358	0.8024188406	1.0162068993	1.3269053455	0.9181495778	0.813302643		0.9974525992	0.8746126898		1.1053822923	0.8358566745
1.0050471927	0.9083935106	1.1342460673	2.1272043215	0.995460816	0.8871551535		0.9999585037	1.0453830978	1.2425175815	1.9227437108	0.9187838071	0.8856676483		1.005845045	0.7860797709	1.0147265239	1.2928420344	0.9234178241	0.8031984564		1.0034742192	0.8789295356		1.1218392987	0.8224375544
0.9973645188	0.9218572106	1.1439003717	2.0971184073	0.9639507065	0.8879292033		1.002212556	1.0544821506	1.2577767664	1.9598454042	0.9233905489	0.8956875396		1.0043527354	0.7908880078	0.9996978292	1.2819976252	0.9171473429	0.7990980629		0.997664072	0.8804669569		1.1208340225	0.8302441732
0.9969181608	0.9333218558	1.1258515812	2.0785936438	1.0270933401	0.8816957042		0.9947695797	1.0614830912	1.272676441	1.9465590211	0.9438174535	0.8999304897		0.9968185446	0.7803325722	1.0105844262	1.307729859	0.9160471378	0.801952716		1.0001439482	0.8892981253		1.1280699288	0.8196571377
1.0089134084	0.9248396158	1.1300724617	2.1470940704	0.9928143075	0.8812594196		1.0053953083	1.0710447678	1.2610574825	1.9870583772	0.9623630405	0.8922572688		1.0084761801	0.7869613116	1.0244588064	1.3100001485	0.9249150383	0.8126972392		1.0004721402	0.8798181542		1.1359337814	0.8240615206
0.9911824127	0.9394123755	1.1309356125	2.1174489392	1.016623726	0.9237844094		0.9963075092	1.0481676381	1.2749811601	1.9910421608	0.9233620478	0.9017250381		0.9899405908	0.8154156265	1.0138821906	1.3064600579	0.9436554281	0.8230186663		1.004333664	0.8990246933		1.1308348437	0.8476702055
0.9981427701	0.9049497758	1.1303732438	2.1082135466	0.9847043199	0.9214259844		1.0017049887	1.0559662029	1.2648264746	1.9842547427	0.9637562888	0.8974249266		0.9953690198	0.810682197	1.0094968292	1.3236950865	0.92591376	0.8298085372		0.9884975031	0.8799452835		1.141492465	0.8324055452
1.0049799902	0.9279648236	1.118506934	2.0908398034	0.9658696759	0.8965355237		0.990764533	1.0513615997	1.2751570346	1.9368895545	0.9670891197	0.8959445359		1.010663388	0.8019567424	1.0071217299	1.3024256349	0.9277024377	0.8071202891		1.0091042838	0.8820475898		1.1697016985	0.8468418496
0.997733063	0.8980159626	1.1241373603	2.0596664989	0.9962500084	0.9049836943		1.0076577074	1.0390974461	1.2582698492	1.9521203306	0.9168434776	0.8961837546		0.9970740302	0.7809962035	1.0061998203	1.3069567308	0.9378327404	0.8058008518		0.995463311	0.8904543743		1.1289107429	0.8382390573
1.0010034064	0.8975763314	1.1278655019	2.0855684359	1.0026649106	0.9054626665		1.0075087694	1.0594530395	1.254501981	1.9610553286	0.9166551078	0.8847409909		0.9976895575	0.7888938168	1.0139311681	1.3191461407	0.907666377	0.8067571937		1.0010564218	0.8786803161		1.1352566603	0.8341446402
1.0038669649	0.9368552069	1.1104730876	2.0582691568	1.0112912666	0.9034213734		0.9895144474	1.055318881	1.244026379	1.9721087294	0.9394717513	0.8871786131		1.004011824	0.8097583053	1.0625411184	1.3109395459	0.9181615935	0.8108475272		1.0012990545	0.8874654503		1.1640351081	0.8362103577
0.9971742414	0.9440555151	1.1342377953	2.050508625	1.0296233898	0.8911852597		1.0007971526	1.0457107292	1.2548662848	1.9742793401	0.9558828051	0.888498996		0.9946900683	0.7974737286	1.0119542561	1.3274461819	0.9283621463	0.8213169358		0.9976981216	0.9018333928		1.1641067033	0.8553867478
0.9976963457	0.9391761573	1.1418691291	2.0681856744	0.9903641389	0.873625898		1.0080300236	1.0422638961	1.2505324055	1.9444055842	0.9520428348	0.8910584128		1.0053010443	0.7917174843	1.025091155	1.3175474694	0.9279761258	0.839162402		0.9999245522	0.8868860364		1.1329973123	0.8379069979
1.0054419762	0.9655320473	1.1245371823	2.0881757751	1.0065567648	0.9012400632		0.9899422723	1.0602670436	1.2438086595	1.9773974489	0.9444992204	0.8878369246		0.9957091308	0.7900408689	1.0120930741	1.3253648337	0.9338960617	0.8134153745		1.0046535641	0.8994027972		1.1607825524	0.8322388162
0.9931295354	0.9721130555	1.1183820488	2.0645855825	1.012589075	0.8677494889		1.0064322191	1.0373354173	1.2594568398	2.015866112	0.9290716907	0.901013642		1.0023276494	0.7966539575	1.0165132621	1.3164402102	0.9365189971	0.8202867538		0.9989188807	0.9080416043		1.1503489184	0.8442703733
1.00584503	0.9276311081	1.1259668677	2.0700364448	0.9913803443	0.9012503061		0.9976060519	1.0292854444	1.2582186542	1.9741113083	0.9396539147	0.8919905188		0.9974147109	0.8010593118	1.0579719443	1.2959590259	0.944300556	0.8043776256		0.9931595073	0.8847373855		1.1753130789	0.8394640849
0.9936309983	0.9390530242	1.109278485	2.0926092445	0.9716532867	0.8786562014		1.000750474	1.0330541262	1.2545361751	1.9859374516	0.944192277	0.8762971318		1.0007727783	0.7991953738	1.0308688978	1.3069310166	0.9296827853	0.8206967808		1.0052113276	0.8966343569		1.1575427952	0.8288928863
1.0093802621	0.9296630828	1.1178216756	2.076177458	0.9922067328	0.8679888491		1.0019193217	1.0631629584	1.2617714204	1.9985960683	0.9181619068	0.8905294662		1.001313861	0.7869763389	1.0570956563	1.3046864671	0.9217805816	0.8328800986		0.9980406847	0.8753322619		1.1125111867	0.8291519256
0.9939032063	0.9335684992	1.1394894623	2.0899254091	1.0005469261	0.8621417393		0.9955978816	1.0691844859	1.2702415224	1.9899007658	0.9340940509	0.8919013909		0.9970197108	0.8123141067	1.0495986473	1.2988082753	0.9190327955	0.8227545311		1.0038664155	0.87723604		1.1103978544	0.8215007243
0.9988514692	0.9179448498	1.130492414	2.0726253075	0.988917245	0.8611681842		1.0046637498	1.0626163814	1.2470415077	1.9789232989	0.9474855638	0.8908953359		1.0027286106	0.7914672366	1.0102707587	1.3000259335	0.910208297	0.8256613678		1.000001882	0.8957454554		1.1136979379	0.8321983629
0.9967572598	0.9237019495	1.124001205	2.0495729814	0.9745951048	0.8594949721		0.9948461222	1.0566865884	1.2410589694	1.9604600056	0.9400048772	0.8859106195		1.0020488759	0.7777231844	0.9881680228	1.2806536181	0.902268506	0.8231882179		0.9972480443	0.900266497		1.1368530346	0.8386892367
1.0066747044	0.9438331071	1.1207347587	2.0614674001	0.9794211258	0.8406808078		1.0058117624	1.0574294631	1.2523088945	1.9525847104	0.9418488409	0.9029358552		0.9977120237	0.7954134134	1.0052889247	1.2863074492	0.9181971356	0.824845468		1.0014836162	0.8871708218		1.1636024487	0.8314136232
1.0011305115	0.9563510916	1.1105849853	2.0095518566	0.9946759277	0.8378228887		0.9988022323	1.0474157816	1.2625035575	2.0010540244	0.9265320935	0.9132490952		0.9983073933	0.7842287374	1.0297701102	1.2857903817	0.9312229024	0.8321577334		0.9951111549	0.9123459371		1.1660096789	0.8445356995
0.996297419	0.9291615894	1.1154161575	2.0769670143	0.9933169107	0.8760972984		0.9970294023	1.0568386046	1.2671689519	1.9913347721	0.9459226112	0.8875281265		1.0014877195	0.7958503723	1.0285585282	1.2778938647	0.9038091848	0.82488497		1.0039290653	0.8846030292		1.1083900003	0.8467107071
1.0038314158	0.8790159613	1.116168303	2.037024832	0.9847539819	0.8847545346		0.9977134372	1.0739559161	1.2769401356	1.9510574824	0.9436973722	0.8722337089		0.9985841697	0.7905496737	1.0156441085	1.2796080509	0.897879155	0.8129287898		1.0017970622	0.8890216713		1.129502054	0.8365618841
0.990567127	0.9180981299	1.0889333755	2.0702749767	0.999395506	0.8572613639		1.0043748665	1.0659820721	1.2556862917	1.9447455306	0.9295737825	0.9043613067		1.0060103872	0.7763140228	1.0169736876	1.2823325836	0.912651392	0.8095407285		0.9977912714	0.8739969093		1.1420833569	0.8329622518
1.0111481603	0.9326205168	1.1030005681	2.0461162237	0.9786694642	0.8712145301		1.0037654106	1.0712391212	1.2584939615	1.9788694465	0.9285852913	0.891975602		0.9968430423	0.8122132884	1.005340201	1.2792832242	0.9166381471	0.825804093		1.002131262	0.8800345882		1.1546180506	0.8440650964
0.9970259981	0.9378834762	1.1096330572	2.039257872	0.9774954506	0.8716165119		0.9911583	1.0736537516	1.2707692033	2.022160828	0.9409405418	0.9114220632		0.9989581245	0.8026481178	1.024036777	1.2829552569	0.9254789995	0.8284780313		0.9950866977	0.8803775534		1.1521304033	0.8391223012
0.9966635064	0.9286107274	1.1294509043	2.0382254484	0.9987901374	0.8667847198		1.0048023241	1.0482953666	1.2664111371	1.9909059224	0.9326423412	0.8902001463		0.9971728577	0.7920449851	1.040852266	1.2836885101	0.9071749369	0.8271847228		1.0027633614	0.8943834304		1.1384658013	0.841551634
0.9941966737	0.9461369422	1.1097793692	2.0515287635	0.9672166465	0.8511142913		0.9916418876	1.0635167194	1.2464208528	1.9601521428	0.9373731743	0.880539853		1.0040411923	0.7903462238	1.0285429822	1.3046394752	0.9137371359	0.8242031376		1.0007443789	0.8878410132		1.1271222989	0.8363875515
1.0129067532	0.9088695649	1.1076847823	2.0535216211	0.9575902592	0.8287234941		1.0159256235	1.0575038943	1.2709303134	1.9472607639	0.9281587053	0.8940077998		0.9988079152	0.7925266963	1.0255402387	1.27553025	0.9145969132	0.8164081921		0.9996443141	0.8847154063		1.1142483574	0.8345382779
0.9990454793	0.8876910978	1.1058637334	2.026443373	0.9782517861	0.8528947685		0.9879072541	1.033349163	1.2496676615	1.9675873612	0.9085687908	0.8774751031		1.0004037824	0.7779710191	1.0155067583	1.2808579414	0.9246467459	0.8026984166		1.0025074923	0.8897866057		1.1175361585	0.8446718943
0.9965408433	0.8916686757	1.1274729725	2.0805444631	1.0000150909	0.8756641377		1.006517016	1.0637898768	1.2686281676	1.9759028229	0.9323544938	0.8774470373		0.9978171803	0.8167638555	1.0179865935	1.2726722431	0.9128026608	0.7973452253		0.9961783858	0.8943131688		1.1438855601	0.8359780936
0.9990633525	0.896226565	1.1154759532	2.0921956243	1.0037721898	0.8718911829		1.0027929205	1.0785725365	1.2346533239	1.9703734829	0.9380438026	0.8971315192		1.0033005419	0.7933317692	0.9902687313	1.2752580969	0.9180185966	0.8024663445		1.003869692	0.8812888726		1.1053124473	0.836819997
0.9954558889	0.9486686177	1.1090445246	2.079399672	0.9989644856	0.8767367633		0.9944072308	1.0753708374	1.2618108702	1.9737677662	0.9354015931	0.8944557852		0.9975517777	0.7848469929	1.0174979933	1.2649814605	0.9141497293	0.8273777767		0.9939329422	0.8925672346		1.1190978297	0.8249821617
1.0070148376	0.9730115337	1.1188082065	2.0645188044	1.008670181	0.8768086353		0.9979726346	1.0784250239	1.278005696	1.9792440599	0.9437553378	0.9272850876		1.0011265538	0.8114974111	1.0214592955	1.2847629809	0.9163680546	0.8237077816		1.000876003	0.9157608243		1.1223521455	0.8366353001
0.9936377642	0.9488830748	1.1031257794	2.0437287968	0.9982742847	0.8802974987		1.0037855286	1.0849807991	1.2884632946	1.9974362285	0.9409039823	0.901929636		1.0028961096	0.8168107561	1.0015423051	1.2858342889	0.9092160578	0.8155343201		1.0037091018	0.8915699364		1.1116133268	0.8395318019
1.0046691208	0.9533524763	1.1193578559	2.0277075638	0.9855542053	0.8458813351		0.9995845872	1.0552584043	1.279724761	1.9532521218	0.9439061223	0.9099939858		0.9958635021	0.7998259172	1.0058006803	1.2879351046	0.9242731983	0.8269237722		0.9963794776	0.8593565487		1.126413586	0.8109459141
1.0018268534	0.9464545676	1.1086248532	2.027089592	0.9874621312	0.8582939442		0.9962731036	1.0771203266	1.2788183287	1.970267947	0.9376378163	0.890328319		0.9984904864	0.7873454665	1.0223679025	1.2649960194	0.9131590846	0.8226379645		1.0044678704	0.8722471846		1.1069065053	0.8201518475
0.9997962543	0.9474348595	1.1260144105	2.0487881285	0.9867183872	0.8636101321		1.0048575498	1.0608581029	1.2783770277	2.0097881996	0.9438911144	0.8942732386		1.0038406452	0.8181738148	1.0039982486	1.2647473058	0.9224750648	0.8178465505		0.9999658804	0.8906164295		1.1127473914	0.8332178261
0.9944601619	0.9099183932	1.1101240768	2.0486544801	1.017093371	0.8740456913		0.9993141267	1.0636908921	1.2995428035	1.9784985035	0.9418658618	0.9026773228		0.9943188694	0.7934416913	1.0249818353	1.2626642471	0.9167847923	0.8065259853		0.9970920776	0.8880027195		1.1334567151	0.8376256775
0.9997100806	0.9561004317	1.1204194844	2.060080228	1.0052586862	0.8696614787		0.9981809459	1.0812250703	1.2693322495	2.0200517555	0.9393921014	0.8900998539		1.0063051011	0.7838141631	1.0019362435	1.2613831608	0.9058143871	0.8167923778		1.000476661	0.8926891636		1.1338393327	0.8254972238
1.0054219261	0.8695685191	1.0963851092	2.0444101574	0.9826339713	0.8634632626		0.9858734258	1.0681256824	1.275708808	1.9865391435	0.9233055648	0.9219154137		0.9964796907	0.7885273771	1.0029284012	1.2706796847	0.9103927668	0.8112952174		0.9996795519	0.8901463344		1.1499561184	0.8355494717
0.9976125029	0.8913516544	1.1153782502	2.0376937479	0.9983144738	0.8824926562		1.0221836609	1.0560755881	1.2688755624	1.9624002601	0.9333212224	0.8838980328		1.005002637	0.8116707224	0.9993695367	1.2657363853	0.9072731612	0.8084305372		1.0003809151	0.8941496823		1.1071232472	0.8307957922
1.0001187794	0.9429040197	1.1206929028	2.0883427926	0.9560963778	0.8673359346		0.9878075229	1.0419933629	1.2414794123	1.916210634	0.9226587295	0.9088918527		0.9946258606	0.7919559634	0.9972407364	1.2614624093	0.9150777229	0.8104971906		1.0002897665	0.8975901772		1.1090902258	0.8301549889
