# Supplementary material for: On the causes and consequences of the uncoupler-like effects of quercetin and dehydrosilybin in H9c2 cells
Source: PLoS One. 2017 Oct 4;12(10):e0185691. doi: 10.1371/journal.pone.0185691 (PMC5627936; doi:10.1371/journal.pone.0185691)
Supplement: S2 File — Open Data archive containing the minimal dataset behind all figures. Raw data can be made available upon request. (ZIP) [file pone.0185691.s002.zip › Fig8bSupp(arclightconfocal).csv]

Time	Treatment	Value
1	Control	0.9335015243
1	Control	0.9406059561
1	Control	0.9409430475
1	Control	0.9467221739
1	Control	0.9477768055
1.7	Control	1.0085201099
1.7	Control	1.0094833519
1.7	Control	1.0201521342
1.7	Control	1.0206392413
1.7	Control	1.0215804242
3.3	Control	1.0121785444
3.3	Control	1.0163393589
3.3	Control	1.0164028526
3.3	Control	1.0184754678
3.3	Control	1.0184882424
5	Control	0.9944171918
5	Control	0.9972109407
5	Control	0.9988634712
5	Control	0.9999298779
5	Control	1.0058843409
6.7	Control	1.0000884111
6.7	Control	1.003221093
6.7	Control	1.0065355977
6.7	Control	1.0066868857
6.7	Control	1.0101002345
8.3	Control	0.9981823255
8.3	Control	1.000995569
8.3	Control	1.0035214142
8.3	Control	1.0065351909
8.3	Control	1.0137024843
10	Control	0.9920347902
10	Control	0.9982509549
10	Control	1.0011165143
10	Control	1.0016433687
10	Control	1.00935705
11.7	Control	0.9826110363
11.7	Control	0.9950665373
11.7	Control	0.9955590624
11.7	Control	1.0007776067
11.7	Control	1.0053735381
13.3	Control	0.9973959349
13.3	Control	0.9977194914
13.3	Control	0.9995660168
13.3	Control	1.0041710434
13.3	Control	1.0060536367
15	Control	0.9930068025
15	Control	0.9988891264
15	Control	0.9999865074
15	Control	1.0059223556
15	Control	1.0082951283
16.7	Control	0.9954477615
16.7	Control	0.9990252006
16.7	Control	1.0030539143
16.7	Control	1.0049839218
16.7	Control	1.0062276183
18.3	Control	0.9853474692
18.3	Control	0.9954499837
18.3	Control	0.9957279326
18.3	Control	0.999807963
18.3	Control	1.0011835102
20	Control	0.998359037
20	Control	1.0000772403
20	Control	1.0013362653
20	Control	1.0022222776
20	Control	1.0072868609
21.7	Control	0.9924317945
21.7	Control	0.9964340069
21.7	Control	1.0002793389
21.7	Control	1.0004651664
21.7	Control	1.0144138315
23.3	Control	0.9938580912
23.3	Control	0.9971232808
23.3	Control	1.0002095191
23.3	Control	1.0004752287
23.3	Control	1.0004814905
25	Control	0.9819383117
25	Control	0.9998333852
25	Control	1.0048798445
25	Control	1.0058739454
25	Control	1.0098334568
26.7	Control	0.9973769861
26.7	Control	0.9991906848
26.7	Control	0.9993643962
26.7	Control	1.0066019056
26.7	Control	1.0067077003
28.3	Control	0.9856231264
28.3	Control	0.9964467885
28.3	Control	1.0083353848
28.3	Control	1.028103553
28.3	Control	1.0324203165
30	Control	0.9706286392
30	Control	0.9872401243
30	Control	1.0190720698
30	Control	1.0244871703
30	Control	1.0411915479
33.3	Control	0.9999274089
33.3	Control	1.0150270201
33.3	Control	1.0271020697
33.3	Control	1.028711488
33.3	Control	1.0334782498
35	Control	1.0070428907
35	Control	1.0078834931
35	Control	1.0080075327
35	Control	1.0120781565
35	Control	1.0218204933
36.7	Control	0.9193312337
36.7	Control	0.9931499558
36.7	Control	0.9966758399
36.7	Control	1.0003403648
36.7	Control	1.0021853661
38.3	Control	1.002921659
38.3	Control	1.0038027063
38.3	Control	1.0094170839
38.3	Control	1.0108695489
38.3	Control	1.0446593867
40	Control	1.0012793506
40	Control	1.0030292208
40	Control	1.0072607265
40	Control	1.0089053745
40	Control	1.0307434076
41.7	Control	0.9927288359
41.7	Control	0.9953523173
41.7	Control	0.9978073384
41.7	Control	1.0021962831
41.7	Control	1.003744812
43.3	Control	0.9949399329
43.3	Control	0.9970175452
43.3	Control	0.9987542602
43.3	Control	1.0015041274
43.3	Control	1.0044149013
45	Control	0.987560565
45	Control	0.9928501238
45	Control	0.9993490391
45	Control	1.0010561345
45	Control	1.0017580248
46.7	Control	0.9882315851
46.7	Control	0.9936331846
46.7	Control	0.9951495274
46.7	Control	1.0021525062
46.7	Control	1.0039051535
48.3	Control	0.9975826422
48.3	Control	1.0001078265
48.3	Control	1.0012292664
48.3	Control	1.0018321787
48.3	Control	1.0056115573
50	Control	0.9983366043
50	Control	0.999411661
50	Control	1.0014773411
50	Control	1.0077335296
50	Control	1.0097796099
51.7	Control	0.9898059893
51.7	Control	0.9936852497
51.7	Control	0.9995754007
51.7	Control	1.0004168699
51.7	Control	1.0062122902
53.3	Control	0.9925795923
53.3	Control	0.9996093547
53.3	Control	1.0008390628
53.3	Control	1.0026060559
53.3	Control	1.0048752022
55	Control	0.9928840319
55	Control	0.9957775456
55	Control	1.0022427807
55	Control	1.0057197298
55	Control	1.0067350885
56.7	Control	0.9963235829
56.7	Control	0.9983919845
56.7	Control	0.9993162899
56.7	Control	1.0018242459
56.7	Control	1.0065780919
58.3	Control	0.9977259109
58.3	Control	0.9979654402
58.3	Control	0.9983138488
58.3	Control	1.0018713023
58.3	Control	1.0019176634
60	Control	0.9937467312
60	Control	0.996097528
60	Control	0.9974540844
60	Control	0.9996555704
60	Control	1.0120610052
61.7	Control	0.9975678974
61.7	Control	1.0112456802
61.7	Control	1.0146408829
61.7	Control	1.0190377995
61.7	Control	1.0331357826
63.3	Control	0.9834868959
63.3	Control	0.9935507549
63.3	Control	1.0072376107
63.3	Control	1.0098219716
63.3	Control	1.019810907
66.7	Control	1.0122127164
66.7	Control	1.0125039539
66.7	Control	1.0214585013
66.7	Control	1.0221801746
66.7	Control	1.0260650604
68.3	Control	0.996376357
68.3	Control	1.0020451746
68.3	Control	1.0110631102
68.3	Control	1.0128505356
68.3	Control	1.0271776355
70	Control	0.9951953598
70	Control	0.9997960238
70	Control	1.00142505
70	Control	1.0030869775
70	Control	1.0045167323
71.7	Control	1.0000934985
71.7	Control	1.0027467874
71.7	Control	1.0041014433
71.7	Control	1.0068252986
71.7	Control	1.0087223011
73.3	Control	0.9967115463
73.3	Control	1.0000576305
73.3	Control	1.0020074031
73.3	Control	1.0033145905
73.3	Control	1.0052072955
75	Control	0.9964223307
75	Control	0.9994874981
75	Control	1.000799354
75	Control	1.0016551599
75	Control	1.0063794277
76.7	Control	0.9992388968
76.7	Control	1.0000571526
76.7	Control	1.0025675905
76.7	Control	1.0026435535
76.7	Control	1.0036760782
78.3	Control	0.9974893603
78.3	Control	0.9977284789
78.3	Control	0.9996224766
78.3	Control	0.9996913284
78.3	Control	1.0066991984
80	Control	0.9690547497
80	Control	0.998863424
80	Control	0.9995257322
80	Control	1.0017594414
80	Control	1.0027867844
81.7	Control	0.9998030661
81.7	Control	1.0027873245
81.7	Control	1.0030046963
81.7	Control	1.0038020307
81.7	Control	1.011575697
83.3	Control	0.993192093
83.3	Control	0.9974354088
83.3	Control	1.0003111946
83.3	Control	1.0007312349
83.3	Control	1.0109051518
85	Control	0.990241712
85	Control	1.0024360128
85	Control	1.0031472521
85	Control	1.0044797544
85	Control	1.0082827087
86.7	Control	0.9917378725
86.7	Control	0.9955961571
86.7	Control	0.9984339806
86.7	Control	0.9993474714
86.7	Control	1.0022776504
88.3	Control	0.9955801685
88.3	Control	0.9991590222
88.3	Control	0.999490716
88.3	Control	1.0006026151
88.3	Control	1.0006997535
90	Control	0.9994974693
90	Control	1.0016842994
90	Control	1.0022636911
90	Control	1.0035690341
90	Control	1.0044981955
91.7	Control	0.9960472849
91.7	Control	0.9966649781
91.7	Control	0.9980567533
91.7	Control	0.9982722779
91.7	Control	1.0010295474
93.3	Control	0.9949600257
93.3	Control	0.9950746189
93.3	Control	0.9961867057
93.3	Control	1.0045677706
93.3	Control	1.0051623786
95	Control	1.0125537456
95	Control	1.0148177609
95	Control	1.0184579349
95	Control	1.021476578
95	Control	1.0220877492
96.7	Control	1.0017104533
96.7	Control	1.0049573428
96.7	Control	1.0076080967
96.7	Control	1.0221859052
96.7	Control	1.0350946907
100	Control	0.9937851847
100	Control	0.9956863799
100	Control	1.0109635579
100	Control	1.0123626488
100	Control	1.0269399511
101.7	Control	1.0104711481
101.7	Control	1.0119676218
101.7	Control	1.0125626985
101.7	Control	1.0233262726
101.7	Control	1.0242177144
103.3	Control	0.9932181366
103.3	Control	1.0007768129
103.3	Control	1.0016408107
103.3	Control	1.0017371486
103.3	Control	1.0031841067
105	Control	1.0015197576
105	Control	1.0019665271
105	Control	1.0048477359
105	Control	1.0067442223
105	Control	1.0124109688
106.7	Control	0.9910996011
106.7	Control	1.0028920996
106.7	Control	1.0036926164
106.7	Control	1.0050122896
106.7	Control	1.007598488
108.3	Control	0.9924798483
108.3	Control	0.9934250971
108.3	Control	0.9998846102
108.3	Control	1.0009589502
108.3	Control	1.0118798
110	Control	0.9899574224
110	Control	0.9973126937
110	Control	0.9977358496
110	Control	0.9989803819
110	Control	1.0093556448
111.7	Control	0.9990438529
111.7	Control	1.0040930636
111.7	Control	1.0044862651
111.7	Control	1.006626785
111.7	Control	1.0066673134
113.3	Control	0.9920078841
113.3	Control	0.9978099881
113.3	Control	0.9997145585
113.3	Control	1.0001393038
113.3	Control	1.0003493939
115	Control	0.9918527623
115	Control	0.9926920436
115	Control	0.9935130158
115	Control	0.9968762706
115	Control	0.9991081741
116.7	Control	1.0018545818
116.7	Control	1.0023186038
116.7	Control	1.0023740823
116.7	Control	1.0101255247
116.7	Control	1.0107711292
118.3	Control	0.9939456016
118.3	Control	0.9941341545
118.3	Control	0.9999348514
118.3	Control	1.0016397536
118.3	Control	1.0063385236
120	Control	0.986354692
120	Control	0.9972968475
120	Control	0.9992220915
120	Control	0.9994043657
120	Control	1.0011919688
121.7	Control	0.9984681728
121.7	Control	0.9989299615
121.7	Control	1.0012998256
121.7	Control	1.0013619537
121.7	Control	1.0051726772
123.3	Control	1.0014499438
123.3	Control	1.0059086814
123.3	Control	1.00651786
123.3	Control	1.0070564092
123.3	Control	1.0112537011
125	Control	0.9922814824
125	Control	0.9954034922
125	Control	1.0018368774
125	Control	1.0058096664
125	Control	1.0092097496
126.7	Control	0.9811727746
126.7	Control	0.9972494313
126.7	Control	0.9976358297
126.7	Control	0.9995795614
126.7	Control	0.9998879884
128.3	Control	0.9884321231
128.3	Control	1.0005651047
128.3	Control	1.0132149217
128.3	Control	1.0281052781
128.3	Control	1.0384166879
130	Control	0.9878382748
130	Control	0.9895476616
130	Control	1.0162016012
130	Control	1.0356656798
130	Control	1.0509383708
133.3	Control	0.9865164626
133.3	Control	1.0066009336
133.3	Control	1.0183121705
133.3	Control	1.0210899954
133.3	Control	1.0243782819
135	Control	1.0127436175
135	Control	1.0139600446
135	Control	1.0146749808
135	Control	1.0157124956
135	Control	1.0180037517
136.7	Control	0.9965212417
136.7	Control	0.9995021788
136.7	Control	1.0008218932
136.7	Control	1.0017828184
136.7	Control	1.0035757499
138.3	Control	0.9943880794
138.3	Control	0.999407283
138.3	Control	1.0058935274
138.3	Control	1.006652009
138.3	Control	1.0099219919
140	Control	0.9951324862
140	Control	0.9985193855
140	Control	0.9985310652
140	Control	1.0009411698
140	Control	1.0032558164
141.7	Control	0.9971576356
141.7	Control	0.9985276577
141.7	Control	1.0011331786
141.7	Control	1.0029982322
141.7	Control	1.0032490097
143.3	Control	0.9980343687
143.3	Control	0.9995921762
143.3	Control	1.0007810761
143.3	Control	1.0104719381
143.3	Control	1.0138604373
145	Control	0.9955249273
145	Control	0.9995169131
145	Control	0.9999447996
145	Control	1.0021312473
145	Control	1.0028678458
146.7	Control	0.9891347306
146.7	Control	0.9903449693
146.7	Control	1.0009073421
146.7	Control	1.0015853947
146.7	Control	1.0045911957
148.3	Control	0.9971264997
148.3	Control	0.9991008475
148.3	Control	1.0032845382
148.3	Control	1.004996224
148.3	Control	1.0140565887
150	Control	0.9898622058
150	Control	0.9941726759
150	Control	0.996592544
150	Control	0.9968667199
150	Control	0.9995618254
151.7	Control	0.9959790721
151.7	Control	0.9986507035
151.7	Control	0.9998346738
151.7	Control	1.0040790865
151.7	Control	1.0062271853
153.3	Control	1.0020303192
153.3	Control	1.0041133423
153.3	Control	1.0044933625
153.3	Control	1.0067126555
153.3	Control	1.0085162427
155	Control	0.9802957955
155	Control	0.9897097533
155	Control	0.9967394607
155	Control	0.9999220585
155	Control	1.0014293767
156.7	Control	0.9933036742
156.7	Control	0.9945564718
156.7	Control	1.0021967079
156.7	Control	1.0026163297
156.7	Control	1.0064590729
158.3	Control	0.9958829344
158.3	Control	1.0006933202
158.3	Control	1.0064044029
158.3	Control	1.0103245503
158.3	Control	1.012458357
160	Control	0.9918111844
160	Control	0.9966330831
160	Control	0.9969264932
160	Control	1.0050379991
160	Control	1.0070879079
161.7	Control	0.9921630986
161.7	Control	1.0128815021
161.7	Control	1.0131253945
161.7	Control	1.0162128618
161.7	Control	1.0188031941
163.3	Control	0.9988690531
163.3	Control	1.0169770231
163.3	Control	1.025849711
163.3	Control	1.0272331598
163.3	Control	1.0288532994
166.7	Control	1.0030941924
166.7	Control	1.0031674599
166.7	Control	1.0044372281
166.7	Control	1.0159040476
166.7	Control	1.0264486904
168.3	Control	1.0109371922
168.3	Control	1.0115064866
168.3	Control	1.011529506
168.3	Control	1.0154848504
168.3	Control	1.0162508596
170	Control	0.9968599343
170	Control	0.9979497465
170	Control	0.9989950537
170	Control	1.0048639923
170	Control	1.0096011763
171.7	Control	0.9869563869
171.7	Control	1.0023408089
171.7	Control	1.0046318557
171.7	Control	1.0088873947
171.7	Control	1.0089984066
173.3	Control	0.9908201955
173.3	Control	0.9944633576
173.3	Control	1.0039165191
173.3	Control	1.0051795077
173.3	Control	1.0091219766
175	Control	0.9957543639
175	Control	0.9969847338
175	Control	1.000451697
175	Control	1.0045100302
175	Control	1.0132832146
176.7	Control	0.9982584366
176.7	Control	0.9991070184
176.7	Control	1.0001054457
176.7	Control	1.0031569969
176.7	Control	1.0102724779
178.3	Control	0.9754549222
178.3	Control	0.9959521212
178.3	Control	0.9990310141
178.3	Control	1.0002886585
178.3	Control	1.0062066843
180	Control	0.9945624803
180	Control	0.995586963
180	Control	1.002216261
180	Control	1.0027104188
180	Control	1.0073249735
181.7	Control	0.9967653314
181.7	Control	0.9972443316
181.7	Control	1.002279863
181.7	Control	1.0031203782
181.7	Control	1.0189955457
183.3	Control	0.996485628
183.3	Control	0.9972457043
183.3	Control	0.9987348645
183.3	Control	0.9998151516
183.3	Control	1.0082220293
185	Control	0.9925805111
185	Control	0.9951685676
185	Control	0.9971272392
185	Control	1.0049086552
185	Control	1.0051136774
186.7	Control	0.9969678929
186.7	Control	0.9971508496
186.7	Control	0.9996703977
186.7	Control	0.9997309099
186.7	Control	1.0011666938
188.3	Control	0.9972635591
188.3	Control	1.0025380508
188.3	Control	1.0043379636
188.3	Control	1.0047060996
188.3	Control	1.0047980889
190	Control	0.9886309026
190	Control	0.9956111869
190	Control	0.9967910362
190	Control	0.9998543364
190	Control	1.0006345414
191.7	Control	0.9946432427
191.7	Control	0.998229255
191.7	Control	0.9987497847
191.7	Control	0.9997721718
191.7	Control	1.0024625544
193.3	Control	0.999479676
193.3	Control	1.0009284334
193.3	Control	1.0032846316
193.3	Control	1.0058079835
193.3	Control	1.0077471328
195	Control	0.9974381797
195	Control	1.0008884166
195	Control	1.0047865655
195	Control	1.0155976883
195	Control	1.0219719241
196.7	Control	0.9760449081
196.7	Control	0.9884685211
196.7	Control	1.0121812559
196.7	Control	1.0134646504
196.7	Control	1.0262178821
200	Control	1.0070272694
200	Control	1.0124668063
200	Control	1.0174011426
200	Control	1.029403698
200	Control	1.0346360576
201.7	Control	0.9981949696
201.7	Control	1.0129848777
201.7	Control	1.014511919
201.7	Control	1.0148514819
201.7	Control	1.0184310957
203.3	Control	0.9969627113
203.3	Control	0.9984974838
203.3	Control	1.0001582246
203.3	Control	1.0003433378
203.3	Control	1.0135482405
205	Control	0.9995784477
205	Control	1.0008430715
205	Control	1.0025518098
205	Control	1.0052217358
205	Control	1.0056703118
206.7	Control	0.9961570374
206.7	Control	0.9963385973
206.7	Control	1.0001412077
206.7	Control	1.0030495915
206.7	Control	1.0041027741
208.3	Control	0.998370599
208.3	Control	1.0009278999
208.3	Control	1.0052239522
208.3	Control	1.007338236
208.3	Control	1.0116359389
210	Control	0.9963785708
210	Control	1.0017612357
210	Control	1.0018398494
210	Control	1.0018521146
210	Control	1.0040511251
211.7	Control	0.9878894523
211.7	Control	0.9884101714
211.7	Control	0.9914977749
211.7	Control	0.9995403605
211.7	Control	1.0030170947
213.3	Control	0.9956627591
213.3	Control	0.9966079719
213.3	Control	1.0080913674
213.3	Control	1.0085032095
213.3	Control	1.009491011
215	Control	0.9966596839
215	Control	0.9974731337
215	Control	1.0025190895
215	Control	1.0057985437
215	Control	1.0062757931
216.7	Control	0.9887168061
216.7	Control	0.9952306809
216.7	Control	0.997703799
216.7	Control	0.9979598197
216.7	Control	1.0070529862
218.3	Control	0.9925986672
218.3	Control	0.9937933628
218.3	Control	0.9987518302
218.3	Control	1.0012080866
218.3	Control	1.0073547113
220	Control	1.0011324369
220	Control	1.0016958049
220	Control	1.0027003546
220	Control	1.0038562092
220	Control	1.0063552326
221.7	Control	0.9864381276
221.7	Control	0.9987704398
221.7	Control	1.0015215618
221.7	Control	1.0024296383
221.7	Control	1.0045115862
223.3	Control	0.9902953828
223.3	Control	0.9943164064
223.3	Control	0.9949797705
223.3	Control	0.9960261153
223.3	Control	1.0043097241
225	Control	0.9949542015
225	Control	0.9959202172
225	Control	1.0018176592
225	Control	1.0020576749
225	Control	1.0057119889
226.7	Control	0.9998705997
226.7	Control	1.0003756448
226.7	Control	1.0005554312
226.7	Control	1.0045556452
226.7	Control	1.0092776385
228.3	Control	0.9939400409
228.3	Control	1.015769518
228.3	Control	1.0163965934
228.3	Control	1.019116104
228.3	Control	1.0201950222
230	Control	0.9724873896
230	Control	0.9899477372
230	Control	1.0109810894
230	Control	1.0217935534
230	Control	1.0243570921
233.3	Control	1.0052530267
233.3	Control	1.0139902189
233.3	Control	1.0146010941
233.3	Control	1.0234735203
233.3	Control	1.0333866878
235	Control	1.0022600348
235	Control	1.0075467663
235	Control	1.0115120069
235	Control	1.016323128
235	Control	1.0169128105
236.7	Control	0.9957732448
236.7	Control	0.9977961935
236.7	Control	0.9988307444
236.7	Control	1.0022433231
236.7	Control	1.0141081057
238.3	Control	1.0028023625
238.3	Control	1.006146589
238.3	Control	1.0061978803
238.3	Control	1.0076496335
238.3	Control	1.0084730882
240	Control	0.9891634749
240	Control	0.9971618488
240	Control	1.0004500275
240	Control	1.004386631
240	Control	1.0069404844
241.7	Control	0.9934162104
241.7	Control	0.9958117813
241.7	Control	0.9968942285
241.7	Control	0.9992667282
241.7	Control	1.0032788528
243.3	Control	0.9979331224
243.3	Control	0.9999075755
243.3	Control	1.0022930706
243.3	Control	1.0058568233
243.3	Control	1.0099820448
245	Control	0.9988049688
245	Control	1.0005791809
245	Control	1.0018372117
245	Control	1.002630423
245	Control	1.004512291
246.7	Control	0.991330608
246.7	Control	0.9986145359
246.7	Control	1.0013803445
246.7	Control	1.001697435
246.7	Control	1.0022757934
248.3	Control	0.9903858809
248.3	Control	0.9957786218
248.3	Control	0.9986778994
248.3	Control	1.0020347267
248.3	Control	1.0029920779
250	Control	0.9970143572
250	Control	0.9974914027
250	Control	1.0001026793
250	Control	1.002258787
250	Control	1.0051329161
251.7	Control	0.9957953935
251.7	Control	0.9964887596
251.7	Control	0.9966713555
251.7	Control	1.0021364998
251.7	Control	1.0114775129
253.3	Control	0.9917007419
253.3	Control	0.9976633291
253.3	Control	0.9992818734
253.3	Control	0.9996095558
253.3	Control	1.0042486592
255	Control	0.9990357444
255	Control	1.0000993018
255	Control	1.0007622527
255	Control	1.0014611381
255	Control	1.0067293677
256.7	Control	0.9955354094
256.7	Control	0.9958263217
256.7	Control	0.9967479223
256.7	Control	1.0005608178
256.7	Control	1.0027170883
258.3	Control	1.0006505832
258.3	Control	1.0010026194
258.3	Control	1.0021123428
258.3	Control	1.0042492577
258.3	Control	1.0059537294
260	Control	0.9877426961
260	Control	0.9998724845
260	Control	0.9999538093
260	Control	1.0013410003
260	Control	1.0040764418
261.7	Control	1.0102009094
261.7	Control	1.0105425677
261.7	Control	1.0219380548
261.7	Control	1.0306705232
261.7	Control	1.0335865214
263.3	Control	1.0075616955
263.3	Control	1.01642512
263.3	Control	1.0256713973
263.3	Control	1.0328019356
263.3	Control	1.0518007422
266.7	Control	0.9941701946
266.7	Control	1.0041520427
266.7	Control	1.006237127
266.7	Control	1.0198745733
266.7	Control	1.020408116
268.3	Control	1.0047848781
268.3	Control	1.0078675171
268.3	Control	1.0135483689
268.3	Control	1.0137780571
268.3	Control	1.0146070262
270	Control	0.9937301872
270	Control	0.9989171796
270	Control	0.9989951247
270	Control	1.0039375844
270	Control	1.0048283981
271.7	Control	0.9950175991
271.7	Control	1.0040994354
271.7	Control	1.0045495389
271.7	Control	1.0083536199
271.7	Control	1.0100916932
273.3	Control	0.9973296927
273.3	Control	0.9973391785
273.3	Control	0.9996602613
273.3	Control	1.0007456866
273.3	Control	1.0047676044
275	Control	0.9976070099
275	Control	0.9994776674
275	Control	0.9998220098
275	Control	1.0024188199
275	Control	1.0116782408
276.7	Control	0.9998645697
276.7	Control	1.0014286509
276.7	Control	1.0022815411
276.7	Control	1.0042509121
276.7	Control	1.0048842775
278.3	Control	0.9935307286
278.3	Control	0.9978961003
278.3	Control	0.9979253911
278.3	Control	0.9981519387
278.3	Control	1.0046727376
280	Control	0.9955720134
280	Control	0.9967070968
280	Control	0.9971682001
280	Control	0.9998227968
280	Control	1.0014911173
281.7	Control	0.997989997
281.7	Control	0.9997263356
281.7	Control	0.9999754367
281.7	Control	1.0028534739
281.7	Control	1.004108085
283.3	Control	0.9974159464
283.3	Control	0.9999743154
283.3	Control	0.9999781701
283.3	Control	1.0029512207
283.3	Control	1.0031360663
285	Control	0.9996301722
285	Control	1.0018426685
285	Control	1.0039841145
285	Control	1.0072934168
285	Control	1.0077765762
286.7	Control	0.990287915
286.7	Control	0.9941521148
286.7	Control	0.9954458805
286.7	Control	1.0009335215
286.7	Control	1.0054410076
288.3	Control	0.9946355647
288.3	Control	0.9952628304
288.3	Control	0.9979509045
288.3	Control	0.9983301612
288.3	Control	1.0012779593
290	Control	1.0001869995
290	Control	1.0012045549
290	Control	1.0065270122
290	Control	1.0068107827
290	Control	1.007854379
291.7	Control	0.9969441288
291.7	Control	0.9996302022
291.7	Control	0.9997837644
291.7	Control	0.9999968405
291.7	Control	1.0059370351
293.3	Control	0.9909987889
293.3	Control	0.9940628145
293.3	Control	0.9964921911
293.3	Control	1.0002560361
293.3	Control	1.0058953787
295	Control	0.9888633238
295	Control	1.0128427057
295	Control	1.0154229819
295	Control	1.0165217163
295	Control	1.0233697728
296.7	Control	0.978466759
296.7	Control	0.9942922027
296.7	Control	1.0118159299
296.7	Control	1.0176330471
296.7	Control	1.0382636948
300	Control	0.9980077326
300	Control	1.0074787753
300	Control	1.0119473422
300	Control	1.0252977664
300	Control	1.0306014972
301.7	Control	1.0094621733
301.7	Control	1.0134761454
301.7	Control	1.0140480813
301.7	Control	1.0191387568
301.7	Control	1.0264629773
303.3	Control	0.9915129984
303.3	Control	0.9974211919
303.3	Control	0.9976163462
303.3	Control	0.9995238542
303.3	Control	1.0025179152
305	Control	1.0007900295
305	Control	1.0029169504
305	Control	1.0032425198
305	Control	1.0050352784
305	Control	1.0088854142
306.7	Control	1.0010449386
306.7	Control	1.0045880652
306.7	Control	1.0063678718
306.7	Control	1.0069377447
306.7	Control	1.0142816685
308.3	Control	0.9916950307
308.3	Control	0.9921515708
308.3	Control	0.9982918367
308.3	Control	1.0014447587
308.3	Control	1.0016290377
310	Control	0.9971461803
310	Control	0.997599857
310	Control	0.9982503609
310	Control	1.0023137459
310	Control	1.0045617649
311.7	Control	0.9970725466
311.7	Control	0.9990401911
311.7	Control	1.0013406181
311.7	Control	1.0054620247
311.7	Control	1.0056393931
313.3	Control	0.9914737816
313.3	Control	0.9916463956
313.3	Control	0.9972812571
313.3	Control	0.9998564032
313.3	Control	1.0011917434
315	Control	0.9869371542
315	Control	0.9947126523
315	Control	1.0008031558
315	Control	1.0038888761
315	Control	1.0054886061
316.7	Control	0.9981479788
316.7	Control	1.0002716812
316.7	Control	1.0042360676
316.7	Control	1.0057372507
316.7	Control	1.0102577982
318.3	Control	0.9952337387
318.3	Control	0.996669114
318.3	Control	1.0012626861
318.3	Control	1.0027939388
318.3	Control	1.0053895557
320	Control	0.9924220759
320	Control	0.9988748363
320	Control	1.0006113356
320	Control	1.0020123783
320	Control	1.0040117927
321.7	Control	0.9851284503
321.7	Control	0.9963956355
321.7	Control	1.0015585265
321.7	Control	1.0035022259
321.7	Control	1.0048163494
323.3	Control	0.9942670508
323.3	Control	1.0004228706
323.3	Control	1.0009459406
323.3	Control	1.0039973367
323.3	Control	1.0052711021
325	Control	0.9864625272
325	Control	0.9924951913
325	Control	0.9988274031
325	Control	1.0005442411
325	Control	1.0046452037
326.7	Control	0.9925027319
326.7	Control	1.0020029687
326.7	Control	1.0039383759
326.7	Control	1.0065374828
326.7	Control	1.0110529101
328.3	Control	0.9979325746
328.3	Control	1.0100703682
328.3	Control	1.0123353014
328.3	Control	1.0133923801
328.3	Control	1.0181152963
330	Control	0.9816475158
330	Control	1.0064381326
330	Control	1.0119136365
330	Control	1.0151676301
330	Control	1.0187549508
333.3	Control	1.0128361953
333.3	Control	1.0136110415
333.3	Control	1.0196369777
333.3	Control	1.0199779623
333.3	Control	1.035162627
335	Control	1.0085570117
335	Control	1.0111105829
335	Control	1.0152691068
335	Control	1.0193655018
335	Control	1.0234398496
336.7	Control	0.9921961724
336.7	Control	0.999600228
336.7	Control	1.0011611193
336.7	Control	1.00504306
336.7	Control	1.0087714524
338.3	Control	0.9885376835
338.3	Control	0.9992325717
338.3	Control	1.000150974
338.3	Control	1.0022857294
338.3	Control	1.0087319024
340	Control	0.9955884018
340	Control	1.0008513104
340	Control	1.0027903581
340	Control	1.0058569438
340	Control	1.0060518664
341.7	Control	0.9906924642
341.7	Control	0.9981124813
341.7	Control	1.0006621938
341.7	Control	1.0014238793
341.7	Control	1.0023315471
343.3	Control	0.9984738697
343.3	Control	0.9991984821
343.3	Control	1.0003453868
343.3	Control	1.0039235339
343.3	Control	1.0042501142
345	Control	0.9955056214
345	Control	0.9972903704
345	Control	1.0008177053
345	Control	1.0067734644
345	Control	1.0102320859
346.7	Control	0.9968784064
346.7	Control	0.9987165172
346.7	Control	0.9987320767
346.7	Control	0.9992876625
346.7	Control	1.0018495841
348.3	Control	0.9984572657
348.3	Control	0.998813959
348.3	Control	1.0033743268
348.3	Control	1.0050287543
348.3	Control	1.0092955739
350	Control	0.9865454456
350	Control	0.9983926368
350	Control	0.9985225519
350	Control	1.0001646021
350	Control	1.0015236044
351.7	Control	0.9943971131
351.7	Control	0.9969724069
351.7	Control	0.9984325544
351.7	Control	1.0042074653
351.7	Control	1.0237286217
353.3	Control	0.9938859726
353.3	Control	0.9944560804
353.3	Control	0.999306676
353.3	Control	1.0013592797
353.3	Control	1.0056870928
355	Control	0.9898377613
355	Control	0.9962060265
355	Control	0.9968034711
355	Control	0.9978561146
355	Control	1.0052821855
356.7	Control	0.9980420442
356.7	Control	0.998463206
356.7	Control	0.9997931166
356.7	Control	1.005660097
356.7	Control	1.0145161289
358.3	Control	0.9765828887
358.3	Control	0.9992479085
358.3	Control	1.0014553366
358.3	Control	1.0021776211
358.3	Control	1.0026962388
360	Control	0.9980004747
360	Control	0.9997325365
360	Control	1.0005375456
360	Control	1.0048672327
360	Control	1.0059436497
361.7	Control	1.0098687377
361.7	Control	1.0110103344
361.7	Control	1.0162454288
361.7	Control	1.0163229286
361.7	Control	1.0221730209
363.3	Control	1.0066607628
363.3	Control	1.0083183508
363.3	Control	1.0147454319
363.3	Control	1.0243305107
363.3	Control	1.0251370969
366.7	Control	1.0058531254
366.7	Control	1.0060243266
366.7	Control	1.0089631288
366.7	Control	1.0159644241
366.7	Control	1.0194303581
368.3	Control	1.0120076682
368.3	Control	1.0154041419
368.3	Control	1.0164387397
368.3	Control	1.0190595185
368.3	Control	1.0215100097
370	Control	0.9950498654
370	Control	0.9962256339
370	Control	0.9977523936
370	Control	0.9988827574
370	Control	1.0071753588
371.7	Control	0.9875992408
371.7	Control	1.0009653322
371.7	Control	1.0026314743
371.7	Control	1.0053446157
371.7	Control	1.0056416561
373.3	Control	1.0038500085
373.3	Control	1.006380824
373.3	Control	1.0072816943
373.3	Control	1.0095856356
373.3	Control	1.0113324273
375	Control	0.9975224461
375	Control	0.9982794252
375	Control	0.9994278782
375	Control	1.0021946737
375	Control	1.0112825716
376.7	Control	0.991274982
376.7	Control	0.9971276825
376.7	Control	1.0012467352
376.7	Control	1.0014828319
376.7	Control	1.0024060423
378.3	Control	0.98964341
378.3	Control	0.9967005417
378.3	Control	0.9984327438
378.3	Control	1.0007451183
378.3	Control	1.0019559676
380	Control	0.9973704065
380	Control	0.9993668806
380	Control	1.0012370945
380	Control	1.0020879811
380	Control	1.0051410453
381.7	Control	0.9966092724
381.7	Control	0.9993260791
381.7	Control	1.0003291558
381.7	Control	1.0009151365
381.7	Control	1.0052273624
383.3	Control	0.9947457524
383.3	Control	0.9956251383
383.3	Control	0.9987039092
383.3	Control	0.9992234219
383.3	Control	0.9992369588
385	Control	0.9988018249
385	Control	0.9996217496
385	Control	1.0006650232
385	Control	1.0010222493
385	Control	1.0029913609
386.7	Control	0.9948477957
386.7	Control	1.0003795426
386.7	Control	1.0017821882
386.7	Control	1.0023028559
386.7	Control	1.0088602934
388.3	Control	0.9973879669
388.3	Control	0.9985455844
388.3	Control	1.0000299577
388.3	Control	1.0021954357
388.3	Control	1.0071063078
390	Control	0.9828275011
390	Control	0.994554664
390	Control	0.9977560283
390	Control	0.9986698572
390	Control	1.0045205596
391.7	Control	0.9964459401
391.7	Control	0.9997027826
391.7	Control	1.0016348031
391.7	Control	1.00255752
391.7	Control	1.0100431197
393.3	Control	0.9982698916
393.3	Control	1.0000606887
393.3	Control	1.0040477334
393.3	Control	1.0050234856
393.3	Control	1.0060176114
395	Control	0.9934099836
395	Control	1.0005140937
395	Control	1.0123912065
395	Control	1.0125544053
395	Control	1.0187716378
396.7	Control	0.9827057511
396.7	Control	1.0060621859
396.7	Control	1.0147299045
396.7	Control	1.0180800532
396.7	Control	1.0232173951
400	Control	1.0065679058
400	Control	1.0067509938
400	Control	1.0112375468
400	Control	1.0140350066
400	Control	1.0270622603
401.7	Control	1.0100977699
401.7	Control	1.0111092952
401.7	Control	1.0142788448
401.7	Control	1.0179514168
401.7	Control	1.0269092159
403.3	Control	0.987888768
403.3	Control	0.9974085808
403.3	Control	0.9985609534
403.3	Control	1.0014267625
403.3	Control	1.0020026445
405	Control	1.0019156874
405	Control	1.0025425524
405	Control	1.0044314457
405	Control	1.0083623191
405	Control	1.0091984084
406.7	Control	0.9927814979
406.7	Control	1.0005448201
406.7	Control	1.0010112744
406.7	Control	1.0051331689
406.7	Control	1.0140862016
408.3	Control	0.9947086457
408.3	Control	0.9960346074
408.3	Control	0.9969603535
408.3	Control	1.0015855894
408.3	Control	1.0063915718
410	Control	0.9923478475
410	Control	0.9982858026
410	Control	1.001873195
410	Control	1.0037989104
410	Control	1.0069735592
411.7	Control	0.9989226679
411.7	Control	0.9994253509
411.7	Control	1.0016452692
411.7	Control	1.0028223215
411.7	Control	1.0057787204
413.3	Control	0.9858939047
413.3	Control	0.9981204232
413.3	Control	0.9986076176
413.3	Control	1.001317926
413.3	Control	1.0042413474
415	Control	0.9991711479
415	Control	0.9997254717
415	Control	1.002562145
415	Control	1.0061216808
415	Control	1.0171291543
416.7	Control	0.9794391652
416.7	Control	0.9974909134
416.7	Control	0.9982871998
416.7	Control	1.0012685141
416.7	Control	1.0056345983
418.3	Control	0.9899083744
418.3	Control	0.9958893839
418.3	Control	0.9996133403
418.3	Control	1.0030267173
418.3	Control	1.0032872284
420	Control	0.9948838869
420	Control	0.9964634806
420	Control	1.0009189665
420	Control	1.005375657
420	Control	1.0078226995
421.7	Control	0.9957379196
421.7	Control	0.9970081515
421.7	Control	0.99830789
421.7	Control	1.0022740967
421.7	Control	1.0066369038
423.3	Control	0.9927026295
423.3	Control	0.9984518804
423.3	Control	0.9987660461
423.3	Control	0.9991170198
423.3	Control	0.9994055775
425	Control	0.9982288978
425	Control	0.9992764442
425	Control	1.0011684199
425	Control	1.0062211126
425	Control	1.0072706445
426.7	Control	0.9980308573
426.7	Control	0.9987306579
426.7	Control	1.0017430463
426.7	Control	1.002657628
426.7	Control	1.0060519586
428.3	Control	1.0011208717
428.3	Control	1.0113681308
428.3	Control	1.0138897787
428.3	Control	1.0184176739
428.3	Control	1.0216866988
430	Control	0.9964784556
430	Control	1.0044845957
430	Control	1.0169554473
430	Control	1.0258009258
430	Control	1.026469452
433.3	Control	0.9996891886
433.3	Control	1.0070252727
433.3	Control	1.0074163852
433.3	Control	1.0188364326
433.3	Control	1.0229238786
435	Control	1.0035118561
435	Control	1.0046041969
435	Control	1.0159816765
435	Control	1.0181500123
435	Control	1.0212637617
436.7	Control	0.9977135626
436.7	Control	0.9980494682
436.7	Control	1.0028307861
436.7	Control	1.0048222074
436.7	Control	1.0065101487
438.3	Control	1.0032436146
438.3	Control	1.0040694227
438.3	Control	1.0041096727
438.3	Control	1.0057775959
438.3	Control	1.0124087064
440	Control	0.9973220812
440	Control	0.9978639458
440	Control	1.0031917893
440	Control	1.0051651557
440	Control	1.0092193667
441.7	Control	0.9906325475
441.7	Control	0.9933849733
441.7	Control	0.9976026499
441.7	Control	1.0011850482
441.7	Control	1.0128744402
443.3	Control	0.9753318644
443.3	Control	0.9979345187
443.3	Control	0.998541247
443.3	Control	0.9994451231
443.3	Control	1.0066648399
445	Control	1.0005929457
445	Control	1.0009126021
445	Control	1.0020917505
445	Control	1.0024283793
445	Control	1.0054884714
446.7	Control	0.9992821553
446.7	Control	1.0002027906
446.7	Control	1.0002284389
446.7	Control	1.0049899663
446.7	Control	1.0065458108
448.3	Control	0.9979230559
448.3	Control	0.9988888902
448.3	Control	0.9988916129
448.3	Control	1.0003647963
448.3	Control	1.0085061629
450	Control	0.9922064506
450	Control	0.9926088458
450	Control	0.9978625912
450	Control	1.0003032236
450	Control	1.0011341695
451.7	Control	0.9964491768
451.7	Control	0.9990808703
451.7	Control	0.9999196636
451.7	Control	1.0003834386
451.7	Control	1.002402517
453.3	Control	0.998191616
453.3	Control	0.9996209599
453.3	Control	1.001500562
453.3	Control	1.0043503031
453.3	Control	1.006088389
455	Control	0.9952750995
455	Control	0.9981521781
455	Control	1.0010687797
455	Control	1.0015842821
455	Control	1.0049969598
456.7	Control	0.9953169585
456.7	Control	0.9955502621
456.7	Control	0.9960606786
456.7	Control	1.00131903
456.7	Control	1.0045960507
458.3	Control	0.9975084606
458.3	Control	1.0006981179
458.3	Control	1.0025525914
458.3	Control	1.0070100643
458.3	Control	1.0104603064
460	Control	0.9956028837
460	Control	0.9984635537
460	Control	0.9994631014
460	Control	0.9999335611
460	Control	1.0047766274
461.7	Control	0.9913334695
461.7	Control	1.0108153059
461.7	Control	1.0116075667
461.7	Control	1.0160786086
461.7	Control	1.0170731164
463.3	Control	0.9627559174
463.3	Control	1.0040736909
463.3	Control	1.0183440722
463.3	Control	1.019538741
463.3	Control	1.0275123708
466.7	Control	1.0050340953
466.7	Control	1.0086145682
466.7	Control	1.0099342748
466.7	Control	1.0112807702
466.7	Control	1.0319738431
468.3	Control	1.013119269
468.3	Control	1.0166749397
468.3	Control	1.0208360296
468.3	Control	1.0232576808
468.3	Control	1.0249895338
470	Control	0.9950374885
470	Control	0.9976447461
470	Control	0.9998280868
470	Control	1.0008447591
470	Control	1.0076802229
471.7	Control	0.9920578098
471.7	Control	0.9989004925
471.7	Control	1.0063754143
471.7	Control	1.0095463091
471.7	Control	1.01712021
473.3	Control	0.9933124874
473.3	Control	0.9994398009
473.3	Control	1.0027334153
473.3	Control	1.0043500572
473.3	Control	1.0097040005
475	Control	0.9952039039
475	Control	0.9968797248
475	Control	0.9970439634
475	Control	0.9992816839
475	Control	1.0008670023
476.7	Control	0.9938493564
476.7	Control	0.9991410083
476.7	Control	0.9995786752
476.7	Control	1.0018526913
476.7	Control	1.0022416178
478.3	Control	0.9948612447
478.3	Control	0.9967175847
478.3	Control	1.0014984848
478.3	Control	1.0040607036
478.3	Control	1.004559643
480	Control	0.9957749249
480	Control	0.9974480169
480	Control	1.0018165889
480	Control	1.0054851142
480	Control	1.0124437434
481.7	Control	0.9874598057
481.7	Control	0.9898304607
481.7	Control	0.9982431905
481.7	Control	0.9991466318
481.7	Control	1.0061538613
483.3	Control	0.9866316083
483.3	Control	0.9966003581
483.3	Control	0.9976426952
483.3	Control	1.0003273216
483.3	Control	1.0010445529
485	Control	0.9902246958
485	Control	0.9965092588
485	Control	1.0018830547
485	Control	1.0034494525
485	Control	1.0104340646
486.7	Control	0.9955345253
486.7	Control	0.9960438339
486.7	Control	1.002245967
486.7	Control	1.0090939624
486.7	Control	1.0263345978
488.3	Control	0.9938463206
488.3	Control	0.99534129
488.3	Control	0.9973013653
488.3	Control	0.9973369985
488.3	Control	0.9984209581
490	Control	0.9920530963
490	Control	0.9980196342
490	Control	1.0002817654
490	Control	1.0018589623
490	Control	1.0082676444
491.7	Control	0.9945464373
491.7	Control	0.9996323494
491.7	Control	1.0040730073
491.7	Control	1.0049070233
491.7	Control	1.0074922179
493.3	Control	0.9975159483
493.3	Control	0.997822096
493.3	Control	0.9996110519
493.3	Control	1.001144627
493.3	Control	1.0018256395
495	Control	1.0009411498
495	Control	1.0121161721
495	Control	1.0162841962
495	Control	1.0195346863
495	Control	1.0211837574
496.7	Control	0.9763562581
496.7	Control	1.0075668083
496.7	Control	1.0108145604
496.7	Control	1.0108273058
496.7	Control	1.0401219438
500	Control	0.9947626848
500	Control	1.0113974157
500	Control	1.0146876019
500	Control	1.0191508284
500	Control	1.0336522477
501.7	Control	1.0045191969
501.7	Control	1.0065746861
501.7	Control	1.0074978348
501.7	Control	1.0134087997
501.7	Control	1.0208121787
503.3	Control	0.9846800853
503.3	Control	1.0037109604
503.3	Control	1.0069126678
503.3	Control	1.0075613237
503.3	Control	1.0114110077
505	Control	0.9967908243
505	Control	0.9979804689
505	Control	1.0030059265
505	Control	1.0031532549
505	Control	1.0040564462
506.7	Control	0.9956562936
506.7	Control	0.9975109989
506.7	Control	0.9977671887
506.7	Control	0.9999961507
506.7	Control	1.0205161535
508.3	Control	0.988309963
508.3	Control	0.9970077802
508.3	Control	1.0017956873
508.3	Control	1.0018108141
508.3	Control	1.0160050677
510	Control	0.9976460767
510	Control	0.9979760394
510	Control	1.0018986955
510	Control	1.0045109358
510	Control	1.0056837326
511.7	Control	0.9890647339
511.7	Control	0.9955892233
511.7	Control	0.9989282379
511.7	Control	1.0011755402
511.7	Control	1.0106865669
513.3	Control	0.989429068
513.3	Control	0.9950109902
513.3	Control	0.9950319655
513.3	Control	1.0020476751
513.3	Control	1.0055855279
515	Control	0.9984370829
515	Control	0.9998448393
515	Control	1.0026642786
515	Control	1.003444941
515	Control	1.0102894872
516.7	Control	0.9933190936
516.7	Control	0.9992955632
516.7	Control	1.0018320034
516.7	Control	1.0058191431
516.7	Control	1.0106561981
518.3	Control	0.993101752
518.3	Control	0.9987274471
518.3	Control	1.0004357406
518.3	Control	1.006445074
518.3	Control	1.0104809078
520	Control	0.9778440087
520	Control	0.9970282305
520	Control	0.997613549
520	Control	1.0036366633
520	Control	1.0087820086
521.7	Control	0.995438479
521.7	Control	0.9971656617
521.7	Control	0.999430888
521.7	Control	1.0040339915
521.7	Control	1.0109277731
523.3	Control	0.9976748912
523.3	Control	0.9997655707
523.3	Control	1.0007568848
523.3	Control	1.0020265177
523.3	Control	1.0020844351
525	Control	0.9912961065
525	Control	0.9924827371
525	Control	0.9963485193
525	Control	1.0013702414
525	Control	1.0028295907
526.7	Control	0.9957469678
526.7	Control	0.9971123555
526.7	Control	1.0028191175
526.7	Control	1.0051446559
526.7	Control	1.0088360713
528.3	Control	0.9885103365
528.3	Control	1.0182486067
528.3	Control	1.0184541927
528.3	Control	1.0231197848
528.3	Control	1.0318731653
530	Control	0.9720574177
530	Control	1.0165626957
530	Control	1.0224713829
530	Control	1.0231499136
530	Control	1.0339740122
533.3	Control	1.0060565964
533.3	Control	1.007135774
533.3	Control	1.0088668858
533.3	Control	1.0126853888
533.3	Control	1.0424865998
535	Control	1.0106734593
535	Control	1.0127771671
535	Control	1.0159319425
535	Control	1.0197264694
535	Control	1.0207136893
536.7	Control	0.9953629802
536.7	Control	0.9972614041
536.7	Control	0.9984573843
536.7	Control	0.9994533517
536.7	Control	1.0013514315
538.3	Control	1.0028735031
538.3	Control	1.0030236781
538.3	Control	1.0048983313
538.3	Control	1.0054488117
538.3	Control	1.0067578968
540	Control	0.990263845
540	Control	0.9967074884
540	Control	1.002275814
540	Control	1.0037098091
540	Control	1.0049449987
541.7	Control	0.9972190424
541.7	Control	0.9998115428
541.7	Control	0.9999094857
541.7	Control	1.003157062
541.7	Control	1.0125715448
543.3	Control	0.9937159747
543.3	Control	0.9962565122
543.3	Control	1.0061842398
543.3	Control	1.0065592848
543.3	Control	1.0095406252
545	Control	0.9775781084
545	Control	0.9962837106
545	Control	0.9966656925
545	Control	1.0007036937
545	Control	1.0016275741
546.7	Control	0.9942491552
546.7	Control	0.997905135
546.7	Control	0.9980512409
546.7	Control	1.0025835122
546.7	Control	1.0082972536
548.3	Control	0.9980646146
548.3	Control	0.9997238214
548.3	Control	1.0007276412
548.3	Control	1.0015318993
548.3	Control	1.0086130457
550	Control	0.9921238072
550	Control	0.9977195821
550	Control	0.9981144425
550	Control	1.0022839175
550	Control	1.0101886209
551.7	Control	0.9869232019
551.7	Control	0.9992491137
551.7	Control	1.0006901345
551.7	Control	1.0054262987
551.7	Control	1.0078215429
553.3	Control	0.99764499
553.3	Control	0.9984536361
553.3	Control	0.9985782708
553.3	Control	1.0013255993
553.3	Control	1.0070748563
555	Control	0.9925604843
555	Control	0.9964665965
555	Control	0.997285545
555	Control	0.9990414748
555	Control	1.0074552212
556.7	Control	0.9901561197
556.7	Control	0.9989411251
556.7	Control	0.9997090826
556.7	Control	1.0006163806
556.7	Control	1.0074503698
558.3	Control	0.9983205128
558.3	Control	1.0039026223
558.3	Control	1.0039603629
558.3	Control	1.0041331909
558.3	Control	1.0054861103
560	Control	0.9911916891
560	Control	0.9979863207
560	Control	0.9982538698
560	Control	0.9984180654
560	Control	1.0023995657
561.7	Control	1.012162506
561.7	Control	1.0171937576
561.7	Control	1.0190036202
561.7	Control	1.019804328
561.7	Control	1.028377188
563.3	Control	1.0208656185
563.3	Control	1.0210621084
563.3	Control	1.0258041492
563.3	Control	1.026602677
563.3	Control	1.0491152085
566.7	Control	1.0006199594
566.7	Control	1.0010929941
566.7	Control	1.0060844381
566.7	Control	1.0085791467
566.7	Control	1.0120077108
568.3	Control	0.9979069472
568.3	Control	1.0108303979
568.3	Control	1.011556503
568.3	Control	1.0174114339
568.3	Control	1.0178683649
570	Control	0.9950076437
570	Control	0.9974839874
570	Control	0.9978013047
570	Control	1.0063502454
570	Control	1.0130474206
571.7	Control	0.9969739213
571.7	Control	0.9993424367
571.7	Control	0.999937598
571.7	Control	1.0023791364
571.7	Control	1.0061568424
573.3	Control	0.9959181772
573.3	Control	0.9963551728
573.3	Control	0.9976682804
573.3	Control	1.0086250258
573.3	Control	1.0113256584
575	Control	0.9971522705
575	Control	0.9996399117
575	Control	1.0022377549
575	Control	1.0035533961
575	Control	1.0045554537
576.7	Control	0.9956291255
576.7	Control	0.9967754783
576.7	Control	0.9978093179
576.7	Control	1.0028916134
576.7	Control	1.0087057885
578.3	Control	0.9945245408
578.3	Control	0.9973738519
578.3	Control	0.9983699922
578.3	Control	1.0011126166
578.3	Control	1.0020292164
580	Control	0.9994108054
580	Control	1.0003047758
580	Control	1.0036950304
580	Control	1.0050177249
580	Control	1.0076477984
581.7	Control	0.9990191997
581.7	Control	0.9999207076
581.7	Control	1.0009429235
581.7	Control	1.0014590993
581.7	Control	1.0033284951
583.3	Control	0.9916018138
583.3	Control	0.9962744703
583.3	Control	0.9970442891
583.3	Control	0.9979229152
583.3	Control	0.9996095145
585	Control	0.9927973535
585	Control	0.9968852691
585	Control	1.0026085507
585	Control	1.0037861887
585	Control	1.006726861
586.7	Control	1.0005497203
586.7	Control	1.0012176972
586.7	Control	1.0014191294
586.7	Control	1.0034114765
586.7	Control	1.0048789076
588.3	Control	0.9944719701
588.3	Control	0.9988178332
588.3	Control	1.0004417036
588.3	Control	1.003608838
588.3	Control	1.0239446986
590	Control	0.9943634042
590	Control	0.996817793
590	Control	0.9984821747
590	Control	1.0021014974
590	Control	1.0033781805
591.7	Control	0.9786718703
591.7	Control	0.9904380362
591.7	Control	0.9934687113
591.7	Control	0.9981304102
591.7	Control	1.001627297
593.3	Control	1.0005398522
593.3	Control	1.0010297795
593.3	Control	1.0013443499
593.3	Control	1.0027384813
593.3	Control	1.0065846848
595	Control	1.0071432581
595	Control	1.0167136223
595	Control	1.0170036871
595	Control	1.0188530345
595	Control	1.0205314496
596.7	Control	0.9926968607
596.7	Control	1.0073327603
596.7	Control	1.0169838657
596.7	Control	1.0232056198
596.7	Control	1.0288112988
598.3	Control	0.9766335857
1	FCCP 5	0.9346172273
1	FCCP 5	0.9422831532
1	FCCP 5	0.9459122022
1	FCCP 5	0.9495950438
1	FCCP 5	0.9547326656
1.7	FCCP 5	0.9996669856
1.7	FCCP 5	1.006850784
1.7	FCCP 5	1.0158669694
1.7	FCCP 5	1.0269808331
1.7	FCCP 5	1.0278883234
3.3	FCCP 5	0.987281752
3.3	FCCP 5	1.0043434741
3.3	FCCP 5	1.0077025828
3.3	FCCP 5	1.0225346918
3.3	FCCP 5	1.031083525
5	FCCP 5	0.9845332321
5	FCCP 5	0.9886952042
5	FCCP 5	0.9944918577
5	FCCP 5	1.0046091573
5	FCCP 5	1.0147734219
6.7	FCCP 5	0.9867913467
6.7	FCCP 5	0.9952954108
6.7	FCCP 5	1.0004038464
6.7	FCCP 5	1.0060510954
6.7	FCCP 5	1.0116379343
8.3	FCCP 5	0.992108086
8.3	FCCP 5	0.999128026
8.3	FCCP 5	1.0050132453
8.3	FCCP 5	1.0144213905
8.3	FCCP 5	1.0157236891
10	FCCP 5	0.9905658435
10	FCCP 5	0.9991164131
10	FCCP 5	1.0021365679
10	FCCP 5	1.0128698137
10	FCCP 5	1.0170976334
11.7	FCCP 5	0.9979565447
11.7	FCCP 5	1.0029584773
11.7	FCCP 5	1.0039526575
11.7	FCCP 5	1.0074888293
11.7	FCCP 5	1.0136719038
13.3	FCCP 5	0.9848212671
13.3	FCCP 5	0.9942216579
13.3	FCCP 5	0.9964084358
13.3	FCCP 5	1.0026006375
13.3	FCCP 5	1.0189682467
15	FCCP 5	0.9907988106
15	FCCP 5	0.995058791
15	FCCP 5	0.9974047894
15	FCCP 5	1.0050354344
15	FCCP 5	1.0119943064
16.7	FCCP 5	0.9850901409
16.7	FCCP 5	0.9932936743
16.7	FCCP 5	0.9946491892
16.7	FCCP 5	0.9973865894
16.7	FCCP 5	0.9980127341
18.3	FCCP 5	0.9927875431
18.3	FCCP 5	0.998205733
18.3	FCCP 5	1.0006680351
18.3	FCCP 5	1.0023262895
18.3	FCCP 5	1.0061297511
20	FCCP 5	0.9921996389
20	FCCP 5	0.9987046069
20	FCCP 5	1.002593911
20	FCCP 5	1.0038776595
20	FCCP 5	1.0080015725
21.7	FCCP 5	0.9879996909
21.7	FCCP 5	0.9936931699
21.7	FCCP 5	0.9982425504
21.7	FCCP 5	1.0034635685
21.7	FCCP 5	1.0075671657
23.3	FCCP 5	0.9787714397
23.3	FCCP 5	0.9907191911
23.3	FCCP 5	0.998943351
23.3	FCCP 5	1.0019798842
23.3	FCCP 5	1.0095072968
25	FCCP 5	0.9815164389
25	FCCP 5	0.9886763331
25	FCCP 5	1.0026390334
25	FCCP 5	1.0094758143
25	FCCP 5	1.0125412317
26.7	FCCP 5	0.9859261513
26.7	FCCP 5	0.9905541453
26.7	FCCP 5	1.0051833666
26.7	FCCP 5	1.0095774242
26.7	FCCP 5	1.0346477991
28.3	FCCP 5	1.0019876193
28.3	FCCP 5	1.0033100863
28.3	FCCP 5	1.0118717093
28.3	FCCP 5	1.0186655298
28.3	FCCP 5	1.0214925885
30	FCCP 5	0.9905302577
30	FCCP 5	1.0104563617
30	FCCP 5	1.0106207759
30	FCCP 5	1.0191467866
30	FCCP 5	1.0327982021
33.3	FCCP 5	0.7771238617
33.3	FCCP 5	0.7899809419
33.3	FCCP 5	0.8272724522
33.3	FCCP 5	0.8571444757
33.3	FCCP 5	0.8650153913
35	FCCP 5	0.7650167889
35	FCCP 5	0.7748682253
35	FCCP 5	0.8307888008
35	FCCP 5	0.860937632
35	FCCP 5	0.8773560207
36.7	FCCP 5	0.7653846576
36.7	FCCP 5	0.7721713322
36.7	FCCP 5	0.8190146422
36.7	FCCP 5	0.8598435025
36.7	FCCP 5	0.872449265
38.3	FCCP 5	0.7581680538
38.3	FCCP 5	0.7651852995
38.3	FCCP 5	0.8119456863
38.3	FCCP 5	0.8556185195
38.3	FCCP 5	0.8574595626
40	FCCP 5	0.7581003949
40	FCCP 5	0.7614854466
40	FCCP 5	0.8150727589
40	FCCP 5	0.8214863068
40	FCCP 5	0.8520163722
41.7	FCCP 5	0.7585876701
41.7	FCCP 5	0.765536864
41.7	FCCP 5	0.8011053617
41.7	FCCP 5	0.8028915157
41.7	FCCP 5	0.8491711974
43.3	FCCP 5	0.752338868
43.3	FCCP 5	0.7711813166
43.3	FCCP 5	0.793568819
43.3	FCCP 5	0.8038998675
43.3	FCCP 5	0.839510224
45	FCCP 5	0.7442973658
45	FCCP 5	0.7825276901
45	FCCP 5	0.7869026313
45	FCCP 5	0.8131532405
45	FCCP 5	0.8367695668
46.7	FCCP 5	0.7457017045
46.7	FCCP 5	0.7887826468
46.7	FCCP 5	0.8014506506
46.7	FCCP 5	0.8025686942
46.7	FCCP 5	0.8235079051
48.3	FCCP 5	0.748600213
48.3	FCCP 5	0.7857849231
48.3	FCCP 5	0.7948570507
48.3	FCCP 5	0.8143940628
48.3	FCCP 5	0.8158420371
50	FCCP 5	0.7456333785
50	FCCP 5	0.7844919133
50	FCCP 5	0.7976234724
50	FCCP 5	0.8047567802
50	FCCP 5	0.8179906122
51.7	FCCP 5	0.7482783841
51.7	FCCP 5	0.7798899413
51.7	FCCP 5	0.8071978996
51.7	FCCP 5	0.8087172014
51.7	FCCP 5	0.8142190879
53.3	FCCP 5	0.7436435585
53.3	FCCP 5	0.7973091054
53.3	FCCP 5	0.7980795205
53.3	FCCP 5	0.8023966547
53.3	FCCP 5	0.8148381401
55	FCCP 5	0.7422733776
55	FCCP 5	0.7713200228
55	FCCP 5	0.814923448
55	FCCP 5	0.8167264057
55	FCCP 5	0.8269250561
56.7	FCCP 5	0.7440527867
56.7	FCCP 5	0.7799349673
56.7	FCCP 5	0.8072462002
56.7	FCCP 5	0.8085976069
56.7	FCCP 5	0.83220149
58.3	FCCP 5	0.7388671623
58.3	FCCP 5	0.7754793407
58.3	FCCP 5	0.7856011259
58.3	FCCP 5	0.8007774218
58.3	FCCP 5	0.8236528776
60	FCCP 5	0.7374023746
60	FCCP 5	0.7829409977
60	FCCP 5	0.7947961819
60	FCCP 5	0.7998358054
60	FCCP 5	0.8282399036
61.7	FCCP 5	0.7480293333
61.7	FCCP 5	0.7938661359
61.7	FCCP 5	0.7951677415
61.7	FCCP 5	0.799030749
61.7	FCCP 5	0.8499507095
63.3	FCCP 5	0.740145403
63.3	FCCP 5	0.7713500552
63.3	FCCP 5	0.7832364727
63.3	FCCP 5	0.7971026026
63.3	FCCP 5	0.8515247081
66.7	FCCP 5	0.7050839798
66.7	FCCP 5	0.7253523454
66.7	FCCP 5	0.7480773672
66.7	FCCP 5	0.8549920059
66.7	FCCP 5	0.864472091
68.3	FCCP 5	0.6911472135
68.3	FCCP 5	0.731363138
68.3	FCCP 5	0.7546117515
68.3	FCCP 5	0.8517914758
68.3	FCCP 5	0.8653048247
70	FCCP 5	0.6799703114
70	FCCP 5	0.7229529701
70	FCCP 5	0.7507159586
70	FCCP 5	0.8403565716
70	FCCP 5	0.8468103631
71.7	FCCP 5	0.6776898205
71.7	FCCP 5	0.7220274658
71.7	FCCP 5	0.7503856093
71.7	FCCP 5	0.8422285903
71.7	FCCP 5	0.8576352341
73.3	FCCP 5	0.6958341683
73.3	FCCP 5	0.7200009571
73.3	FCCP 5	0.7505021283
73.3	FCCP 5	0.8527265201
73.3	FCCP 5	0.8567732938
75	FCCP 5	0.6848182316
75	FCCP 5	0.7243360299
75	FCCP 5	0.7477272009
75	FCCP 5	0.8441232492
75	FCCP 5	0.8523536123
76.7	FCCP 5	0.6944838466
76.7	FCCP 5	0.72276885
76.7	FCCP 5	0.7377254288
76.7	FCCP 5	0.8447977784
76.7	FCCP 5	0.8510790774
78.3	FCCP 5	0.6773716726
78.3	FCCP 5	0.7222947018
78.3	FCCP 5	0.7376642912
78.3	FCCP 5	0.8451117232
78.3	FCCP 5	0.8492283493
80	FCCP 5	0.7114235062
80	FCCP 5	0.7187982418
80	FCCP 5	0.7232594207
80	FCCP 5	0.8460947605
80	FCCP 5	0.8529151867
81.7	FCCP 5	0.6905434261
81.7	FCCP 5	0.7193329804
81.7	FCCP 5	0.7288914398
81.7	FCCP 5	0.8418293174
81.7	FCCP 5	0.8491708494
83.3	FCCP 5	0.6985933527
83.3	FCCP 5	0.7260481561
83.3	FCCP 5	0.7415104709
83.3	FCCP 5	0.8521604962
83.3	FCCP 5	0.8570007279
85	FCCP 5	0.7088541735
85	FCCP 5	0.7216357427
85	FCCP 5	0.7261363292
85	FCCP 5	0.8512107837
85	FCCP 5	0.8663667226
86.7	FCCP 5	0.7057347654
86.7	FCCP 5	0.7224790958
86.7	FCCP 5	0.7372413696
86.7	FCCP 5	0.8512469069
86.7	FCCP 5	0.8693623407
88.3	FCCP 5	0.7155767653
88.3	FCCP 5	0.7250688121
88.3	FCCP 5	0.7355785315
88.3	FCCP 5	0.8424312321
88.3	FCCP 5	0.872174103
90	FCCP 5	0.698397804
90	FCCP 5	0.7377290505
90	FCCP 5	0.7390992343
90	FCCP 5	0.8502244628
90	FCCP 5	0.8650784491
91.7	FCCP 5	0.6946545517
91.7	FCCP 5	0.7261616123
91.7	FCCP 5	0.7438873962
91.7	FCCP 5	0.8496998007
91.7	FCCP 5	0.8745455736
93.3	FCCP 5	0.7026463831
93.3	FCCP 5	0.720431442
93.3	FCCP 5	0.7434156674
93.3	FCCP 5	0.8493836951
93.3	FCCP 5	0.8684286387
95	FCCP 5	0.7039972036
95	FCCP 5	0.734836643
95	FCCP 5	0.7559783689
95	FCCP 5	0.867284269
95	FCCP 5	0.8816087832
96.7	FCCP 5	0.6867102251
96.7	FCCP 5	0.7238384313
96.7	FCCP 5	0.7632616281
96.7	FCCP 5	0.8724870457
96.7	FCCP 5	0.8751470311
100	FCCP 5	0.6759238946
100	FCCP 5	0.7372510402
100	FCCP 5	0.7635161218
[truncated: 4,161 more rows]
