# Supplementary material for: On the causes and consequences of the uncoupler-like effects of quercetin and dehydrosilybin in H9c2 cells
Source: PLoS One. 2017 Oct 4;12(10):e0185691. doi: 10.1371/journal.pone.0185691 (PMC5627936; doi:10.1371/journal.pone.0185691)
Supplement: S2 File — Open Data archive containing the minimal dataset behind all figures. Raw data can be made available upon request. (ZIP) [file pone.0185691.s002.zip › Fig9aSupp(Fluo4QConfocal).csv]

08/04/16							11/04/16							18/04/16							21/04/16							23/04/16
Time	Control	Iono 1uM	DHSB	FCCP 0.5uM	Que 15uM		Time	Control	Iono 1uM	DHSB	FCCP 0.5uM	Que 15uM		Time	Control	Iono 1uM	DHSB	FCCP 0.5uM	Que 15uM		Time	Control	Iono 1uM	DHSB	FCCP 0.5uM	Que 15uM		Time	Control	Iono 1uM	DHSB	FCCP 0.5uM	Que 15uM
0.00	0.9997627633	0.9295584793		1.0083728189	1.112605612		0.00							0.00	1.007953948	0.9841792003	0.9045438873	0.9582819323	0.9731922234		0.00	0.999922713	1.0373147213	1.0239122852	1.0291776379	1.033503834		0.00	1.0037845673	1.0155057505	0.9898308892	0.9871229241	0.981197029
2.30	1.0016883144	0.9323643542		1.0035614335	1.1065560041		2.00							2.00	1.0017349154	0.9984316061	0.9121206684	0.9478190293	0.9716887348		2.00	0.999922713	1.0373147213	1.0239122852	1.0291776379	1.033503834		2.00	1.0037845673	1.0155057505	0.9898308892	0.9871229241	0.981197029
3.46	1.0005080773	0.9319885825		1.0065408773	1.0953504775		4.00	0.9548594254	0.8309280446		0.905148642	0.9890731225		4.00	0.9954113302	0.9834476174	0.9178459626	0.9607646342	0.9650426283		4.00	1.0053845836	1.0321611783	1.0203079182	1.0159382017	1.0233573576		4.00	0.9974422646	1.0072503358	0.9840120142	0.9907657344	0.9853341217
5.76	1.0043833285	0.9327860921		1.0084105982	1.0920061513		6.00	1.0117868078	0.8782943145		0.9619715148	1.0437428537		6.00	0.9940960268	0.9819626424	0.9030522006	0.9624771137	0.972406661		6.00	1.0053845836	1.0321611783	1.0203079182	1.0159382017	1.0233573576		6.00	0.9974422646	1.0072503358	0.9840120142	0.9907657344	0.9853341217
8.07	0.9971130132	0.9290887214		1.0061755108	1.090075385		8.00	1.0166140507	0.8869732727		0.9891694467	1.0479770428		8.00	1.0087947609	0.9766287596	0.917038397	0.979193885	0.9764203832		8.00	0.9984147155	1.0162879675	1.0080446095	1.0109013749	1.011615299		8.00	0.9949322209	1.015045932	0.9840877459	0.9805809	0.9903229351
10.37	0.9987786344	0.9362284263		1.0046817353	1.0916368695		10.00	0.9916633548	0.8742357096		0.9881790458	1.0370468723		10.00	1.0023491511	0.9910934279	0.9376197661	0.9773393971	0.9753585746		10.00	0.9984147155	1.0162879675	1.0080446095	1.0109013749	1.011615299		10.00	0.9949322209	1.015045932	0.9840877459	0.9805809	0.9903229351
11.52	1.0023806939	0.9339865724		1.0052108833	1.0902711261		12.00	0.9981921335	0.8648227474		0.9737381594	1.0273885425		12.00	0.9982313523	0.9795431991	0.941327338	0.9776718182	0.9759877166		12.00	0.9992043098	1.0096655128	0.9958574364	1.0002738275	1.0055253813		12.00	1.0038968118	1.0111239574	0.9758916241	0.9865180227	0.9962833023
13.83	0.9972099781	0.9333350934		1.0028797109	1.0818056988		14.00	1.0071020923	0.8587207831		0.9610115706	1.021019333		14.00	0.9943122989	0.9836682035	0.9556430607	0.9905867104	0.9823136418		14.00	0.9992043098	1.0096655128	0.9958574364	1.0002738275	1.0055253813		14.00	1.0038968118	1.0111239574	0.9758916241	0.9865180227	0.9962833023
16.13	1.0000316894	0.9344459445		1.0039152247	1.0723971807		16.00	1.0042129293	0.8563514734		0.9541575361	1.0113591225		16.00	1.0008991805	0.9760835412	0.94208279	0.9974059786	0.9807631741		16.00	0.996831008	1.0050254537	0.9827599245	1.0018710411	1.0073950064		16.00	1.0030073015	1.0144994223	0.9644126	0.9869903251	0.9996790321
18.44	0.9992757108	0.9338733961		0.9983015445	1.06655552		18.00	1.005686127	0.8540337596		0.9543996777	1.0151253102		18.00	0.9989433904	0.97973522	0.9555560302	0.9919267201	0.9839241102		18.00	0.996831008	1.0050254537	0.9827599245	1.0018710411	1.0073950064		18.00	1.0030073015	1.0144994223	0.9644126	0.9869903251	0.9996790321
19.59	0.9992489637	0.9313340942		0.9975004009	1.063254173		20.00	1.0007389961	0.8591220732		0.9637252793	1.0101268235		20.00	0.996648317	0.9929750627	0.9510325167	0.9892704293	0.9783316732		20.00	1.0050249139	0.9971187222	0.9820084736	1.005157079	0.9927019021		20.00	0.9990984945	1.0058914618	0.9634542923	0.9921973146	1.0106951617
21.90	0.9991277613	0.9381578387		0.9965542132	1.0597478221		22.00	0.9961890219	0.8632886438		0.9752995542	1.014900956		22.00	1.0074706096	0.9951664291	0.9599632841	0.9881795451	0.9885173159		22.00	1.0050249139	0.9971187222	0.9820084736	1.005157079	0.9927019021		22.00	0.9990984945	1.0058914618	0.9634542923	0.9921973146	1.0106951617
24.20	0.9988688972	0.9368948406		0.9919846662	1.0466867408		24.00	1.0019689388	0.8673118135		0.9803514508	1.0199638413		24.00	1.0054329725	0.9851778542	0.9493196567	0.999163669	0.9897138134		24.00	1.0040514528	0.994243412	0.9728202161	1.0065518041	0.9936842972		24.00	0.9987090464	1.0103059692	0.9708595297	0.9961332125	1.0099607224
26.50	1.0010326459	0.9340880429		0.9876917013	1.0389608861		26.00	1.0011418734	0.8670064404		0.9862568791	1.0209837823		26.00	0.9964184833	0.9887479407	0.9551455152	1.0023308396	0.9852466081		26.00	1.0040514528	0.994243412	0.9728202161	1.0065518041	0.9936842972		26.00	0.9987090464	1.0103059692	0.9708595297	0.9961332125	1.0099607224
27.66	0.9756875973	0.9145459846		0.9616554073	1.0077249902		28.00	0.9985684232	0.8744498406		0.9809453616	1.0296295498		28.00	0.996003994	0.9938916032	0.9495345806	0.996880637	0.991811546		28.00	1.0033197104	0.9981112577	0.982695466	1.0150176745	0.9889377902		28.00	1.0040274896	1.0089891387	0.9696815599	1.002410596	1.0180472257
29.96	1.0140369818	0.9599902648		0.9986285877	1.0099525704		30.00	0.9965742501	0.8697648464		0.9799357591	1.0387491196		30.00	0.9947157347	0.9906055072	0.9683210297	0.9993004995	0.9967558792		30.00	1.0033197104	0.9981112577	0.982695466	1.0150176745	0.9889377902		30.00	1.0040274896	1.0089891387	0.9696815599	1.002410596	1.0180472257
32.27	0.9906665911	0.9339689067		0.9680348969	0.9741147554		32.00	0.9904474517	0.8727350506		0.9761609746	1.0369786533		32.00	1.0055032582	1.0014556143	0.9658302634	0.9966597739	0.9957051889		32.00	0.9987115862	1.0023589209	0.9864815899	1.0253970938	0.9908837884		32.00	1.0024507092	1.0033706755	0.9737508376	1.0040158599	1.0202645747
34.57	0.9949398839	0.9306726359		0.9736947464	0.9764339509		34.00	1.0010627322	0.8800232034		0.9750469086	1.0296754251		34.00	0.9989621243	0.9767917391	0.9657966138	0.9999068926	0.9905564247		34.00	0.9987115862	1.0023589209	0.9864815899	1.0253970938	0.9908837884		34.00	1.0024507092	1.0033706755	0.9737508376	1.0040158599	1.0202645747
35.72	0.9993680743	0.9371240708		0.9776171364	0.9769150203		36.00	1.0068282019	0.8792956306		0.9695748032	1.0274708414		36.00	1.0026658951	0.9884273429	0.9687523966	1.0004284233	0.9949041655		36.00	0.9954983508	1.0071016152	0.9825506491	1.023055141	0.9990949445		36.00	0.9903117559	0.9849014358	0.9755591887	1.0059253345	1.0127580308
38.03	0.9992275577	0.9428356505		0.9831155781	0.9743952187		38.00	1.0165488279	0.8877245659		0.9828809007	1.0279990136		38.00	1.0001259213	0.9749396	0.9669570798	1.0043655113	0.9902683176		38.00	0.9954983508	1.0071016152	0.9825506491	1.023055141	0.9990949445		38.00	0.9903117559	0.9849014358	0.9755591887	1.0059253345	1.0127580308
40.33	0.9972812286	0.9402212233		0.9783458333	0.9639417236		40.00	1.0080098648	0.8896027448		0.9869874802	1.0294914697		40.00	0.9983194078	0.981085166	0.9715297118	1.0017717215	0.9928908639		40.00	1.0158420767	1.0226458607	1.000184305	1.0373269278	1.0172175927		40.00	1.010092612	0.9881862881	0.9794292818	1.0131778556	1.0328492946
41.49	0.9994615181	0.9390139269		0.9775585977	0.9640312272		42.00	1.0086877214	0.8790305167		0.9860227953	1.0205789344		42.00	0.9980434038	1.0003043253	0.9746738482	0.9987807602	0.9966945891		42.00	1.0158420767	1.0226458607	1.000184305	1.0373269278	1.0172175927		42.00	1.010092612	0.9881862881	0.9794292818	1.0131778556	1.0328492946
43.79	0.9985903734	0.9386115693		0.97187667	0.9544814928		44.00	1.009365578	0.8684582887		0.9850581105	1.011666399		44.00	1.0023743047	0.9931074726	0.989898407	0.9896665344	0.9983656972		44.00	1.0144034634	1.0221942928	0.9990752807	1.0371646054	1.0221604175		44.00	1.0189012444	0.9894918893	0.9953180163	1.0064231994	1.0300535469
46.09	1.0032974221	0.9395453018		0.9672264846	0.9579023177		46.00	1.0199372989	0.8849845894		0.9998353472	1.025939412		46.00	1.0073385815	0.9867930593	0.9778586615	0.9983279081	1.0001160587		46.00	1.0144034634	1.0221942928	0.9990752807	1.0371646054	1.0221604175		46.00	1.0189012444	0.9894918893	0.9953180163	1.0064231994	1.0300535469
48.40	0.9993932863	0.9450169117		0.9662154273	0.952118512		48.00	1.0008920415	0.875752233		0.9918730486	1.0128421599		48.00	0.9887065187	0.9940462286	0.9863798805	0.991301827	0.9914740579		48.00	1.0102794654	1.0115983393	0.9889837837	1.0213029676	1.0225752615		48.00	1.0108192159	0.9811007647	1.0097404024	1.0047752856	1.020064381
49.55	0.9995865463	0.9470905518		0.9628856811	0.9545380851		50.00	0.9955374872	0.8760532451		0.9874970446	0.9978551426		50.00	1.0060567922	0.9823520433	1.0060670799	0.9998861964	0.9952254732		50.00	1.0102794654	1.0115983393	0.9889837837	1.0213029676	1.0225752615		50.00	1.0108192159	0.9811007647	1.0097404024	1.0047752856	1.020064381
51.86	1.0007939511	0.9468227318		0.9579645518	0.9449388986		52.00	0.9927005739	0.8811872107		0.9904460933	1.0032601448		52.00	1.0023518337	0.9900505792	1.0004392093	1.0038491124	1.0013722941		52.00	1.0061554674	1.0010023859	0.9788922867	1.0054413297	1.0229901056		52.00	1.0027371873	0.9727096402	1.0241627884	1.0031273719	1.0100752152
54.16	1.0017344204	0.9460427074		0.9592396936	0.9409987956		54.00	1.001261504	0.876629113		0.9965612333	0.9971216106		54.00	0.9985171561	1.0001036754	1.0173155924	1.0003842362	1.0005451201		54.00	1.0061554674	1.0010023859	0.9788922867	1.0054413297	1.0229901056		54.00	1.0027371873	0.9727096402	1.0241627884	1.0031273719	1.0100752152
56.47	1.0010863745	0.9493636497		0.960926595	0.946201533		56.00	0.998722218	0.8797449259		0.9960598126	0.9974832585		56.00	0.9946024446	0.9951642119	1.0029854254	1.0014032797	1.0099754563		56.00	1.0179614499	1.0191266768	1.0104407387	1.0402582412	1.0353702893		56.00	1.0060129653	0.9811732891	1.0361281541	1.010790474	1.0146082277
57.62	0.9995670868	0.9518768274		0.9651594376	0.9404036649		58.00	1.0039472528	0.8749802066		0.9846960953	0.9958734342		58.00	1.0019138208	1.0190137758	1.0252227658	1.0037269047	1.0074601032		58.00	1.0179614499	1.0191266768	1.0104407387	1.0402582412	1.0353702893		58.00	1.0060129653	0.9811732891	1.0361281541	1.010790474	1.0146082277
59.92	1.0010352218	0.9554972329		0.9648789029	0.943202084		60.00	1.0025418675	0.8767240962		0.9908500712	0.9961042264		60.00	0.9976403731	0.9989083419	1.0114919594	1.0058943968	1.0164386069		60.00	0.9987888289	1.0032283093	1.0028425165	1.0267173017	1.01092609		60.00	1.0075112172	0.9825289863	1.0297401216	1.0099814458	1.0140631497
62.23	1.0013284464	0.9518735452		0.9675160825	0.94003993		62.00	1.0001524396	0.8770032493		0.9863439528	0.9876706652		62.00	0.9982986403	1.0212132886	1.0095749935	1.0011503199	1.0073415304		62.00	0.9987888289	1.0032283093	1.0028425165	1.0267173017	1.01092609		62.00	1.0075112172	0.9825289863	1.0297401216	1.0099814458	1.0140631497
64.53	0.999760841	0.9550804646		0.9627085825	0.9435053027		64.00	0.9979489996	0.8753495244		0.9957843341	0.9900107879		64.00	1.0047370747	0.9972654459	1.0096545642	1.0105169416	1.0127554558		64.00	0.9958575891	1.0019539569	0.9988622052	1.0272227704	1.0010523416		64.00	1.0030085346	0.9972876517	1.0208124605	0.9986586925	1.0105456785
65.69	1.0020067953	0.9579043493		0.9614239535	0.9389786764		66.00	0.9954939413	0.8764400747		0.9852058675	0.9872255332		66.00	1.0028910789	1.0125528082	1.0123024945	1.001705245	1.0062296319		66.00	0.9958575891	1.0019539569	0.9988622052	1.0272227704	1.0010523416		66.00	1.0030085346	0.9972876517	1.0208124605	0.9986586925	1.0105456785
67.99	1.0026176382	0.9643590928		0.9633818283	0.939133516		68.00	1.000536978	0.8701797569		0.9784674155	0.9755706058		68.00	0.9968659085	0.989526416	1.0190429244	1.0070016126	1.0113739202		68.00	1.0033216902	1.000714315	0.9987076891	1.019420399	0.9927995723		68.00	1.0009991255	0.9784497505	1.0275378481	0.9958617837	1.0079473362
70.29	0.9983647235	0.9716861991		0.9623522436	0.9393768455		70.00	1.0087667011	0.8734453626		0.976934489	0.9905820144		70.00	1.0012592516	1.0186207507	1.0364612573	1.010059936	1.0099659966		70.00	1.0033216902	1.000714315	0.9987076891	1.019420399	0.9927995723		70.00	1.0009991255	0.9784497505	1.0275378481	0.9958617837	1.0079473362
71.45	0.9994782646	0.9723132906		0.9671317025	0.9384004666		72.00	1.0038210941	0.8804010793		0.9776368053	0.9822697257		72.00	0.9990373829	0.9971408292	1.0359289144	1.0151839307	1.0159117147		72.00	1.0015308794	0.9913766468	0.9886266142	1.0083774904	0.9899592099		72.00	1.0022813956	0.9900932629	1.0315064528	0.9999591935	1.0074126944
73.75	0.9754073032	0.9476099389		0.9475828543	0.9150233969		74.00	0.999020582	0.8826442516		0.9803844368	1.0004129093		74.00	0.9981268389	1.0153366124	1.0226340619	1.0147095494	1.0119231912		74.00	1.0015308794	0.9913766468	0.9886266142	1.0083774904	0.9899592099		74.00	1.0022813956	0.9900932629	1.0315064528	0.9999591935	1.0074126944
76.06	1.0132646776	0.9836469067		1.0213889187	0.9720948746		76.00	0.9959619437	0.8857690816		0.9863224957	0.9981828812		76.00	1.0028371323	1.0182044865	1.031609856	1.0054603229	1.0159628418		76.00	0.9990035972	0.9921071483	0.9808837586	1.0094939388	0.9844673841		76.00	0.9998534459	1.0012506893	1.0282793176	0.9992558904	1.0061157575
78.36	0.9936727584	0.9534077554		0.9937293421	0.9425778268		78.00	1.014370158	0.9029766656		0.9997132033	1.0235386405		78.00	1.0052268674	1.0104748617	1.032326739	1.0015985325	1.0091031194		78.00	0.9990035972	0.9921071483	0.9808837586	1.0094939388	0.9844673841		78.00	0.9998534459	1.0012506893	1.0282793176	0.9992558904	1.0061157575
79.51	0.9959674991	0.9624947027		1.0005113094	0.942695534		80.00	1.0297036121	0.9054188935		1.0080607215	1.0282187054		80.00	0.9982012443	1.0305705499	1.0312839406	1.0004098615	1.0217112259		80.00	1.0023569951	0.977949046	0.9772646276	0.9986165329	0.9833574388		80.00	0.9980030302	0.9922564285	1.0371681613	1.0116754044	1.0131010818
81.82	0.9985015936	0.9763178483		1.0063594839	0.9486947184		82.00	1.0136625415	0.8972162455		1.0047244089	1.0168529846		82.00	0.9919122809	1.0161868033	1.021471165	1.010808996	1.0157586475		82.00	1.0023569951	0.977949046	0.9772646276	0.9986165329	0.9833574388		82.00	0.9980030302	0.9922564285	1.0371681613	1.0116754044	1.0131010818
84.12	1.0012761841	0.9786170152		1.0124825335	0.948809738		84.00	0.9976214709	0.8890135975		1.0013880963	1.0054872637		84.00	0.999472401	1.0200952959	1.0310957958	1.0083719429	1.017372719		84.00	1.0014986114	0.9681014077	0.9693432288	0.9873590027	0.9797661618		84.00	0.9991677471	0.9909165024	1.0360102923	1.0103035772	1.0176771286
86.43	0.9975682311	0.9850672359		1.0103447879	0.9537674223		86.00	1.0179281004	0.9100922885		1.0193267532	1.0322703531		86.00	1.0120396092	1.030184088	1.0478360703	1.0066392309	1.0184308492		86.00	1.0014986114	0.9681014077	0.9693432288	0.9873590027	0.9797661618		86.00	0.9991677471	0.9909165024	1.0360102923	1.0103035772	1.0176771286
87.58	1.0004689727	0.9866070307		1.0114515496	0.9558737477		88.00	1.0044359026	0.9050792517		1.0094118731	1.0089954456		88.00	0.9917680511	1.0257153768	1.0399631647	1.0029781229	1.0245212143		88.00	1.0013695418	0.9724227272	0.9719246515	0.9794337804	0.9810181759		88.00	0.9976043432	1.0146548581	1.0371034532	1.0195242414	1.0187641024
89.88	1.0030243761	0.9848382244		1.0174881855	0.9593310147		90.00	0.9970490016	0.8914097611		1.0035999747	0.9930594463		90.00	0.9972057546	1.0225193228	1.0444054665	1.0038893176	1.0175494876		90.00	1.0013695418	0.9724227272	0.9719246515	0.9794337804	0.9810181759		90.00	0.9976043432	1.0146548581	1.0371034532	1.0195242414	1.0187641024
92.19	0.9956983176	0.9844059572		1.0152312091	0.9595710762		92.00	0.9973420457	0.8866539158		1.0106082902	0.9992089046		92.00	1.0047448749	1.0312296736	1.0644826759	1.006129864	1.0251289566		92.00	1.002208296	0.96004189	0.9766519543	0.972380201	0.9734757714		92.00	0.9996599399	1.0101447845	1.0272335687	1.017287091	1.0151084693
94.49	1.0015097195	0.9921442194		1.0170638435	0.9613382846		94.00	0.9990614017	0.8912817004		1.0062840072	0.9893915096		94.00	0.9953856417	1.0193976039	1.063003939	1.0076634188	1.0155798585		94.00	1.002208296	0.96004189	0.9766519543	0.972380201	0.9734757714		94.00	0.9996599399	1.0101447845	1.0272335687	1.017287091	1.0151084693
95.65	0.9997949008	0.997416624		1.0182092806	0.9673330339		96.00	1.0034726651	0.8914624121		1.011864468	0.9938123508		96.00	1.0032501428	1.024828086	1.0518175924	1.0085286015	1.0189433952		96.00	0.9955209934	0.9577939957	0.9861688565	0.9642754974	0.9792110736		96.00	0.9974647931	0.9967312942	1.0189339371	1.0124509036	1.0097630555
97.95	0.9980793076	0.9960997504		1.0177443407	0.9621108834		98.00	1.0000228613	0.8906434032		1.0091380187	0.9830127139		98.00	0.9950793352	1.0289760141	1.0681865939	1.0025328309	1.0155114685		98.00	0.9955209934	0.9577939957	0.9861688565	0.9642754974	0.9792110736		98.00	0.9974647931	0.9967312942	1.0189339371	1.0124509036	1.0097630555
100.26	1.0010105191	0.9973356993		1.0229778107	0.9664781847		100.00	1.0017069067	0.8924116972		1.0217679722	0.9806058634		100.00	0.9978158466	1.0186107842	1.054956842	1.0055762718	1.0090850651		100.00	0.9987385687	0.9557494769	0.9951318575	0.9584074538	0.9743781447		100.00	1.0006066242	0.9925844418	1.0101878165	1.0156982248	1.0023996717
102.56	1.0005750059	0.994553332		1.0209401407	0.9690162367		102.00	0.9994340185	0.8912704363		1.0157868048	0.969573192		102.00	1.0070533038	1.0079123505	1.0521017297	1.0056111105	1.004314254		102.00	0.9987385687	0.9557494769	0.9951318575	0.9584074538	0.9743781447		102.00	1.0006066242	0.9925844418	1.0101878165	1.0156982248	1.0023996717
103.71	0.9986024463	0.9982445199		1.0262720884	0.9661186095		104.00	0.9938713441	0.8930191833		0.9943871592	0.967284251		104.00	1.0005030699	1.0045102599	1.0670652165	1.0077771098	1.0011198502		104.00	0.9982483497	0.9594676992	0.9958090557	0.9533841169	0.9753507297		104.00	1.0050337972	0.9913923581	1.0054598283	1.0161851268	0.9967053776
106.02	0.9998687746	1.0083741069		1.0276566001	0.9679455664		106.00	0.9995714869	0.8872410602		0.9994879763	0.9586988671		106.00	0.9996851326	1.0012175983	1.0733474642	1.0059776846	1.0008911958		106.00	0.9982483497	0.9594676992	0.9958090557	0.9533841169	0.9753507297		106.00	1.0050337972	0.9913923581	1.0054598283	1.0161851268	0.9967053776
108.32	0.999200161	1.0063581509		1.0208900884	0.9646753331		108.00	1.007359448	0.8850563219		0.9856266338	0.9581529788		108.00	0.9981731241	0.998824232	1.0581289251	1.0107620862	1.0035717624		108.00	1.002513339	0.9556693795	0.991986401	0.9506696506	0.9597827384		108.00	0.9994067723	0.9948150232	1.0101055731	1.0171707888	0.9987078501
109.48	1.0020303521	1.0062108065		1.0254191539	0.9681238538		110.00	1.0091191549	0.8883160125		0.9927867493	0.9625493465		110.00	0.9998825574	0.9969936124	1.0778496749	1.0145522599	1.0069160918		110.00	1.002513339	0.9556693795	0.991986401	0.9506696506	0.9597827384		110.00	0.9994067723	0.9948150232	1.0101055731	1.0171707888	0.9987078501
111.78	0.9983489132	1.0073599884		1.0213130633	0.9748934743		112.00	0.9963984282	0.8949042422		0.9895345086	0.948700177		112.00	1.0083316546	1.0020102809	1.0801913934	1.0210144607	1.0135657656		112.00	0.9988176308	0.9540325172	0.9843038594	0.9382866788	0.9501996323		112.00	1.0011711409	0.9934165723	1.0151755194	1.02100279	0.9973802578
114.08	0.9998693767	1.0088159645		1.024995918	0.9749302917		114.00	0.9950640746	0.8992635167		0.987313353	0.9543676425		114.00	0.9913355084	1.0066275261	1.1071163731	1.0250812201	1.0112653837		114.00	0.9988176308	0.9540325172	0.9843038594	0.9382866788	0.9501996323		114.00	1.0011711409	0.9934165723	1.0151755194	1.02100279	0.9973802578
116.39	0.9998972579	1.0102411438		1.0271678633	0.9774474824		116.00	1.0011821172	0.894298729		0.9913763453	0.9566529955		116.00	1.0055684657	1.0063013443	1.1004036808	1.0072367689	1.0114315673		116.00	0.9977010512	0.9591597013	0.9794889956	0.9381919988	0.9392194362		116.00	1.0055798566	0.989103725	1.0186090508	1.0262871461	1.0004830611
118.69	1.0026871805	1.0139596981		1.0278975755	0.9782879342		118.00	1.021433694	0.9188347553		1.0349203589	0.9824310201		118.00	1.0021551262	1.0005163589	1.0928297897	1.0986009138	1.0189264549		118.00	0.9977010512	0.9591597013	0.9794889956	0.9381919988	0.9392194362		118.00	1.0055798566	0.989103725	1.0186090508	1.0262871461	1.0004830611
119.85	0.9839327864	0.9990434128		1.00701923	0.959377988		120.00	1.0384660414	0.9298538776		1.0336321774	0.9922618371		120.00	1.005005851	1.0150775293	1.0946771717	1.1764384356	0.9768843925		120.00	1.0245588684	0.9842704823	1.0112438386	0.9687267344	0.9638316455		120.00	1.015001431	1.0012711134	1.0354901084	1.0267846841	1.0167285033
122.15	1.0126063634	3.1583454723		1.1343278093	1.0111116654		122.00	1.0134545917	2.960775311		1.2591344382	0.9985816646		122.00	0.9881540451	1.2621326028	1.132555194	1.2581790743	1.0399085318		122.00	1.0245588684	0.9842704823	1.0112438386	0.9687267344	0.9638316455		122.00	1.015001431	1.0012711134	1.0354901084	1.0267846841	1.0167285033
124.46	0.9929412906	3.0898182709		1.1604462851	0.9802989741		124.00	0.988443142	4.9916967444		1.4846366989	1.004901492		124.00	0.9996676508	1.2734259373	1.1431138538	1.3273176284	1.0370268271		124.00	1.0615467325	1.96826034	0.9881677755	1.1045873154	0.9868382369		124.00	1.010939066	3.740429121	1.0493946251	1.1116743569	1.0381016737
125.61	0.9938922602	3.105716671		1.1928631113	0.9887662459		126.00	1.0229754973	5.1369056648		1.6331745824	1.0288378115		126.00	0.9962019747	1.2826842983	1.1591270666	1.338989807	1.0344632842		126.00	1.0615467325	1.96826034	0.9881677755	1.1045873154	0.9868382369		126.00	1.010939066	3.740429121	1.0493946251	1.1116743569	1.0381016737
127.91	1.0004437297	3.128470573		1.2503691654	0.992822772		128.00	1.0136981776	5.0024981485		1.7227054365	0.9952215047		128.00	0.9996212633	1.2595793274	1.1374142219	1.3499968661	1.0357735936		128.00	1.0246643654	2.5237664792	0.9933911449	1.2462053368	1.0176570481		128.00	1.0088701672	3.8213962244	1.0435572304	1.2855608801	1.0477716538
130.22	0.9976464758	3.1239105491		1.2787837853	1.0012144665		130.00	0.9996441699	4.9681479633		1.8103780854	0.9873835371		130.00	1.0010589419	1.9593730027	1.1494998696	1.3224846119	1.0372877954		130.00	1.0246643654	2.5237664792	0.9933911449	1.2462053368	1.0176570481		130.00	1.0088701672	3.8213962244	1.0435572304	1.2855608801	1.0477716538
132.52	1.0020296487	3.1314548089		1.2949310676	1.0078268783		132.00	0.9972203043	4.9334278631		1.8919667736	0.9875669815		132.00	0.998079098	2.077910159	1.158098546	1.3116448466	1.0365807873		132.00	0.9877819984	3.0792726185	0.9986145143	1.3878233582	1.0484758594		132.00	1.0068012685	3.9023633278	1.0377198357	1.4594474032	1.0574416338
133.67	0.9973679904	3.1305364709		1.3166418127	1.0091421236		134.00	0.9978875356	4.8970188729		1.9562084507	0.981935549		134.00	1.0072055409	2.1159911398	1.1435399416	1.307297664	1.0300210099		134.00	0.9877819984	3.0792726185	0.9986145143	1.3878233582	1.0484758594		134.00	1.0068012685	3.9023633278	1.0377198357	1.4594474032	1.0574416338
135.98	1.0000907394	3.1475625497		1.3225575129	1.0065480558		136.00	1.0007281419	4.8779426177		1.9973233675	0.9831757223		136.00	0.9987668931	2.1499037931	1.1500387762	1.279284385	1.0257860726		136.00	1.021216195	3.2256756238	1.0492651952	1.4575754173	1.0840568304		136.00	1.0074796181	4.0069245401	1.0418996057	1.5093901821	1.0649044726
138.28	1.0038872319	3.1540581274		1.321900501	1.0174287289		138.00	0.9983419748	4.8856241945		2.0183393582	0.9802953556		138.00	1.0011993723	2.1955682628	1.1822613245	1.2679186717	1.0229378292		138.00	1.021216195	3.2256756238	1.0492651952	1.4575754173	1.0840568304		138.00	1.0074796181	4.0069245401	1.0418996057	1.5093901821	1.0649044726
140.59	0.9997511412	3.1570921901		1.323900365	1.0177463711		140.00	1.0005428391	4.8773651803		2.0290410172	0.9698352037		140.00	0.9987610038	2.2605236476	1.1831192675	1.2546250485	1.0368490704		140.00	1.001384914	3.2304816562	1.0429189324	1.4306857521	1.0497965879		140.00	1.0031149226	4.0230122771	1.0371562032	1.5500056996	1.0532424927
141.74	0.9991784362	3.1637634156		1.3060582313	1.0207470084		142.00	1.0003959399	4.8755441342		2.0456018949	0.9713767153		142.00	1.0000098758	2.2940931607	1.18937981	1.2467697832	1.0346349509		142.00	1.001384914	3.2304816562	1.0429189324	1.4306857521	1.0497965879		142.00	1.0031149226	4.0230122771	1.0371562032	1.5500056996	1.0532424927
144.05	0.9982753716	3.1690433762		1.2849922531	1.025508646		144.00	0.9996607502	4.8788570943		2.0200297413	0.9666498072		144.00	0.9979317986	2.3703088902	1.1681194446	1.234945593	1.0278265654		144.00	0.9988767806	3.3044560795	1.0349596655	1.4189285973	1.0409721097		144.00	0.9998278252	4.0466766283	1.0234607745	1.5573438205	1.0468545943
146.35	1.0036926791	3.1743832257		1.2819960636	1.0312557303		146.00	0.9999296644	4.9067164324		2.0042959672	0.9706539329		146.00	1.0020268122	2.433534243	1.1861715835	1.2466476678	1.0319894552		146.00	0.9988767806	3.3044560795	1.0349596655	1.4189285973	1.0409721097		146.00	0.9998278252	4.0466766283	1.0234607745	1.5573438205	1.0468545943
147.50	0.9975320344	3.1817564162		1.2678734396	1.0304013109		148.00	0.9997633444	4.8981340464		1.9831222558	0.9712161577		148.00	1.0024019175	2.4618943125	1.2268696584	1.2430852943	1.0273846747		148.00	1.0013618802	3.3517898536	1.0390384992	1.3926705089	1.0114771089		148.00	1.0002140242	4.0810970436	1.0046865526	1.5630276756	1.0337555348
149.81	1.002218026	3.2050730366		1.2483992639	1.0367568173		150.00	0.9978823319	4.9168966122		1.9581610633	0.9777217398		150.00	1.0013006532	2.4697234136	1.1956796001	1.2545954618	1.0310341972		150.00	1.0013618802	3.3517898536	1.0390384992	1.3926705089	1.0114771089		150.00	1.0002140242	4.0810970436	1.0046865526	1.5630276756	1.0337555348
152.11	1.0002118136	3.2083671189		1.2296433074	1.0381744207		152.00	0.9986956711	4.9365824741		1.9288670121	0.9760404723		152.00	0.9975058777	2.5182771733	1.2070797822	1.2420683401	1.0403868471		152.00	0.9958041392	3.3864959785	1.0460516297	1.3523525699	1.0122035874		152.00	1.0039299498	4.1428283238	1.0003681973	1.5394737662	1.0231997086
154.42	1.0006353832	3.2269791799		1.2143355924	1.0404400839		154.00	0.9977316902	4.9314423294		1.8954097442	0.9637963099		154.00	0.9968668521	2.5513465112	1.2048649611	1.2471091529	1.0477361812		154.00	0.9958041392	3.3864959785	1.0460516297	1.3523525699	1.0122035874		154.00	1.0039299498	4.1428283238	1.0003681973	1.5394737662	1.0231997086
155.57	1.0016791348	3.227550236		1.2075821114	1.0438551641		156.00	1.0040901599	4.9613451414		1.866205851	0.9741829418		156.00	1.0045091008	2.5634003604	1.219412019	1.2290176235	1.0407521345		156.00	1.0044814804	3.4461130032	1.0519371055	1.2996591506	1.0206568493		156.00	0.9999708933	4.183601212	0.9971757909	1.5287147935	1.012923483
157.87	0.9998356529	3.2429850303		1.1957592565	1.0474734476		158.00	0.9954863083	4.9340788952		1.8480652119	0.964796036		158.00	0.9956191366	2.5652485807	1.2353812612	1.2378118164	1.0423137169		158.00	1.0044814804	3.4461130032	1.0519371055	1.2996591506	1.0206568493		158.00	0.9999708933	4.183601212	0.9971757909	1.5287147935	1.012923483
160.18	1.0011093216	3.2671970281		1.1961692823	1.048144025		160.00	0.968997418	4.8427605584		1.7873821397	0.934577834		160.00	0.9977438634	2.5713393611	1.2459050224	1.2349807281	1.0489316458		160.00	1.0019057733	3.4807870243	1.050991533	1.2535196742	1.0088100619		160.00	1.0004163079	4.2327947086	0.9932572919	1.5173967959	0.9961350743
162.48	1.0008908493	3.2883630339		1.186560591	1.0578955979		162.00	0.9976147762	4.6157993547		1.7030580264	0.9284557018		162.00	1.0044547521	2.5668035076	1.2424010957	1.2351616642	1.0453707408		162.00	1.0019057733	3.4807870243	1.050991533	1.2535196742	1.0088100619		162.00	1.0004163079	4.2327947086	0.9932572919	1.5173967959	0.9961350743
163.64	0.9998938258	3.3026724651		1.1917150281	1.0568350092		164.00	1.0262321344	4.3888381509		1.6187339132	0.9223335697		164.00	1.0005842954	2.5925863404	1.2429328406	1.2428648652	1.0445944219		164.00	1.002841346	3.5373893095	1.0550606172	1.2044725121	0.9989319996		164.00	0.998598281	4.3732139696	0.9871972911	1.5019840825	0.9914845728
165.94	0.9878057858	3.2953923848		1.1719324924	1.0466170721		166.00	1.0198142497	4.3553665146		1.615011593	0.9084751025		166.00	1.0011070847	2.5972283678	1.2443771275	1.2330550819	1.0463414702		166.00	1.002841346	3.5373893095	1.0550606172	1.2044725121	0.9989319996		166.00	0.998598281	4.3732139696	0.9871972911	1.5019840825	0.9914845728
168.25	1.0102082236	3.5721632211		1.2401439393	1.1198670263		168.00	1.0011465398	4.2815799942		1.5705167833	0.8979968453		168.00	0.9976320598	2.6151127201	1.2848407411	1.2243519388	1.0487071111		168.00	1.0005298393	3.5631383963	1.0518600901	1.1664476758	0.984860596		168.00	0.9943264222	4.5307735617	0.9792238668	1.4684533671	0.9777737997
170.55	0.9990435721	3.5341658396		1.222910559	1.1075836777		170.00	0.9989051086	4.2667787736		1.5418948438	0.8963549329		170.00	1.0002472954	2.6320341961	1.3076829276	1.2196277515	1.0488873673		170.00	1.0005298393	3.5631383963	1.0518600901	1.1664476758	0.984860596		170.00	0.9943264222	4.5307735617	0.9792238668	1.4684533671	0.9777737997
171.70	0.9949339669	3.5183777648		1.21051522	1.1023487332		172.00	1.0052350896	4.2486219838		1.5396355324	0.903799476		172.00	0.9981553912	2.6189186804	1.284693627	1.2077080299	1.0459558638		172.00	0.9952961471	3.5800280144	1.0523428707	1.1492423517	0.9815928514		172.00	1.0015927838	4.593128154	0.9731028528	1.4408532271	0.9767293544
174.01	1.0007026481	3.5668886419		1.2073533847	1.1135652302		174.00	0.9990048401	4.2547524148		1.5181084972	0.9023871408		174.00	0.995517848	2.6239999638	1.2782823795	1.2187339496	1.0390590697		174.00	0.9952961471	3.5800280144	1.0523428707	1.1492423517	0.9815928514		174.00	1.0015927838	4.593128154	0.9731028528	1.4408532271	0.9767293544
176.31	0.9988280877	3.5796283633		1.2124248556	1.1159264485		176.00	0.9996031872	4.2503331679		1.5141362001	0.9048821029		176.00	1.007255641	2.6294500959	1.2629142593	1.2183164609	1.0347445641		176.00	0.9992359709	3.5859969956	1.0487719449	1.1258079141	0.9708182281		176.00	1.0074638473	4.6956725386	0.9761573846	1.4176781566	0.9662325929
178.62	0.9991138885	3.5977889134		1.2091614167	1.1223674844		178.00	0.9981944503	4.2605368346		1.5125276821	0.9078528708		178.00	0.9961196852	2.6365880938	1.2681937839	1.2262325311	1.0415883991		178.00	0.9992359709	3.5859969956	1.0487719449	1.1258079141	0.9708182281		178.00	1.0074638473	4.6956725386	0.9761573846	1.4176781566	0.9662325929
179.77	0.9977935276	3.5979154114		1.2153728698	1.1255288261		180.00	0.9976458161	4.2890830082		1.4966223703	0.9072965147		180.00	0.9981559645	2.6319505165	1.264951071	1.2255666611	1.0539632034		180.00	0.9976730861	3.5946779946	1.0395549458	1.1028798477	0.9753256026		180.00	1.0077832508	4.7748240342	0.977652937	1.4041720814	0.9672629657
182.07	0.9978217549	3.6289013437		1.2136849635	1.1359380894		182.00	0.9988932822	4.2764672481		1.4857460594	0.9182133976		182.00	1.0037352841	2.6377735544	1.2796111078	1.2165418848	1.0452292854		182.00	0.9976730861	3.5946779946	1.0395549458	1.1028798477	0.9753256026		182.00	1.0077832508	4.7748240342	0.977652937	1.4041720814	0.9672629657
184.38	1.0010703449	3.629679307		1.2114681105	1.1436861999		184.00	1.0002794137	4.3203069366		1.4750359709	0.9155106502		184.00	1.0024764141	2.6114761917	1.2925113038	1.222050141	1.0430298951		184.00	1.0007223194	3.5711703348	1.0272676014	1.0916434671	0.9705536445		184.00	0.9941861317	4.871299967	0.9741804199	1.4001469598	0.963307166
185.53	0.9973284161	3.654009222		1.2151072102	1.1390143082		186.00	0.9991295419	4.3362345543		1.4686320629	0.9120005754		186.00	0.9964895072	2.6201833113	1.3105885171	1.2190164722	1.0450719762		186.00	1.0007223194	3.5711703348	1.0272676014	1.0916434671	0.9705536445		186.00	0.9941861317	4.871299967	0.9741804199	1.4001469598	0.963307166
187.84	0.9996516924	3.6576308418		1.2175159634	1.1432867493		188.00	0.9970745291	4.3343061518		1.439272629	0.9126044525		188.00	1.0012021725	2.6417964449	1.2878580333	1.200756632	1.0240797761		188.00	1.0010387014	3.5683069006	1.0217274206	1.0888766861	0.9721650167		188.00	0.993333807	4.9012168393	0.9730142332	1.3854531738	0.9570398021
192.45	0.999439097	3.6649565443		1.2132019866	1.1415294402		190.00	1.0135346855	4.3489728805		1.4474469596	0.912668556		190.00	0.995205077	2.6328723974	1.3034071396	1.2149274961	1.0465191921		190.00	1.0010387014	3.5683069006	1.0217274206	1.0888766861	0.9721650167		190.00	0.993333807	4.9012168393	0.9730142332	1.3854531738	0.9570398021
193.60	1.0012332084	3.6895066258		1.217235019	1.1479612565		192.00	1.0087076046	4.4119844555		1.4597159765	0.9280206175		192.00	1.0045330253	2.6196339874	1.2892592249	1.2168534339	1.032745131		192.00	1.0020581781	3.5666781251	1.0169943118	1.0807632409	0.9757950471		192.00	0.9982345848	4.9403370251	0.9624572531	1.3818280509	0.9594935294
195.90	0.9984932632	3.6852565723		1.2237889392	1.1510329317		194.00	0.9897967495	4.438504801		1.4486955784	0.9318484903		194.00	0.9967292494	2.617534444	1.2908489929	1.2125969884	1.0226401907		194.00	1.0020581781	3.5666781251	1.0169943118	1.0807632409	0.9757950471		194.00	0.9982345848	4.9403370251	0.9624572531	1.3818280509	0.9594935294
198.21	1.0024103533	3.7055297776		1.2200005462	1.1529379007		196.00	0.9971163195	4.4942173045		1.4603518246	0.9430520936		196.00	1.0030366937	2.6243434152	1.3092082765	1.2122059802	1.0295839953		196.00	0.9994476696	3.5390814893	1.0119677666	1.0704777358	0.975187857		196.00	1.0026952405	4.9800589295	0.9584655162	1.3766004572	0.9551030829
200.51	0.9997678487	3.7101996571		1.2267227148	1.1548237586		198.00	1.0160247862	4.6116443903		1.4879678276	0.9735346472		198.00	1.002250968	2.6188051623	1.2995527077	1.2110740416	1.030703328		198.00	0.9994476696	3.5390814893	1.0119677666	1.0704777358	0.975187857		198.00	1.0026952405	4.9800589295	0.9584655162	1.3766004572	0.9551030829
201.66	1.0005728329	3.7146897244		1.2261729436	1.156452673		200.00	1.0254113473	4.6814310314		1.488033844	0.9741261642		200.00	0.9949029383	2.6332001577	1.2945103252	1.2140410085	1.0317425563		200.00	1.0025306871	3.5471970407	1.0150994706	1.0684282432	0.9793537731		200.00	1.0234353956	5.0680946045	0.9625042388	1.3883893209	0.9690722128
203.97	1.0031322472	3.7301261831		1.2266955814	1.157855607		202.00	1.0120283451	4.8091672197		1.4690566152	0.9631512318		202.00	1.003834527	2.6034183657	1.2977069421	1.2093265768	1.0245129958		202.00	1.0025306871	3.5471970407	1.0150994706	1.0684282432	0.9793537731		202.00	1.0234353956	5.0680946045	0.9625042388	1.3883893209	0.9690722128
206.27	0.9998104774	3.7341388519		1.2283514272	1.167049403		204.00	0.998645343	4.9369034081		1.4500793864	0.9521762993		204.00	1.0027090601	2.6422202528	1.3182402129	1.2266294262	1.0293030177		204.00	0.9972276771	3.5074489314	1.0182901019	1.0591455923	0.9681122561		204.00	1.0180829971	5.0783708113	0.9646401066	1.3836012875	0.9684150415
207.43	1.0003427897	3.7406511067		1.2314501967	1.1648453218		206.00	1.0252475417	5.0502872721		1.4626129377	0.9721345427		206.00	1.0022643719	2.639643145	1.2881522986	1.2175685533	1.0255092951		206.00	0.9972276771	3.5074489314	1.0182901019	1.0591455923	0.9681122561		206.00	1.0180829971	5.0783708113	0.9646401066	1.3836012875	0.9684150415
209.73	1.0017254036	3.7512194506		1.2248030879	1.1650316055		208.00	1.0032984343	4.9930948306		1.4358086775	0.9670235139		208.00	0.9931344881	2.6314312688	1.3281747423	1.2243463252	1.0260549829		208.00	1.0051915245	3.5074489314	0.9890648359	1.0641758737	0.9647665774		208.00	1.0081688575	5.0783708113	0.9646200703	1.3675097953	0.9861532189
212.04	0.988302683	3.6974449136		1.2155322238	1.1492762826		210.00	0.9986917048	4.999440863		1.4299507437	0.9652305008		210.00	1.0063964012	2.6201362937	1.3154364653	1.2300152184	1.0335352871		210.00	1.0051915245	3.5074489314	0.9890648359	1.0641758737	0.9647665774		210.00	1.0081688575	5.0783708113	0.9646200703	1.3675097953	0.9861532189
214.34	1.0086413858	3.7396205598		1.1877365136	1.240061134		212.00	0.9938467645	5.0383181793		1.4321286101	0.9649666136		212.00	0.9973802033	2.654527768	1.3330217229	1.2439732538	1.034748774		212.00	1.013155372		0.9598395698	1.069206155	0.9614208987		212.00	0.9982547179		0.9646000339	1.351418303	1.0038913962
215.49	1.0030692734	3.6818073031		1.1731622188	1.2232330353		214.00	0.9931639871	5.0515028852		1.418165912	0.9583776528		214.00	0.9951663458	2.6150355732	1.3368606105	1.2279638045	1.0320151188		214.00	1.013155372		0.9598395698	1.069206155	0.9614208987		214.00	0.9982547179		0.9646000339	1.351418303	1.0038913962
217.80	0.9937025145	3.6546741728		1.1637371754	1.2169365169		216.00	1.0038823299	5.0195689732		1.4082596721	0.9626936815		216.00	0.9921815773	2.613496601	1.354721057	1.2307645881	1.0209599025		216.00	1.0184020895		0.9744226676	1.0966241957	0.9660752636		216.00	1.0076378704		0.9777451031	1.3680288324	1.0107255189
220.10	0.9995487514	3.6518773001		1.1696895173	1.2180809056		218.00	1.0005626588	5.0020626347		1.3886197976	0.9515521242		218.00	1.014576909	2.6033418537	1.3340383097	1.2268807895	1.0232437652		218.00	1.0184020895		0.9744226676	1.0966241957	0.9660752636		218.00	1.0076378704		0.9777451031	1.3680288324	1.0107255189
222.41	0.9983303753	3.6470759087		1.1702588264	1.229547488		220.00	1.005407826	4.9769783501		1.3799906492	0.9529435674		220.00	1.005041739	2.6087510102	1.3350294462	1.2200005756	1.034944783		220.00	0.9988763434		0.9646891192	1.0827464286	0.9389408891		220.00	1.0114207319		0.9873250497	1.3450638086	1.010155621
223.56	0.9966910624	3.6356516974		1.1693440878	1.2310892643		222.00	0.9963412994	4.9920811808		1.3684197161	0.9491000541		222.00	0.9900279939	2.5862194748	1.3283808973	1.2142614449	1.0248226551		222.00	0.9988763434		0.9646891192	1.0827464286	0.9389408891		222.00	1.0114207319		0.9873250497	1.3450638086	1.010155621
225.86	1.0004555326	3.6418565643		1.1783339041	1.2340033174		224.00	0.9992891704	4.9680934186		1.3560277697	0.9506908623		224.00	0.990459207	2.5856776798	1.3585288754	1.2168778884	1.0306527955		224.00	1.0027344693	3.9745036112	0.9538614557	1.076139057	0.935167697		224.00	0.9986145727	4.9668117221	0.9814988744	1.3218051935	1.0025236936
228.17	1.0006104447	3.6452111024		1.18058285	1.2398381028		226.00	1.0024672687	4.9621156524		1.3620686939	0.9517404342		226.00	1.0086559338	2.5786663329	1.3143872828	1.2204651403	1.0230816943		226.00	1.0027344693	3.9745036112	0.9538614557	1.076139057	0.935167697		226.00	0.9986145727	4.9668117221	0.9814988744	1.3218051935	1.0025236936
230.47	0.9967713641	3.6411301228		1.1887965223	1.2420220615		228.00	1.006485122	4.9750501544		1.3498063578	0.954679411		228.00	1.0055187844	2.5690599882	1.3502653089	1.2271566715	1.0279493993		228.00	1.0003732513	3.9089316246	0.9521688879	1.0710675919	0.9329836961		228.00	1.0028798463	4.8835716094	0.9866177377	1.3102350531	1.0034270745
231.63	0.9993772068	3.6218725678		1.1883255304	1.2364934073		230.00	1.0021619753	5.0095371817		1.3570231739	0.9607790453		230.00	0.9923478613	2.5543904107	1.3122212891	1.2141214839	1.0176574141		230.00	1.0003732513	3.9089316246	0.9521688879	1.0710675919	0.9329836961		230.00	1.0028798463	4.8835716094	0.9866177377	1.3102350531	1.0034270745
233.93	1.0015115048	3.621810819		1.1951120551	1.2395641024		232.00	0.9963941099	5.0094673228		1.3670178564	0.9662707754		232.00	0.9991440458	2.5518408952	1.3162041902	1.2207969016	1.0340657183		232.00	0.9991633239	3.8544753577	0.9424942351	1.0568881301	0.9322224991		232.00	1.0019059877	4.8858757692	0.989669013	1.2942631058	1.0075955816
236.24	1.0025568862	3.605264512		1.2010633517	1.2246861654		234.00	0.9982714942	5.0372115331		1.3735784953	0.977576664		234.00	1.0001328015	2.5396600119	1.2862533292	1.212450826	1.0180320854		234.00	0.9991633239	3.8544753577	0.9424942351	1.0568881301	0.9322224991		234.00	1.0019059877	4.8858757692	0.989669013	1.2942631058	1.0075955816
238.54	0.9960818102	3.6012892506		1.2086283557	1.2102086275		236.00	1.0019466013	5.0674951553		1.3667952418	0.9763373053		236.00	0.9975377821	2.5291992439	1.2900622369	1.1960046819	1.0226154218		236.00	1.0019628695	3.8202672256	0.9452460759	1.0598408057	0.9322791728		236.00	0.9974033961	4.7958117788	1.002076662	1.2799102145	1.0123254339
239.69	1.0004830838	3.6016600476		1.2155911595	1.2056172698		238.00	1.012414543	5.1868896441		1.3940548315	1.0064347563		238.00	1.0134015131	2.5517831516	1.2883901997	1.2064256199	1.0244194124		238.00	1.0019628695	3.8202672256	0.9452460759	1.0598408057	0.9322791728		238.00	0.9974033961	4.7958117788	1.002076662	1.2799102145	1.0123254339
242.00	0.9968473172	3.5900781332		1.2180637967	1.2242416161		240.00	1.0216868291	5.2066219708		1.4094069147	1.0064941686		240.00	0.9978503418	2.5585769528	1.3179125338	1.2024539407	1.0229247106		240.00	1.002562753	3.775550979	0.9365950964	1.0581983836	0.9316837067		240.00	1.0010000881	4.7444958317	1.0028736603	1.2784929517	1.0255695108
244.30	1.0007884735	3.5706413773		1.2170713263	1.2194994353		242.00	1.0100668455	5.0181124641		1.3821330832	1.0120255831		242.00	0.9940815016	2.5352687011	1.3070820935	1.1900894391	1.034259759		242.00	1.002562753	3.775550979	0.9365950964	1.0581983836	0.9316837067		242.00	1.0010000881	4.7444958317	1.0028736603	1.2784929517	1.0255695108
245.45	1.0005179179	3.5763072274		1.2229656065	1.2388965057		244.00	0.9984468619	4.8296029573		1.3548592517	1.0175569975		244.00	1.0022634923	2.5490733446	1.3039669188	1.1985128478	1.0391034765		244.00	1.0013695787	3.7601745642	0.9374467931	1.0508423738	0.9278844152		244.00	0.9972216325	4.7142831804	1.000269862	1.282138746	1.0226490972
247.76	0.9995890243	3.578851042		1.224348378	1.2637998049		246.00	1.0161876614	4.9103183326		1.3772593214	1.0310918407		246.00	0.9943746131	2.5507966705	1.3248580623	1.2063203126	1.0216100026		246.00	1.0013695787	3.7601745642	0.9374467931	1.0508423738	0.9278844152		246.00	0.9972216325	4.7142831804	1.000269862	1.282138746	1.0226490972
250.06	1.0015084352	3.5736823769		1.2248065732	1.2635815376		248.00	1.0010060679	4.8335702566		1.34900827	1.0140024821		248.00	0.9992650102	2.5320278755	1.3333393085	1.2026035533	1.0227327363		248.00	0.9958321246	3.6963682726	0.9337471996	1.046017367	0.9367911311		248.00	1.0027236061	4.6668908168	0.9916287719	1.2782272815	1.0216612682
252.37	1.0012825298	3.5770422487		1.2356025819	1.2696674833		250.00	1.0043902119	4.8031839131		1.3462920925	1.0181323462		250.00	1.0072737565	2.5158856903	1.3031330523	1.2039801777	1.018583021		250.00	0.9958321246	3.6963682726	0.9337471996	1.046017367	0.9367911311		250.00	1.0027236061	4.6668908168	0.9916287719	1.2782272815	1.0216612682
253.52	0.9960562746	3.5797162013		1.2364517991	1.2721758921		252.00	1.0044364146	4.7762860815		1.3299626761	1.0126226635		252.00	1.0006474556	2.4920362882	1.3028306438	1.2085273657	1.015328406		252.00	0.99980681	3.6744465215	0.9326318317	1.0474168743	0.9365658992		252.00	1.0018686143	4.6814338793	0.9886281702	1.2708122458	1.0195419894
255.83	0.9990932887	3.5790452659		1.2388679702	1.2760657831		254.00	0.9970799726	4.7662460292		1.329625108	1.0176079942		254.00	0.9925900657	2.4988504166	1.3336840047	1.2055624575	1.0244386814		254.00	0.99980681	3.6744465215	0.9326318317	1.0474168743	0.9365658992		254.00	1.0018686143	4.6814338793	0.9886281702	1.2708122458	1.0195419894
258.13	1.0027996357	3.5571158342		1.2488692486	1.2763432759		256.00	0.9988908921	4.7608614704		1.3292027173	1.0179421648		256.00	1.00322229	2.4829088046	1.2988830455	1.1983345004	1.0071403187		256.00	1.0050205436	3.6522905812	0.9420697182	1.0477107865	0.9401753427		256.00	0.9975494926	4.7060553733	0.9789123444	1.2749760977	1.0194799336
260.44	0.9825157026	3.4913677695		1.230457439	1.2613315269		258.00	1.0020556019	4.7921503688		1.3348148744	1.0107567468		258.00	1.0051574961	2.4710451694	1.2827764963	1.2129394665	1.0111413424		258.00	1.0050205436	3.6522905812	0.9420697182	1.0477107865	0.9401753427		258.00	0.9975494926	4.7060553733	0.9789123444	1.2749760977	1.0194799336
261.59	1.0100531444	3.451298582		1.2722670375	1.2947167651		260.00	0.9992460023	4.7803240645		1.3207446372	1.0194238863		260.00	0.9948993814	2.4727211475	1.31726108	1.2077056324	1.0023855597		260.00	1.0004663982	3.6090438869	0.9431929265	1.0355385767	0.9436546321		260.00	0.9996444864	4.6591483572	0.9820194575	1.261614839	1.0260683663
263.89	1.0011771939	3.4088779433		1.252978012	1.2939919817		262.00	0.9958718583	4.7706966621		1.3176838819	1.0241553956		262.00	1.0004728068	2.4384497379	1.2933798923	1.2056861385	1.0186041166		262.00	1.0004663982	3.6090438869	0.9431929265	1.0355385767	0.9436546321		262.00	0.9996444864	4.6591483572	0.9820194575	1.261614839	1.0260683663
266.20	0.995444206	3.3645007183		1.2599006417	1.2836098945		264.00	1.0025571461	4.7829665518		1.3133763104	1.0220169278		264.00	0.9998952118	2.443665121	1.3020441638	1.2146802081	1.0180017414		264.00	0.9999612949	3.5769086567	0.9433076768	1.0402096765	0.9427180433		264.00	0.9985637641	4.5514240963	0.9942786949	1.2695581261	1.0307476115
268.50	0.9974899533	3.3745252707		1.2673490578	1.3051536329		266.00	1.0008106083	4.7814066163		1.3156770694	1.0272284532		266.00	1.0031737619	2.447569765	1.2896461226	1.2139758539	1.006406373		266.00	0.9999612949	3.5769086567	0.9433076768	1.0402096765	0.9427180433		266.00	0.9985637641	4.5514240963	0.9942786949	1.2695581261	1.0307476115
269.65	1.0036143366	3.3771915745		1.2718441534	1.305360505		268.00	0.9993074696	4.7843993818		1.3097257661	1.0252652096		268.00	0.9935403917	2.4247517671	1.2667099461	1.2154861807	1.0075924661		268.00	1.0007300229	3.5588951856	0.9516027124	1.0366512685	0.9501398292		268.00	0.9990346774	4.4913331102	0.9947240836	1.2604383943	1.0256405297
270.81	0.997910311	3.3704143729		1.2703365875	1.3010673125		270.00	1.0046087612	4.7569171862		1.3160805915	1.0239673133		270.00	1.0035523065	2.3927247967	1.2952836041	1.2138865122	1.0074935061		270.00	1.0007300229	3.5588951856	0.9516027124	1.0366512685	0.9501398292		270.00	0.9990346774	4.4913331102	0.9947240836	1.2604383943	1.0256405297
271.96	0.9984711994	3.3312002679		1.2726591712	1.301106202		272.00	1.0000451764	4.792412396		1.3131752133	1.0284767969		272.00	0.9994077772	2.3735538698	1.2815018963	1.1948364638	0.996248369		272.00	0.9983761519	3.5337467358	0.9518094678	1.0456820347	0.9475455381		272.00	0.9992173442	4.3924655767	1.0087594761	1.2516564657	1.0328604047
274.26	1.0037320146	3.3283624624		1.2753594786	1.306462606		274.00	0.9964440646	4.7832529125		1.3094538499	1.0345690853		274.00	0.9961921596	2.3641711845	1.2814082499	1.1829527168	0.9994334767		274.00	0.9983761519	3.5337467358	0.9518094678	1.0456820347	0.9475455381		274.00	0.9992173442	4.3924655767	1.0087594761	1.2516564657	1.0328604047
276.57	0.998243633	3.3292210318		1.2805612029	1.3177470242		276.00	0.9945621773	4.7603512653		1.3036774691	1.0273922168		276.00	1.0046702373	2.3317968702	1.2722898303	1.1889802882	1.0032623061		276.00	0.9990937205	3.4662423406	0.9487833158	1.0479152406	0.9493304303		276.00	1.0003617998	4.248544783	1.0138491892	1.2387093737	1.0286948352
277.72	1.000829248	3.3283713472		1.2902820214	1.31572371		278.00	1.0213721416	4.8614163013		1.3247772964	1.0496174523		278.00	1.0005628207	2.3600094038	1.2772305055	1.1905212912	1.0052628599		278.00	0.9990937205	3.4662423406	0.9487833158	1.0479152406	0.9493304303		278.00	1.0003617998	4.248544783	1.0138491892	1.2387093737	1.0286948352
280.03	0.9991893627	3.3284601903		1.2887068325	1.321805949		280.00	1.0358824455	4.8872964548		1.3281712147	1.0705043985		280.00	0.9959584835	2.3393201304	1.2724097734	1.1873404999	0.9967125714		280.00	1.0122467031	3.473730131	0.9568437548	1.0597564489	0.961971213		280.00	1.0043273015	4.1551262915	1.0060027889	1.241300904	1.036154327
282.33	1.0009074803	3.3149860496		1.291692233	1.3260567171		282.00	1.0154156274	4.7570285942		1.2942715437	1.0646439259		282.00	0.9944317601	2.3327935446	1.2649862382	1.1893589015	1.0015008773		282.00	1.0122467031	3.473730131	0.9568437548	1.0597564489	0.961971213		282.00	1.0043273015	4.1551262915	1.0060027889	1.241300904	1.036154327
283.48	1.0008404983	3.2931580994		1.2951597719	1.323949527		284.00	0.9949488093	4.6267607336		1.2603718727	1.0587834533		284.00	1.015103308	2.3280105296	1.2887601207	1.1824401137	1.0012099288		284.00	1.0124651699	3.4422630906	0.9694066767	1.0613337075	0.9660839834		284.00	1.0046004664	4.0515806774	0.9943056569	1.2266754609	1.0315922011
285.79	0.9985976935	3.2979995701		1.2941363753	1.322431653		286.00	1.0169908503	4.7604738834		1.2944473941	1.1021906867		286.00	0.9987396455	2.3300407825	1.2521790853	1.1849510655	0.995097314		286.00	1.0124651699	3.4422630906	0.9694066767	1.0613337075	0.9660839834		286.00	1.0046004664	4.0515806774	0.9943056569	1.2266754609	1.0315922011
288.09	0.999853141	3.2872829896		1.3011298872	1.330848709		288.00	1.0048397941	4.6417085391		1.2641711471	1.0948228126		288.00	0.9954901116	2.2918461453	1.2578044661	1.1924768926	1.0111633834		288.00	1.0082409637	3.0188555258	0.9440091174	1.0449046449	0.959392273		288.00	1.0063280117	3.8377941018	0.9988653847	1.2125245459	1.0320029548
290.40	0.9996925959	3.2872110038		1.3016132356	1.3329447451		290.00	0.9967200436	4.6406918048		1.27065115	1.0863406631		290.00	0.996687618	2.276361057	1.241716541	1.1904630933	1.0168856033		290.00	1.0082409637	3.0188555258	0.9440091174	1.0449046449	0.959392273		290.00	1.0063280117	3.8377941018	0.9988653847	1.2125245459	1.0320029548
291.55	1.0017377483	3.2746515167		1.3107776738	1.3304825889		292.00	1.000046886	4.5961826032		1.2609281947	1.0752202087		292.00	1.0027548866	2.2757372749	1.2521155388	1.1898357004	1.012310715		292.00	1.0040167574	2.5954479609	0.918611558	1.0284755823	0.9527005627		292.00	1.0080555569	3.6240075263	1.0034251125	1.198373631	1.0324137085
293.85	0.9979662503	3.2650566852		1.3106970263	1.3439649208		294.00	1.001897657	4.6022326253		1.2500021649	1.0830127667		294.00	1.0038034775	2.2466141493	1.2600222294	1.1970528982	0.9985812164		294.00	1.0040167574	2.5954479609	0.918611558	1.0284755823	0.9527005627		294.00	1.0080555569	3.6240075263	1.0034251125	1.198373631	1.0324137085
296.16	1.0017656308	3.2638397665		1.3168685481	1.3479100696		296.00	1.0016914265	4.6039670944		1.2543877524	1.0820544992		296.00	0.9951488749	2.2568292525	1.2384238578	1.1897065848	1.0128746382		296.00	1.0129135751	2.6284431971	0.9427008672	1.0589647685	0.9567622056		296.00	1.006369126	3.5799327856	1.0029430604	1.2029205556	1.0273006423
298.46	1.0013009217	3.2594120876		1.3166184795	1.3530399176		298.00	1.0040794978	4.6163539503		1.2495245083	1.0765494226		298.00	0.9994128177	2.2553804011	1.2087193612	1.1911071698	1.0161892155		298.00	1.0129135751	2.6284431971	0.9427008672	1.0589647685	0.9567622056		298.00	1.006369126	3.5799327856	1.0029430604	1.2029205556	1.0273006423
299.62	0.9995202805	3.2404495683		1.3197719279	1.3525556023		300.00	0.9948725605	4.5902745433		1.2505975032	1.0842607611		300.00	1.0070812155	2.2472601829	1.2067288104	1.2088524391	1.0094600959		300.00	1.0038597554	2.5512032469	0.9189000986	1.0502665686	0.9489194473		300.00	1.0102871987	4.0206141287	1.0008878659	1.198746178	1.0287146365
300.77	0.9956230779	3.2221019736		1.3223595847	1.3606643579		302.00	0.9980557554	4.6059851202		1.25018727	1.075041079		302.00	0.9967091281	2.2339566952	1.2406210637	1.192635186	1.0197138844		302.00	1.0038597554	2.5512032469	0.9189000986	1.0502665686	0.9489194473		302.00	1.0102871987	4.0206141287	1.0008878659	1.198746178	1.0287146365
301.92	1.0013770986	3.2250239702		1.330659821	1.3658556613		304.00	1.0008013442	4.6099146625		1.237402671	1.0712518336		304.00	0.9983529453	2.2305470554	1.2300472266	1.2073617406	1.0119648483		304.00	1.0046881311	2.4737370624	0.9181005511	1.0389477802	0.9415800532		304.00	1.0015563891	3.9146357053	0.9910692682	1.1919722989	1.0308282049
304.23	0.9920153701	3.1806633776		1.3182229187	1.35854017		306.00	1.0008918562	4.5872817705		1.2340749221	1.0710379968		306.00	0.9985652857	2.2170008901	1.2250269203	1.2078360069	1.0110887523		306.00	1.0046881311	2.4737370624	0.9181005511	1.0389477802	0.9415800532		306.00	1.0015563891	3.9146357053	0.9910692682	1.1919722989	1.0308282049
306.53	0.9988251924	3.182728671		1.3681823785	1.3905537058		308.00	1.002034447	4.5912541705		1.2381095258	1.0758819314		308.00	0.9994934303	2.1995966008	1.219733268	1.2167236551	1.0026695456		308.00	1.0032415	2.835163369	0.9176570159	1.051589601	0.9389258462		308.00	0.9964228524	3.8442583113	0.9951951146	1.1760483684	1.026856919
307.68	0.9977658896	3.1436289161		1.413275794	1.413414965		310.00	1.0015368436	4.6006714803		1.2323626993	1.0758469566		310.00	1.0019947134	2.199993746	1.2278314839	1.2137639889	0.9992374749		310.00	1.0032415	2.835163369	0.9176570159	1.051589601	0.9389258462		310.00	0.9964228524	3.8442583113	0.9951951146	1.1760483684	1.026856919
309.99	0.9951701013	3.110179666		1.4044257291	1.4087883771		312.00	0.9997103676	4.5864880046		1.219562994	1.0757488946		312.00	1.0015040712	2.1671542232	1.2001563943	1.200161238	0.9976419678		312.00	0.9993294116	2.5987084111	0.9137420633	1.0430855274	0.9478289612		312.00	0.9968337944	3.8156547887	0.9925519498	1.1738603456	1.0266662707
312.29	1.0026664015	3.1141673974		1.4203149946	1.4190624713		314.00	0.9993194307	4.6342759586		1.2134206406	1.0855111876		314.00	0.9960615576	2.1757382668	1.2092485267	1.2040221114	1.0043370789		314.00	0.9993294116	2.5987084111	0.9137420633	1.0430855274	0.9478289612		314.00	0.9968337944	3.8156547887	0.9925519498	1.1738603456	1.0266662707
314.60	0.9993459113	3.1086830519		1.4186510237	1.4208171876		316.00	0.9961333291	4.5970352328		1.2158813436	1.0881403517		316.00	1.0009476394	2.1623983302	1.1896789563	1.1945068339	1.0047210788		316.00	0.9959502847	2.7932176775	0.9182815191	1.0610813764	0.9455264803		316.00	1.004220537	3.7872730371	1.0023466771	1.1641917365	1.0266028091
315.75	0.9997829799	3.0894305737		1.4245246763	1.4195826137		318.00	1.0102244354	4.6543737429		1.2323279698	1.0972907317		318.00	1.0023182339	2.1522214538	1.1801229377	1.2022787424	0.9995838181		318.00	0.9959502847	2.7932176775	0.9182815191	1.0610813764	0.9455264803		318.00	1.004220537	3.7872730371	1.0023466771	1.1641917365	1.0266028091
318.05	0.9978102214	3.0820207417		1.4277310746	1.4233006852		320.00	1.0146129809	4.6218741519		1.2108341747	1.0954280768		320.00	0.9971183447	2.1394834064	1.2077996941	1.1838149687	1.0110407414		320.00	1.0023513966	2.6690275422	0.9203353776	1.0550092508	0.9572841263		320.00	1.0024755913	3.7133035552	1.0052996053	1.156234341	1.0158898456
320.36	1.0013238322	3.0875687644		1.4414838473	1.4337820586		322.00	1.0085150056	4.4088416117		1.2310681691	1.0920299831		322.00	0.9979283715	2.1098009215	1.2215476096	1.1930734762	0.9952383456		322.00	1.0023513966	2.6690275422	0.9203353776	1.0550092508	0.9572841263		322.00	1.0024755913	3.7133035552	1.0052996053	1.156234341	1.0158898456
321.51	1.0018085553	3.0629169649		1.4391490555	1.4322442056		324.00	1.0024170302	4.1958090714		1.2513021636	1.0886318894		324.00	1.001408099	2.0834013033	1.2108553861	1.1893574524	1.0001842232		324.00	0.9991185867	2.3422251857	0.9190830927	1.0499850573	0.951418264		324.00	1.0016239581	3.6833898085	0.9999123466	1.1570719836	1.0165945685
323.82	0.9987196453	3.0476418635		1.4390437854	1.4337758552		326.00	1.0191964291	4.2429217933		1.2758554513	1.1034927458		326.00	1.0011446597	2.0820509847	1.2028000079	1.1766593509	1.0020828733		326.00	0.9991185867	2.3422251857	0.9190830927	1.0499850573	0.951418264		326.00	1.0016239581	3.6833898085	0.9999123466	1.1570719836	1.0165945685
326.12	1.001253619	3.044722702		1.4560569532	1.4458731776		328.00	1.0098974445	4.1672384134		1.2488727744	1.0944170914		328.00	1.0009648249	2.0725517458	1.1891088433	1.1874011013	0.9864117531		328.00	0.9998047052	2.55082751	0.9189778284	1.0489545849	0.9510187225		328.00	1.0040168849	3.6362814807	1.0137651246	1.1547849753	1.0160949887
328.43	1.0000722726	3.0416248247		1.4645215502	1.4468427488		330.00	1.0029356015	4.1506093382		1.244191562	1.0825571099		330.00	1.0005983294	2.0588937626	1.1912949778	1.1761461599	0.9983980396		330.00	0.9998047052	2.55082751	0.9189778284	1.0489545849	0.9510187225		330.00	1.0040168849	3.6362814807	1.0137651246	1.1547849753	1.0160949887
329.58	0.9974356178	3.0248942941		1.4700170419	1.4489270655		332.00	0.9981817211	4.1446292063		1.2421693116	1.0872325655		332.00	0.9983430829	2.0451104545	1.2024815885	1.1834246997	0.9829133443		332.00	1.0036708746	2.5747083832	0.9118137907	1.0415228689	0.9477876627		332.00	0.9935293095	3.5730541227	1.0184615307	1.1533251431	1.0248142152
331.88	1.0027635173	3.0345512738		1.4711179303	1.4671886804		334.00	0.9977295139	4.1725524601		1.2549085945	1.0990008472		334.00	1.0042690781	2.0272886383	1.1911228637	1.1916400455	1.000874425		334.00	1.0036708746	2.5747083832	0.9118137907	1.0415228689	0.9477876627		334.00	0.9935293095	3.5730541227	1.0184615307	1.1533251431	1.0248142152
334.19	0.9958387948	3.0053809343		1.4754062401	1.4642554822		336.00	1.0011382852	4.1467066621		1.2552565756	1.1077038727		336.00	0.9991768018	2.0039420335	1.2144919708	1.173438589	0.9993842838		336.00	0.9996495399	2.5976046735	0.9074074153	1.0497149135	0.9534942839		336.00	1.00128632	3.5334798343	1.0221808653	1.1634531283	1.018558069
336.49	0.9971438216	2.991357069		1.4757139525	1.4749073054		338.00	0.9982987969	4.1468592627		1.2581453663	1.1035483692		338.00	0.9964131614	2.0212110965	1.1922079615	1.1671336452	1.0039543772		338.00	0.9996495399	2.5976046735	0.9074074153	1.0497149135	0.9534942839		338.00	1.00128632	3.5334798343	1.0221808653	1.1634531283	1.018558069
337.64	1.0004131643	2.9878635207		1.4837502949	1.4825853427		340.00	1.0007113147	4.1263385639		1.2608993957	1.1008055716		340.00	1.003576234	2.0245378921	1.1962988599	1.1812401275	1.0016155798		340.00	0.9998332157	2.5637996689	0.91692754	1.0503329704	0.9648993468		340.00	0.9987317021	3.5115485866	1.025422522	1.1594462703	1.0206268028
339.95	0.9981333987	2.9731273728		1.4880934532	1.4883471343		342.00	0.9971165686	4.1135645312		1.2755495343	1.1107103832		342.00	0.9996750561	2.0029456797	1.1815942808	1.1761149536	0.9987437267		342.00	0.9998332157	2.5637996689	0.91692754	1.0503329704	0.9648993468		342.00	0.9987317021	3.5115485866	1.025422522	1.1594462703	1.0206268028
342.25	1.0021120384	2.9604026345		1.49134918	1.4965562091		344.00	1.0004282818	4.0734291281		1.2728637943	1.1031945177		344.00	0.9942259944	1.9996322558	1.1702224705	1.1763442367	1.0115444454		344.00	0.996549006	2.4967123866	0.9161349085	1.041521381	0.9639262774		344.00	0.9952463422	3.4263509716	1.0189306862	1.1559887885	1.024272615
344.56	0.9982625363	2.9529586737		1.4875878167	1.5102466269		346.00	1.0020254981	4.107971454		1.2710170533	1.1113487503		346.00	1.005216183	1.9775598351	1.1866810691	1.1710231939	1.014781166		346.00	0.996549006	2.4967123866	0.9161349085	1.041521381	0.9639262774		346.00	0.9952463422	3.4263509716	1.0189306862	1.1559887885	1.024272615
345.71	1.0025039159	2.9462344204		1.4903656762	1.5076332545		348.00	1.0017111757	4.0849033119		1.2668308198	1.1232192658		348.00	1.0023054027	1.9997701469	1.1782428876	1.1663752487	1.0100872502		348.00	0.9964162316	2.5075170252	0.911681704	1.0478022027	0.9601661351		348.00	1.0013400432	3.4025348728	1.0076266002	1.1603703883	1.0240712827
348.02	0.9972744185	2.9092936509		1.4924183118	1.5115719661		350.00	1.0004974492	4.0672509857		1.2673219433	1.1109180215		350.00	1.0031667307	1.9888012903	1.1662373568	1.1674368882	1.0195807154		350.00	0.9964162316	2.5075170252	0.911681704	1.0478022027	0.9601661351		350.00	1.0013400432	3.4025348728	1.0076266002	1.1603703883	1.0240712827
350.32	0.9950383123	2.8690930754		1.4855801596	1.5099732918		352.00	0.9982432552	4.072874046		1.267313156	1.1274784052		352.00	0.9955264118	1.982489127	1.1827484788	1.1764204124	1.0086299408		352.00	1.0011840624	2.4413561969	0.9144144586	1.0346622559	0.9527946282		352.00	1.0062535874	3.3277229437	1.0049600194	1.165197627	1.0267553803
351.47	1.0017693238	2.8610421738		1.4833004504	1.5322602883		354.00	0.9997375144	4.0734161756		1.2712204163	1.1262343308		354.00	1.0009336906	1.9933860719	1.1788723846	1.1773549977	1.0216072489		354.00	1.0011840624	2.4413561969	0.9144144586	1.0346622559	0.9527946282		354.00	1.0062535874	3.3277229437	1.0049600194	1.165197627	1.0267553803
353.78	1.0085003352	2.8529912721		1.4810207413	1.5545472849		356.00	1.000128594	4.0572818057		1.2816460618	1.1235467433		356.00	0.9954924708	1.9756026991	1.1813461871	1.183373656	1.0293432599		356.00	1.0038400791	2.4157532657	0.904691495	1.0366306346	0.9471750801		356.00	1.0008452625	3.2661066255	1.0044651791	1.1689571532	1.0360622105
356.08	0.9994449173	2.7955624071		1.4657024961	1.5447102433		358.00	1.0153181187	4.1191336943		1.2857375132	1.1460000347		358.00	0.9990568797	1.9828325473	1.1965289272	1.1850858473	1.0214579814		358.00	1.0038400791	2.4157532657	0.904691495	1.0366306346	0.9471750801		358.00	1.0008452625	3.2661066255	1.0044651791	1.1689571532	1.0360622105
358.39	0.9961775109	2.7700647018		1.4756680238	1.5372317327		360.00	1.0187998769	4.1159737936		1.3054965711	1.1581533124		360.00	1.0054716183	1.9726465114	1.1595218695	1.1858004011	1.0255094453		360.00	1.0186084956	2.400113689	0.9146000094	1.0494977338	0.9625219849		360.00	1.006554165	3.2618483851	1.0115146081	1.1798274544	1.044708249
359.54	0.9956573858	2.7686109089		1.4778020221	1.5582086987		362.00	1.009704899	3.9903947073		1.2794027808	1.1574253328		362.00	0.9933643131	1.9713423651	1.1898993764	1.1925330009	1.0213477468		362.00	1.0186084956	2.400113689	0.9146000094	1.0494977338	0.9625219849		362.00	1.006554165	3.2618483851	1.0115146081	1.1798274544	1.044708249
361.84	1.0025656775	2.7479953878		1.4804196452	1.5546685017		364.00	1.0006099211	3.8648156211		1.2533089904	1.1566973533		364.00	1.0008410339	1.961637641	1.1752960757	1.184321279	1.006275354		364.00	1.0156056247	2.3785565643	0.9229821222	1.0486908271	0.9769650612		364.00	1.0080890163	3.207918189	1.0176639124	1.1727511702	1.046277749
364.15	0.9999960775	2.7353815248		1.4860040033	1.5537550833		366.00	1.0211521838	3.9303980727		1.273110706	1.1813112226		366.00	1.0060612973	1.9579469133	1.172187678	1.1956444607	1.0155993556		366.00	1.0156056247	2.3785565643	0.9229821222	1.0486908271	0.9769650612		366.00	1.0080890163	3.207918189	1.0176639124	1.1727511702	1.046277749
366.45	0.9982257715	2.7358385661		1.4838756029	1.5650091933		368.00	1.0074646804	3.8442315512		1.2515083182	1.1671675651		368.00	0.9996902941	1.952522476	1.1633310876	1.1773322955	1.0045929191		368.00	1.0090597368	2.3785565643	0.9241079285	1.0803889046	1.0107869323		368.00	1.0077138411	3.207918189	1.0089823543	1.191104383	1.05205688
367.61	1.0005401236	2.7177282116		1.4930318177	1.5645596562		370.00	0.9912841489	3.8074857078		1.2547314689	1.1704846406		370.00	0.9894326154	1.9250300931	1.1486283256	1.1810797975	1.0090709915		370.00	1.0090597368	2.3785565643	0.9241079285	1.0803889046	1.0107869323		370.00	1.0077138411	3.207918189	1.0089823543	1.191104383	1.05205688
368.76	0.9981262939	2.6953136341		1.4897114304	1.5643662408		372.00	0.9964888285	3.7798992379		1.2410723393	1.163911062		372.00	1.0058020959	1.9089852043	1.1597987353	1.1685765299	1.0065478177		372.00	1.002513849		0.9252337347	1.1120869821	1.0446088034		372.00	1.0073386658		1.0003007962	1.2094575959	1.057836011
369.91	1.0019516406	2.6810458986		1.4899855289	1.5621793825		374.00	1.0024736586	3.7448292752		1.2434224656	1.1655815109		374.00	1.0052860326	1.9403366005	1.1667626838	1.1648423157	1.0196463581		374.00	1.002513849		0.9252337347	1.1120869821	1.0446088034		374.00	1.0073386658		1.0003007962	1.2094575959	1.057836011
372.22	0.9963431124	2.6572395175		1.4942333162	1.5640356471		376.00	1.0023665148	3.7339421285		1.2367769122	1.1640808234		376.00	0.9959229412	1.8992623707	1.1592318451	1.1753470407	1.0037569758		376.00	1.0131016898		0.9548023153	1.1445589358	1.0683164528		376.00	1.0113839687		0.9995979741	1.2163252541	1.055411253
374.52	0.9983024762	2.6423046603		1.4959766087	1.5760452962		378.00	0.9994101813	3.7256777737		1.2370503764	1.1606946882		378.00	0.9913251238	1.8940136183	1.1583263011	1.1789786438	1.0068730724		378.00	1.0131016898		0.9548023153	1.1445589358	1.0683164528		378.00	1.0113839687		0.9995979741	1.2163252541	1.055411253
375.67	1.0001930399	2.6380542611		1.491652461	1.5709431609		380.00	0.9984656661	3.6853174122		1.2252487164	1.1538601285		380.00	1.011216701	1.8999779732	1.1655783515	1.1695796993	1.0029790501		380.00	1.0046743666		0.9400999692	1.1395954979	1.0529891063		380.00	1.0098231609		1.0097469203	1.2109156173	1.0547083892
377.98	0.9992012997	2.6218565385		1.4899592178	1.5762746958		382.00	0.9997268794	3.6361250756		1.2215825769	1.1516439772		382.00	1.0027062761	1.8899597475	1.1507218022	1.1586894671	1.0151018723		382.00	1.0046743666		0.9400999692	1.1395954979	1.0529891063		382.00	1.0098231609		1.0097469203	1.2109156173	1.0547083892
380.28	1.0032384584	2.6107525316		1.4908055156	1.5744486289		384.00	1.0014290642	3.6000438592		1.2311478192	1.1481639272		384.00	0.995799841	1.8720795551	1.1281444874	1.1669555849	1.0077896096		384.00	1.0058937939	2.2077420467	0.9388486097	1.1357019802	1.0465258258		384.00	1.0087125581	2.8868092474	1.00532533	1.2006155986	1.0489048877
382.59	1.0022815554	2.5984445994		1.4907159882	1.5754253955		386.00	1.0007662872	3.5885141128		1.2231102781	1.1557302664		386.00	0.9961733655	1.8666325773	1.1514048214	1.1655087438	1.0134313308		386.00	1.0058937939	2.2077420467	0.9388486097	1.1357019802	1.0465258258		386.00	1.0087125581	2.8868092474	1.00532533	1.2006155986	1.0489048877
383.74	0.9994976734	2.5776389939		1.4957831111	1.573732635		388.00	0.9998388806	3.5412138578		1.2169167962	1.1422400171		388.00	0.9940101187	1.8567218554	1.1509947202	1.1479973913	1.0029969664		388.00	0.9963767054	2.1690807631	0.9323318441	1.1257007157	1.0477626286		388.00	1.0000699487	2.8351322572	1.0158324364	1.2089479742	1.0551205115
386.04	0.9977703436	2.5735134442		1.492942517	1.5774850937		390.00	0.9998026238	3.5320592442		1.2146413076	1.1528260765		390.00	1.0117291844	1.8459584344	1.1171580797	1.1637776866	0.9971926237		390.00	0.9963767054	2.1690807631	0.9323318441	1.1257007157	1.0477626286		390.00	1.0000699487	2.8351322572	1.0158324364	1.2089479742	1.0551205115
388.35	1.0023938249	2.5447574731		1.4916697656	1.5863395148		392.00	1.0029755841	3.5170623367		1.2064486622	1.1515313239		392.00	1.002035124	1.8503051088	1.1237431235	1.1659515375	1.0013529708		392.00	1.0013752236	2.1016414128	0.9437102245	1.1321445076	1.042333676		392.00	0.9948749663	2.7488759431	1.0159326622	1.2172703252	1.0624692761
389.50	1.0000928033	2.5271294881		1.4869312575	1.5740823832		394.00	0.9958944499	3.4512676105		1.2147056476	1.1460121411		394.00	0.9941975498	1.8409662988	1.1482529143	1.1566567034	1.0050659297		394.00	1.0013752236	2.1016414128	0.9437102245	1.1321445076	1.042333676		394.00	0.9948749663	2.7488759431	1.0159326622	1.2172703252	1.0624692761
391.81	1.0010688345	2.5160495528		1.496748596	1.5826521757		396.00	0.9986986573	3.4433137669		1.2183974082	1.1394620398		396.00	1.0007668774	1.8208023887	1.1460852526	1.147479988	1.0130429424		396.00	1.0006690796	1.9863956102	0.9422452277	1.1353717545	1.0518341263		396.00	0.995789911	2.8162582324	1.02443974	1.2249992665	1.061853905
394.11	0.9989776372	2.4945495912		1.4935451888	1.5812418419		398.00	1.0200938243	3.467938008		1.2321161757	1.1710007118		398.00	1.0049164417	1.8126190663	1.1516673103	1.1479629105	1.0043421931		398.00	1.0006690796	1.9863956102	0.9422452277	1.1353717545	1.0518341263		398.00	0.995789911	2.8162582324	1.02443974	1.2249992665	1.061853905
396.41	0.9926531975	2.4628955014		1.4779656874	1.5685140598		400.00	1.0195607374	3.4407819892		1.2271549147	1.1766349744		400.00	0.9922458922	1.7923691386	1.1454513319	1.1530675992	1.0089611238		400.00	1.0056491362	1.977570738	0.9476587479	1.1352965865	1.0641234364		400.00	0.9945324826	2.7808296734	1.0178308505	1.2329435351	1.0617502414
397.57	0.9993953508	2.4608643271		1.4571665696	1.6356624611		402.00	1.0113966322	3.3328421002		1.2343040328	1.1636287987		402.00	0.9993348215	1.7916154266	1.1361637172	1.1448305895	1.0173583313		402.00	1.0056491362	1.977570738	0.9476587479	1.1352965865	1.0641234364		402.00	0.9945324826	2.7808296734	1.0178308505	1.2329435351	1.0617502414
399.87	1.0015179596	2.4237968642		1.414378573	1.6828398202		404.00	1.003232527	3.2249022113		1.2414531508	1.1506226229		404.00	1.0048574634	1.7803933852	1.1169041293	1.1379479322	1.0102175252		404.00	1.0016704688	1.9512685384	0.9493567664	1.1522819164	1.0666203986		404.00	1.0004057647	2.7303880081	1.008687894	1.2355717468	1.0651979588
402.18	0.9953043648	2.4037483992		1.4249576531	1.6690449874		406.00	1.0148223713	3.2427678495		1.2639184149	1.1727283092		406.00	0.9964869957	1.7626486433	1.1255802265	1.1381080359	1.02348094		406.00	1.0016704688	1.9512685384	0.9493567664	1.1522819164	1.0666203986		406.00	1.0004057647	2.7303880081	1.008687894	1.2355717468	1.0651979588
404.48	0.9958378631	2.4028467843		1.4380796391	1.672895868		408.00	1.0032476789	3.1541550475		1.2266053363	1.1542477234		408.00	1.0012239445	1.7537736887	1.1359472714	1.1396158311	1.0230184429		408.00	0.9968445236	2.1027167757	0.9536793332	1.1563387659	1.0804047967		408.00	1.0020759167	2.6773115355	1.0127247657	1.2282563214	1.0603112406
405.63	1.0041466698	2.3974276204		1.4434909601	1.6853434563		410.00	1.0074135831	3.1310573632		1.2286187983	1.1457150218		410.00	1.0031156025	1.7605592937	1.1275792326	1.1196140422	1.0135053072		410.00	0.9968445236	2.1027167757	0.9536793332	1.1563387659	1.0804047967		410.00	1.0020759167	2.6773115355	1.0127247657	1.2282563214	1.0603112406
407.94	1.0012117301	2.3706442295		1.4496442835	1.6785178886		412.00	1.0042118849	3.1323378641		1.2308312935	1.1579358001		412.00	0.9975574347	1.7511518389	1.1075871437	1.1274024146	1.0078722923		412.00	0.9991170745	2.0784966578	0.9659104975	1.1672150354	1.0853287878		412.00	1.000450274	2.6142409836	1.0007194763	1.2264373524	1.0632202
410.24	0.997901269	2.3453399567		1.454051615	1.6876508398		414.00	1.0004633279	3.1186128034		1.2339125965	1.1716469245		414.00	1.0048733084	1.7282245546	1.108699168	1.1247436494	1.0110878914		414.00	0.9991170745	2.0784966578	0.9659104975	1.1672150354	1.0853287878		414.00	1.000450274	2.6142409836	1.0007194763	1.2264373524	1.0632202
412.55	1.0003992696	2.3376099817		1.458657272	1.6893635849		416.00	0.9959293976	3.1114744627		1.250879657	1.1756090705		416.00	0.9970394706	1.7287109928	1.1055358793	1.1389623951	0.9992200273		416.00	0.9993615042	2.0648140692	0.979141296	1.1656559847	1.1054233223		416.00	0.9970703306	2.5683418025	1.0015288505	1.2312887381	1.0593317753
413.70	1.0020649054	2.3173388135		1.4598106686	1.6865874955		418.00	0.996310636	3.0996437325		1.2494732286	1.1729080687		418.00	1.0010551744	1.7279409271	1.1214915159	1.1251534967	1.0148710653		418.00	0.9993615042	2.0648140692	0.979141296	1.1656559847	1.1054233223		418.00	0.9970703306	2.5683418025	1.0015288505	1.2312887381	1.0593317753
416.01	0.9970915222	2.3122680334		1.460286961	1.6864824159		420.00	0.9993826617	3.0912676326		1.2557487074	1.1818309806		420.00	0.9967309896	1.7289337987	1.0983825604	1.1418616146	1.0198910294		420.00	0.9987314124	2.0470458416	0.9773067348	1.1740711613	1.1176073858		420.00	1.0049766249	2.5226137186	1.0152692714	1.2284785894	1.0594971311
418.31	1.0000567693	2.2945007202		1.4619287932	1.706312697		422.00	0.9985543604	3.0799334071		1.2481194554	1.196118584		422.00	0.9980755782	1.7122815024	1.1469480364	1.1319475274	1.018444115		422.00	0.9987314124	2.0470458416	0.9773067348	1.1740711613	1.1176073858		422.00	1.0049766249	2.5226137186	1.0152692714	1.2284785894	1.0594971311
419.46	1.0033337934	2.2866151109		1.4575104718	1.6936532741		424.00	1.0011063779	3.0504316277		1.2488495845	1.1861104164		424.00	1.0086367264	1.7334654111	1.1308547446	1.1235412583	1.0248292835		424.00	0.9976908668	2.0388325898	0.9778364146	1.1796475664	1.1191902537		424.00	1.0028911387	2.4929514131	1.0231856765	1.2196093511	1.0632419216
421.77	0.9992763193	2.2757981412		1.4647820687	1.7033484292		426.00	1.0032391947	3.0363284957		1.2492234073	1.1953859357		426.00	0.9949641104	1.7277661064	1.1178190214	1.1285542618	1.0298203645		426.00	0.9976908668	2.0388325898	0.9778364146	1.1796475664	1.1191902537		426.00	1.0028911387	2.4929514131	1.0231856765	1.2196093511	1.0632419216
424.07	1.0026404102	2.2551585772		1.4687578952	1.7174337356		428.00	1.0006349094	3.0307182186		1.2588225078	1.1960419816		428.00	0.9987453896	1.7182480204	1.1335963796	1.1260195983	1.0265789879		428.00	0.9983925678	2.0448138303	0.9734871942	1.1877507393	1.1217510891		428.00	0.9989387753	2.4573588501	1.0205280152	1.226961881	1.0604123767
426.38	1.0012399804	2.2489507293		1.4624970626	1.7179436651		430.00	0.9987285749	3.0215716093		1.2537908791	1.196579091		430.00	0.9971761073	1.7214282456	1.1087668745	1.1342830168	1.0273113003		430.00	0.9983925678	2.0448138303	0.9734871942	1.1877507393	1.1217510891		430.00	0.9989387753	2.4573588501	1.0205280152	1.226961881	1.0604123767
427.53	1.0010934672	2.2400743609		1.4724241402	1.7150045101		432.00	0.9978348379	2.9825169339		1.2629787929	1.2047787163		432.00	1.0042771781	1.6954512437	1.131419069	1.1281366275	1.0245759355		432.00	1.0034426998	2.0199314366	0.9752267785	1.1975258776	1.1287474053		432.00	1.0039590541	2.4240142462	1.0212130675	1.2240457491	1.0561410535
429.83	0.9975905766	2.2171602349		1.4665809705	1.7306927875		434.00	0.9992073582	2.9761134848		1.263706107	1.1998563247		434.00	1.0042158522	1.7045020339	1.1186271842	1.1193054416	1.027972533		434.00	1.0034426998	2.0199314366	0.9752267785	1.1975258776	1.1287474053		434.00	1.0039590541	2.4240142462	1.0212130675	1.2240457491	1.0561410535
432.14	0.9995800687	2.2078454731		1.4678050627	1.7267348174		436.00	0.9979549345	2.9502454043		1.2509716153	1.2060349699		436.00	0.9972536191	1.7028236962	1.1395545948	1.1297286688	1.0277165857		436.00	0.9995648529	1.9793563594	0.979673416	1.1967997206	1.1293894783		436.00	0.998777144	2.4162047144	1.0242951608	1.2214051511	1.0638073201
434.44	1.002708702	2.1950901007		1.4734926468	1.7223192797		438.00	1.0093656881	2.94576969		1.2603612248	1.2132779778		438.00	0.9927607857	1.6850637616	1.1319674696	1.1307288555	1.0344992198		438.00	0.9995648529	1.9793563594	0.979673416	1.1967997206	1.1293894783		438.00	0.998777144	2.4162047144	1.0242951608	1.2214051511	1.0638073201
435.60	0.9997721267	2.1889375802		1.47445678	1.7241342443		440.00	1.0058359354	2.8877732316		1.2514435152	1.2035066379		440.00	1.0013438138	1.6943767882	1.1206105651	1.1382852288	1.0271327446		440.00	0.9959887159	1.9357939177	0.983935214	1.1845919549	1.12700446		440.00	1.0062153468	2.4003412249	1.03163724	1.2332866753	1.0794370796
437.90	0.9998294727	2.1737677391		1.4758876906	1.7342783563		442.00	1.011486106	2.8920992762		1.2338419332	1.1831791123		442.00	1.0096858029	1.6833790369	1.1147253022	1.1233957722	1.0221380822		442.00	0.9959887159	1.9357939177	0.983935214	1.1845919549	1.12700446		442.00	1.0062153468	2.4003412249	1.03163724	1.2332866753	1.0794370796
440.20	0.998405888	2.161080195		1.4853178347	1.7354567601		444.00	1.0171362766	2.8964253207		1.2162403513	1.1628515868		444.00	0.9927226138	1.694638226	1.1399353375	1.1300082323	1.0333649584		444.00	0.9742422774	1.892215234	0.9737110289	1.1605077888	1.1024349598		444.00	0.9994899416	2.3812118724	1.0160066884	1.2281616477	1.0785113608
442.51	0.9907771304	2.1450966861		1.4723979948	1.7284074982		446.00	1.0178971175	2.9110940792		1.2336598152	1.1879023914		446.00	1.0036321003	1.6665631061	1.1083796344	1.1241556177	1.0307655418		446.00	0.9742422774	1.892215234	0.9737110289	1.1605077888	1.1024349598		446.00	0.9994899416	2.3812118724	1.0160066884	1.2281616477	1.0785113608
443.66	1.0024303042	2.1242249015		1.5651363596	1.7496671846		448.00	1.0008423772	2.8365154253		1.2186575591	1.1648198094		448.00	0.9914002223	1.682792848	1.1214547535	1.1188699605	1.0416456916		448.00	0.9991409196	1.892215234	0.9511577497	1.1456617908	1.0926259297		448.00	1.0043029054	2.3812118724	1.0133005416	1.1919229546	1.0841010757
445.97	1.0094494825	2.1224182796		1.6608031815	1.7650315603		450.00	0.9967660553	2.8121020312		1.2166518703	1.1538550313		450.00	1.0081482278	1.6682621407	1.1369372009	1.1273828203	1.0435485427		450.00	0.9991409196	1.892215234	0.9511577497	1.1456617908	1.0926259297		450.00	1.0043029054	2.3812118724	1.0133005416	1.1919229546	1.0841010757
448.27	0.99841143	2.1061185788		1.6490753904	1.736903784		452.00	0.9989046164	2.7869421448		1.211885373	1.1531248153		452.00	1.0037375161	1.6656010299	1.1329168088	1.125618337	1.0482090541		452.00	1.0240395618		0.9286044704	1.1308157929	1.0828168996		452.00	1.0091158692		1.0105943947	1.1556842615	1.0896907905
450.58	0.9973598376	2.0583692067		1.6458157034	1.7433377671		454.00	1.0033224806	2.7567286504		1.2067755111	1.1553260533		454.00	0.9957560073	1.6682805294	1.130508554	1.1289374412	1.046144931		454.00	1.0240395618		0.9286044704	1.1308157929	1.0828168996		454.00	1.0091158692		1.0105943947	1.1556842615	1.0896907905
451.73	0.9970167893	2.0643419421		1.6544939282	1.7505888715		456.00	1.0012912373	2.7390665378		1.2102950268	1.1500687553		456.00	1.0053120641	1.6747255216	1.1199829366	1.1269470342	1.0453746712		456.00	1.0165040971		0.9450705195	1.1433398853	1.0875035353		456.00	1.0099867039		1.0232291382	1.1503240066	1.091018574
454.03	1.0025126824	2.0515487013		1.660279921	1.7478203687		458.00	0.9965428767	2.7140824457		1.2101666969	1.1481707502		458.00	0.9873766405	1.6604236698	1.1422321856	1.1306691869	1.0390659599		458.00	1.0165040971		0.9450705195	1.1433398853	1.0875035353		458.00	1.0099867039		1.0232291382	1.1503240066	1.091018574
456.34	0.9958286449	2.0492338586		1.6611393229	1.7563752847		460.00	1.0016528552	2.6832275921		1.2237938546	1.1479630504		460.00	1.0030556839	1.6648146126	1.1273887325	1.1261375922	1.053538999		460.00	1.003721453		0.9333406497	1.133176902	1.067978164		460.00	1.0091530655		1.0207027373	1.1510545962	1.0913759072
457.49	1.0063419183	2.047996233		1.6754224338	1.7747598848		462.00	1.0016471018	2.6697284898		1.2156118693	1.1503024964		462.00	1.0030916625	1.6428343902	1.1416822207	1.1244171277	1.0363804837		462.00	1.003721453		0.9333406497	1.133176902	1.067978164		462.00	1.0091530655		1.0207027373	1.1510545962	1.0913759072
459.80	0.9962726251	2.0259888215		1.6799453264	1.7736177305		464.00	1.0015923448	2.6498083585		1.2152157067	1.1471448466		464.00	1.001034354	1.6490697448	1.117705919	1.1222846769	1.04162151		464.00	1.0004649912	1.6813947691	0.9240504781	1.1368203243	1.0666259921		464.00	1.0004674307	2.0249433894	1.0077343324	1.1466315355	1.0845435989
460.95	0.9986546074	2.0225834927		1.6846342483	1.7672337497		466.00	1.0009004495	2.6332077809		1.2211421254	1.1548257887		466.00	0.9978349434	1.6458574359	1.1083305196	1.1337919494	1.0498229304		466.00	1.0004649912	1.6813947691	0.9240504781	1.1368203243	1.0666259921		466.00	1.0004674307	2.0249433894	1.0077343324	1.1466315355	1.0845435989
462.10	1.0053764969	2.0187233336		1.6915560178	1.7797567375		468.00	0.9983147006	2.6196297475		1.21833222	1.149636104		468.00	1.0040616096	1.6384230196	1.1200944104	1.1187873063	1.0276065887		468.00	0.9981650289	1.6483249279	0.9260009264	1.1335352101	1.0666960571		468.00	0.9953183766	1.9709283109	0.9991284345	1.1385839549	1.0866678409
464.40	0.9951892781	2.0068963714		1.7041164637	1.7778509832		470.00	0.998561171	2.6031712541		1.2240986973	1.1563009637		470.00	0.9972480398	1.6627481057	1.1138228798	1.1332797606	1.0379718019		470.00	0.9981650289	1.6483249279	0.9260009264	1.1335352101	1.0666960571		470.00	0.9953183766	1.9709283109	0.9991284345	1.1385839549	1.0866678409
465.56	1.0032646462	2.0157110344		1.7020738781	1.7787425114		472.00	0.9963240154	2.5699377914		1.2249283091	1.1537916943		472.00	0.9991849283	1.6365022621	1.129303055	1.1249519315	1.0509256706		472.00	0.999918229	1.6034087311	0.9329873515	1.1349568598	1.0746145259		472.00	0.9989979318	1.9508387779	1.0056903637	1.1429758154	1.0889823947
467.86	1.0017110038	2.0000271307		1.7045040555	1.7850144145		474.00	1.0020976802	2.582330333		1.2158571412	1.1552409211		474.00	0.9999042408	1.6235355032	1.098855644	1.1223775766	1.0434350874		474.00	0.999918229	1.6034087311	0.9329873515	1.1349568598	1.0746145259		474.00	0.9989979318	1.9508387779	1.0056903637	1.1429758154	1.0889823947
470.17	0.994401438	1.9864810013		1.7183484401	1.7908742323		476.00	1.0039809931	2.5396962482		1.2215235784	1.1579831314		476.00	0.9913364409	1.6186219827	1.1032033306	1.1205667623	1.048710302		476.00	1.0051449384	1.5834150659	0.9240404239	1.1337580721	1.0734708629		476.00	1.0066914754	1.9132817608	1.0065237231	1.1471033641	1.0791963764
472.47	1.0000208645	1.989437641		1.722443498	1.7975607297		478.00	1.0192237968	2.5816517652		1.2443479231	1.1775365631		478.00	1.0119718794	1.6158342504	1.1053841583	1.122966199	1.0523269767		478.00	1.0051449384	1.5834150659	0.9240404239	1.1337580721	1.0734708629		478.00	1.0066914754	1.9132817608	1.0065237231	1.1471033641	1.0791963764
473.62	0.9963790694	1.9705662815		1.7247575551	1.8035482687		480.00	1.0265302423	2.5949702515		1.263743216	1.1848512379		480.00	1.0049328128	1.6185236041	1.1362827897	1.1194337406	1.0323479263		480.00	0.9993738361	1.5720446971	0.9301206416	1.1331243141	1.0851114844		480.00	0.9941887522	1.8943533762	1.000187498	1.144057435	1.0698528141
475.93	0.9997636592	1.955969979		1.7220861137	1.8069414121		482.00	1.0082981357	2.5176743682		1.2584309867	1.1893666973		482.00	0.9918977558	1.5920611932	1.098399768	1.1277899636	1.0384791118		482.00	0.9993738361	1.5720446971	0.9301206416	1.1331243141	1.0851114844		482.00	0.9941887522	1.8943533762	1.000187498	1.144057435	1.0698528141
478.23	1.0022536937	1.9572007684		1.7169670452	1.805823641		484.00	0.990066029	2.440378485		1.2531187574	1.1938821566		484.00	0.9984326511	1.610943612	1.1090804432	1.1239420917	1.028546841		484.00	0.9992304356	1.5676218826	0.9257000867	1.1325425112	1.0829787671		484.00	1.000457867	1.857380276	0.9965312445	1.1405135883	1.0689539446
480.54	0.9966230202	1.9570015294		1.7175494571	1.8206271801		486.00	1.0258877186	2.4785190555		1.2895451177	1.212456264		486.00	1.0091908796	1.5907223894	1.1237077848	1.1446300772	1.0101685839		486.00	0.9992304356	1.5676218826	0.9257000867	1.1325425112	1.0829787671		486.00	1.000457867	1.857380276	0.9965312445	1.1405135883	1.0689539446
481.69	1.0004076345	1.9455786248		1.7240271669	1.8349254288		488.00	1.0076896944	2.3942312576		1.2584866955	1.1888934751		488.00	0.9906665743	1.575950018	1.1197138244	1.1406465959	1.035754083		488.00	1.0008029666	1.5494150084	0.9278527275	1.1307599325	1.0867708446		488.00	1.0058388561	1.8221949222	0.9930628359	1.1294374205	1.0684845114
483.99	1.0004011758	1.9357116516		1.7207482445	1.8322529314		490.00	1.0010056062	2.3816099171		1.2476805774	1.1837932119		490.00	1.000818911	1.578811482	1.1041775064	1.1584130152	1.0445439698		490.00	1.0008029666	1.5494150084	0.9278527275	1.1307599325	1.0867708446		490.00	1.0058388561	1.8221949222	0.9930628359	1.1294374205	1.0684845114
486.30	1.0016932423	1.9128620933		1.7242269355	1.8373557379		492.00	0.9986864952	2.3581518859		1.2487236023	1.1881745491		492.00	1.0012711481	1.5682662579	1.1273796643	1.1369030777	1.0539263942		492.00	0.9989166066	1.5319948819	0.9383246495	1.132123595	1.0946075574		492.00	1.0003196705	1.780421372	0.9931217778	1.133837868	1.0723960584
487.45	0.9912879169	1.8925570253		1.7113520141	1.824901036		494.00	0.9962256456	2.3557357138		1.2508238716	1.1852739757		494.00	0.9978053654	1.5647732139	1.0882438357	1.1353169806	1.0497934468		494.00	0.9989166066	1.5319948819	0.9383246495	1.132123595	1.0946075574		494.00	1.0003196705	1.780421372	0.9931217778	1.133837868	1.0723960584
489.76	0.9942288651	1.879184864		1.6758709144	1.79865978		496.00	0.999749293	2.3283154446		1.260504822	1.1901834027		496.00	1.0076631521	1.5854643556	1.0750905345	1.1489937339	1.0663773858		496.00	0.9975541981	1.5128590626	0.9365037331	1.1393608241	1.0891118131		496.00	1.0013084657	1.7587602769	0.9840864664	1.1351331562	1.0787786971
492.06	1.0019204755	1.8383761824		1.6250195164	1.7505773181		498.00	1.0019005225	2.3057714788		1.2568343962	1.2059336795		498.00	0.998125828	1.5493362745	1.0949478302	1.1379106326	1.0588285617		498.00	0.9975541981	1.5128590626	0.9365037331	1.1393608241	1.0891118131		498.00	1.0013084657	1.7587602769	0.9840864664	1.1351331562	1.0787786971
494.37	0.9908044881	1.8005746663		1.6211787784	1.7389073172		500.00	1.0010805076	2.288361714		1.2546635873	1.2052420049		500.00	0.9933441143	1.5589330391	1.1144427176	1.1448647166	1.0604568345		500.00	1.0020319206	1.487172869	0.9334699195	1.131287967	1.0860673089		500.00	0.9972155751	1.7438690111	0.9842151789	1.1385953761	1.0862370892
495.52	0.9992800582	1.8148591596		1.63461912	1.7549931658		502.00	1.0010830911	2.2887989443		1.2537022082	1.2036885261		502.00	0.9995070171	1.5371788571	1.1156252397	1.1437439298	1.0637203671		502.00	1.0020319206	1.487172869	0.9334699195	1.131287967	1.0860673089		502.00	0.9972155751	1.7438690111	0.9842151789	1.1385953761	1.0862370892
497.82	1.0016841587	1.8101076113		1.6319562064	1.7556432993		504.00	0.9949223674	2.2562116085		1.2645444906	1.200803466		504.00	1.0062976022	1.5261665982	1.0938114355	1.1431432674	1.0598790117		504.00	1.000391158	1.4450060268	0.9293951631	1.144614822	1.097552201		504.00	0.9984535558	1.7244869023	0.9871688247	1.1472041054	1.0891957378
500.13	0.99809762	1.7908723356		1.6508784901	1.766319947		506.00	0.9996573768	2.2472858193		1.2624020272	1.202091129		506.00	0.9987713513	1.5383478127	1.075083961	1.1452620707	1.0593143143		506.00	1.000391158	1.4450060268	0.9293951631	1.144614822	1.097552201		506.00	0.9984535558	1.7244869023	0.9871688247	1.1472041054	1.0891957378
502.43	0.9990074739	1.7781522362		1.6428544216	1.7656418605		508.00	0.9986554139	2.2123928021		1.2662224856	1.2020795312		508.00	0.9944028907	1.5110743377	1.0750038372	1.1380465873	1.0561280369		508.00	1.0011016413	1.4175070271	0.9352988019	1.1426687811	1.0966675615		508.00	1.0024809685	1.69876255	0.9911161288	1.1466177282	1.095722553
503.59	1.0018295731	1.7747044294		1.64739738	1.7782444352		510.00	1.0061941738	2.1976755086		1.2719424282	1.2024207226		510.00	1.0040480529	1.5257417292	1.0752992219	1.1485439795	1.0628994889		510.00	1.0011016413	1.4175070271	0.9352988019	1.1426687811	1.0966675615		510.00	1.0024809685	1.69876255	0.9911161288	1.1466177282	1.095722553
505.89	1.0026718344	1.7794095328		1.6446311029	1.770047853		512.00	1.0015172478	2.1924932728		1.2695618303	1.2107770447		512.00	0.9988767538	1.5073198499	1.0794927877	1.1297846514	1.0568820338		512.00	0.99693517	1.3852482787	0.9252420126	1.1516314587	1.0999719733		512.00	1.0001991517	1.6484139644	0.9798987972	1.1464888601	1.0930140853
508.19	0.9977368124	1.760196858		1.6497265593	1.7875833712		514.00	0.9966787227	2.1661938483		1.2678594446	1.1993779909		514.00	0.9993301363	1.5017216303	1.0655236484	1.1408149921	1.0592189813		514.00	0.99693517	1.3852482787	0.9252420126	1.1516314587	1.0999719733		514.00	1.0001991517	1.6484139644	0.9798987972	1.1464888601	1.0930140853
510.50	1.0031355408	1.7564771369		1.6520555857	1.795647307		516.00	0.9989709894	2.1677004935		1.2818798604	1.2008465133		516.00	1.0052971612	1.4707034764	1.0801611718	1.1294143535	1.0621339716		516.00	0.9972419919	1.3137849565	0.922083405	1.1460819875	1.0975205811		516.00	0.9990421987	1.6013480203	0.9925445648	1.1424732562	1.098537424
511.65	1.0054427358	1.7429110154		1.6518619944	1.7973662308		518.00	1.0176890669	2.1874669231		1.2989516885	1.2258401048		518.00	1.0015412308	1.4951330135	1.070422384	1.13235259	1.0620986123		518.00	0.9972419919	1.3137849565	0.922083405	1.1460819875	1.0975205811		518.00	0.9990421987	1.6013480203	0.9925445648	1.1424732562	1.098537424
513.96	0.9927725276	1.7420989257		1.6544112245	1.7890863006		520.00	1.0202032249	2.1698478362		1.3090789777	1.236440513		520.00	0.9943169429	1.4726113048	1.0856230141	1.1220532411	1.0704878073		520.00	1.0100739081	1.2865762732	0.9338611286	1.1573467798	1.1005320394		520.00	1.0060569902	1.5897723368	1.0017123632	1.1526932312	1.1025050093
516.26	1.0041560802	1.7356489657		1.6525359321	1.8007301806		522.00	1.009493402	2.0884297604		1.2968546793	1.2390079398		522.00	0.9967462268	1.468747124	1.0825809063	1.1354920181	1.064118311		522.00	1.0100739081	1.2865762732	0.9338611286	1.1573467798	1.1005320394		522.00	1.0060569902	1.5897723368	1.0017123632	1.1526932312	1.1025050093
518.57	0.9958153854	1.7184692694		1.66361532	1.8054243345		524.00	0.998783579	2.0070116846		1.2846303809	1.2415753665		524.00	1.0086563959	1.4721310825	1.0788692019	1.1432501448	1.0782950605		524.00	1.009435846	1.2863216777	0.9394565623	1.1751471512	1.0948796553		524.00	1.0095834677	1.5595483548	0.9976987543	1.1502946015	1.0973396337
519.72	1.0004496479	1.7003802631		1.6708695616	1.79662841		526.00	1.0181951754	2.0246530206		1.3073522874	1.2671487215		526.00	1.0020494267	1.45904905	1.0911736063	1.1420053778	1.0713670197		526.00	1.009435846	1.2863216777	0.9394565623	1.1751471512	1.0948796553		526.00	1.0095834677	1.5595483548	0.9976987543	1.1502946015	1.0973396337
522.02	1.0014486723	1.7004661704		1.6639407276	1.8050021982		528.00	1.0019437971	1.9644045049		1.282853862	1.2462900616		528.00	0.9964193901	1.4412153149	1.0484705027	1.1418828543	1.0741587669		528.00	1.0070824624	1.2863216777	0.9279303991	1.1478597815	1.1149718273		528.00	1.0092628054	1.5595483548	1.0117656334	1.1978993975	1.1042340032
524.33	1.0020648763	1.7006289641		1.6774697473	1.8224881814		530.00	0.9992859357	1.9380104179		1.2807009735	1.2398591282		530.00	0.9949749206	1.4482974509	1.0815425835	1.1389685322	1.0815125606		530.00	1.0070824624	1.2863216777	0.9279303991	1.1478597815	1.1149718273		530.00	1.0092628054	1.5595483548	1.0117656334	1.1978993975	1.1042340032
525.48	0.9980077337	1.6927638148		1.6880919167	1.8332586053		532.00	1.0038482276	1.9069543047		1.2610806935	1.2405693228		532.00	1.0037125365	1.4477201529	1.0753161369	1.1341993926	1.0849255804		532.00	1.0047290787		0.9164042359	1.1205724118	1.1350639994		532.00	1.008942143		1.0258325125	1.2455041935	1.1111283726
527.78	0.9988729017	1.6866590928		1.6853962396	1.8346523865		534.00	0.9969526128	1.905228043		1.2691032535	1.2418255074		534.00	0.9991186362	1.449552336	1.0591369644	1.135521572	1.0757841015		534.00	1.0047290787		0.9164042359	1.1205724118	1.1350639994		534.00	1.008942143		1.0258325125	1.2455041935	1.1111283726
530.09	1.0017317723	1.6730461529		1.682124772	1.8270432947		536.00	1.0026967887	1.8825010059		1.2762626644	1.2350970604		536.00	0.9957357076	1.4283353192	1.0882546294	1.1357082171	1.0746333544		536.00	1.0204112024		0.9425218461	1.1516765527	1.1477386792		536.00	1.0093385669		1.0266203699	1.2461718985	1.1008929131
532.39	0.9984331185	1.6544070578		1.6845842167	1.8362495247		538.00	0.9991124245	1.8690161644		1.2758253319	1.2314278655		538.00	1.0037968322	1.4356980256	1.1031454911	1.1401233591	1.0774042631		538.00	1.0204112024		0.9425218461	1.1516765527	1.1477386792		538.00	1.0093385669		1.0266203699	1.2461718985	1.1008929131
534.70	0.9877463515	1.6408499035		1.6755428091	1.8076371518		540.00	1.002706763	1.8448700078		1.2565997058	1.2399284152		540.00	0.9980606038	1.4091736047	1.0731890077	1.130537128	1.0832951943		540.00	1.0071464389		0.9321663909	1.1374583107	1.1376649876		540.00	1.0067870944		1.0235920795	1.2302953921	1.1093717179
535.85	0.9949125074	1.6187538049		1.6282248612	1.8127840361		542.00	1.0009060417	1.8400555877		1.2835245711	1.2416962104		542.00	0.9991202049	1.403788759	1.0627913616	1.1349845016	1.0791181904		542.00	1.0071464389		0.9321663909	1.1374583107	1.1376649876		542.00	1.0067870944		1.0235920795	1.2302953921	1.1093717179
538.16	0.9982293939	1.6027559308		1.5719635755	1.7851541181		544.00	0.9991189337	1.8218828174		1.277288112	1.2441659683		544.00	1.0010610293	1.3814900085	1.0502620811	1.1272592427	1.0952995361		544.00	0.9929703452	1.2425123179	0.9310231956	1.1322673383	1.1364757428		544.00	1.0083710729	1.4211329131	1.0361360838	1.2248062426	1.1096570616
540.46	0.9952614842	1.5728549371		1.5600890001	1.7933693701		546.00	0.9963087676	1.8039674809		1.2768159936	1.244013133		546.00	1.0054990289	1.4002381672	1.0930633596	1.1270476999	1.0968634599		546.00	0.9929703452	1.2425123179	0.9310231956	1.1322673383	1.1364757428		546.00	1.0083710729	1.4211329131	1.0361360838	1.2248062426	1.1096570616
541.61	0.9944817444	1.577772078		1.5667133167	1.7908112364		548.00	0.9995760149	1.7970329683		1.2879359228	1.2389724381		548.00	1.003686901	1.3977076464	1.0680457722	1.1334664943	1.0797755446		548.00	1.0015188603	1.2228989233	0.93062266	1.1250583948	1.1449925666		548.00	0.9950804949	1.4348711909	1.0292109786	1.2191331658	1.1054868892
543.92	0.9968600244	1.5655215681		1.5670037372	1.8118656667		550.00	0.9972919648	1.7756410964		1.2807367421	1.2519942725		550.00	0.9895257376	1.3701772186	1.0458000047	1.1289868074	1.0980278256		550.00	1.0015188603	1.2228989233	0.93062266	1.1250583948	1.1449925666		550.00	0.9950804949	1.4348711909	1.0292109786	1.2191331658	1.1054868892
546.22	1.0059856492	1.5590242603		1.5649557485	1.8047984626		552.00	1.0024491691	1.7576428155		1.2816818504	1.246948122		552.00	1.0014636803	1.3560053595	1.0423627769	1.1266428995	1.0805653627		552.00	1.0006364606	1.212463732	0.9342979725	1.1294524538	1.1427611068		552.00	0.9953768751	1.4344255624	1.0290029403	1.2106548973	1.1035041963
548.53	0.9959306117	1.5531922398		1.5656632293	1.8062287517		554.00	0.9999275277	1.7329073663		1.2834331816	1.2311038738		554.00	1.0017494542	1.3417116225	1.0476404733	1.1276817897	1.085821307		554.00	1.0006364606	1.212463732	0.9342979725	1.1294524538	1.1427611068		554.00	0.9953768751	1.4344255624	1.0290029403	1.2106548973	1.1035041963
549.68	1.0004142883	1.5351783203		1.5699057143	1.8111201366		556.00	1.0005681951	1.7166691064		1.2695289299	1.2353554836		556.00	1.0026904632	1.334018636	1.0686865073	1.1246339222	1.0861874333		556.00	1.0026064175	1.1973491154	0.9244920671	1.1321016566	1.1396593613		556.00	0.9953476557	1.4012763993	1.0135303912	1.2187561451	1.1046928802
551.98	1.0004150279	1.5463763968		1.5694213024	1.8209387141		558.00	1.0130324508	1.712018436		1.2908127284	1.2580985496		558.00	0.9978481228	1.3605833298	1.0491972787	1.1222077533	1.0725990915		558.00	1.0026064175	1.1973491154	0.9244920671	1.1321016566	1.1396593613		558.00	0.9953476557	1.4012763993	1.0135303912	1.2187561451	1.1046928802
554.29	0.9959427076	1.5389811521		1.5682349793	1.8141223639		560.00	1.0168425812	1.7211505393		1.2874345545	1.2591580764		560.00	0.9953679993	1.3324328762	1.0608725648	1.1374824608	1.08732634		560.00	0.9998683213	1.1700523392	0.9257140405	1.132318946	1.1275355179		560.00	1.001110898	1.3705940019	1.0133248851	1.2108011803	1.0953269327
556.59	0.9966317388	1.5234341759		1.5734098954	1.814998019		562.00	1.010426934	1.681241055		1.2713385012	1.2470026643		562.00	1.0040616164	1.3159791089	1.0681903351	1.132110095	1.0919407056		562.00	0.9998683213	1.1700523392	0.9257140405	1.132318946	1.1275355179		562.00	1.001110898	1.3705940019	1.0133248851	1.2108011803	1.0953269327
557.75	1.0036115816	1.5267246613		1.5733589049	1.817336684		564.00	1.0040112868	1.6413315708		1.2552424478	1.2348472522		564.00	0.9981720799	1.3286895537	1.0443463908	1.1301082444	1.0817625916		564.00	1.0022819049	1.1649473122	0.9283411311	1.1422221045	1.1371272644		564.00	1.0051583993	1.3484539822	1.0056773349	1.2137793529	1.1005523008
560.05	1.0012578991	1.5182325339		1.5795588535	1.8151438224		566.00	1.014034267	1.6573441267		1.282929888	1.241701184		566.00	1.0017105857	1.3152012889	1.0442803396	1.1180027408	1.0911303149		566.00	1.0022819049	1.1649473122	0.9283411311	1.1422221045	1.1371272644		566.00	1.0051583993	1.3484539822	1.0056773349	1.2137793529	1.1005523008
562.36	0.9961947441	1.5086436955		1.5789967514	1.8181311363		568.00	1.0025463352	1.6146262513		1.2658893758	1.2396540272		568.00	1.0014945619	1.3104105152	1.053255709	1.1199822382	1.0847080187		568.00	1.0007931457	1.1442822609	0.9250920874	1.1455543094	1.1328835142		568.00	1.0010617117	1.3274468992	0.9967036072	1.2122173739	1.0992894635
563.51	1.0003075523	1.5104168583		1.5830747369	1.8185483502		570.00	1.0040930622	1.5912665525		1.2568055868	1.2286840014		570.00	1.0068519873	1.2827748183	1.0434735758	1.1140158497	1.0955170355		570.00	1.0007931457	1.1442822609	0.9250920874	1.1455543094	1.1328835142		570.00	1.0010617117	1.3274468992	0.9967036072	1.2122173739	1.0992894635
565.81	0.9993840883	1.5016073948		1.5897427745	1.8261831326		572.00	0.9996587891	1.5762430035		1.2510843102	1.2301285672		572.00	0.9913532329	1.2976402835	1.0287574142	1.1205922823	1.1148579046		572.00	0.995592695	1.1381417135	0.9278498924	1.1408527206	1.1347990786		572.00	0.9960520409	1.2695548796	0.9837400308	1.2084979316	1.0961967926
568.12	0.9988941524	1.496130981		1.5932932032	1.8288791534		574.00	0.9992599157	1.5609916579		1.2479201897	1.2269621619		574.00	0.9907246542	1.2970194289	1.0533997659	1.1130379553	1.0931472541		574.00	0.995592695	1.1381417135	0.9278498924	1.1408527206	1.1347990786		574.00	0.9960520409	1.2695548796	0.9837400308	1.2084979316	1.0961967926
570.42	1.003309715	1.4884800513		1.5954738962	1.8274059324		576.00	0.9991396355	1.5459138578		1.2561694903	1.2277358794		576.00	1.0066201924	1.2636871733	1.0483521746	1.1047724468	1.1101611401		576.00	1.001417046	1.1261951647	0.9346037426	1.1548127622	1.1520818266		576.00	0.9995304226	1.2532807675	0.9944424342	1.1965169678	1.0888174587
571.57	1.0005002075	1.4807111402		1.5951269344	1.8240935394		578.00	0.9983458944	1.5323315306		1.2435106698	1.220644192		578.00	1.0019915757	1.2657938584	1.0584724104	1.1060735969	1.0973280282		578.00	1.001417046	1.1261951647	0.9346037426	1.1548127622	1.1520818266		578.00	0.9995304226	1.2532807675	0.9944424342	1.1965169678	1.0888174587
573.88	1.0041594704	1.4699028304		1.5977939831	1.8289079348		580.00	0.9973579674	1.5209865577		1.2567627786	1.2201950643		580.00	0.9985295383	1.2552018238	1.0076015235	1.0990054194	1.0870451394		580.00	0.9936428142	1.1189647542	0.9288586533	1.1610342498	1.1442417084		580.00	1.0023647665	1.2306284479	0.9952346651	1.2126328016	1.0903782142
576.18	1.0000922181	1.4658618074		1.6022644489	1.8204174735		582.00	1.0060268547	1.5123615326		1.2541127755	1.2248482819		582.00	1.0028896852	1.2415783069	1.0260333091	1.0802973801	1.0965616537		582.00	0.9936428142	1.1189647542	0.9288586533	1.1610342498	1.1442417084		582.00	1.0023647665	1.2306284479	0.9952346651	1.2126328016	1.0903782142
578.49	0.9988801747	1.4644022525		1.5975972901	1.8246248142		584.00	0.9999027997	1.497583006		1.255843597	1.2214329821		584.00	1.0044713331	1.2575099766	1.0271257602	1.0995299597	1.094796378		584.00	0.9969149626	1.1018728619	0.9291095122	1.1624512253	1.1465499781		584.00	1.000836486	1.2137113841	0.9942352132	1.2008191911	1.0815679589
579.64	0.994217497	1.448525162		1.601629459	1.8283685165		586.00	0.9954054651	1.4864828999		1.2434081857	1.2187109085		586.00	0.9991929334	1.2257280775	1.012003379	1.0941041344	1.0980739663		586.00	0.9969149626	1.1018728619	0.9291095122	1.1624512253	1.1465499781		586.00	1.000836486	1.2137113841	0.9942352132	1.2008191911	1.0815679589
581.95	0.9991928762	1.4456673825		1.629738863	1.8503738995		588.00	0.9980558226	1.4677269547		1.2502126082	1.212325622		588.00	0.9991049333	1.2278247591	1.004930892	1.0883627904	1.1042083971		588.00	1.0036580622	1.0916306011	0.921253133	1.1609958077	1.1452101933		588.00	0.997212122	1.1991947689	0.9878954984	1.1953026072	1.0775877045
584.25	0.9965239116	1.431290337		1.6560448586	1.8558177566		590.00	0.9993272887	1.4503382532		1.2505423255	1.2170390628		590.00	0.9966067632	1.2146737845	1.0471330703	1.0941099848	1.1064518503		590.00	1.0036580622	1.0916306011	0.921253133	1.1609958077	1.1452101933		590.00	0.997212122	1.1991947689	0.9878954984	1.1953026072	1.0775877045
586.56	0.9915183557	1.407333358		1.661947197	1.8500050042		592.00	1.010008365	1.4428422314		1.2437336264	1.2074652623		592.00	1.0007487253	1.2106471386	1.0317118575	1.097473083	1.099912866		592.00	1.0020124477	1.0669168501	0.9247182538	1.1558249449	1.1407462509		592.00	0.9993342726	1.1808370456	0.9922093037	1.1899213817	1.0746186931
587.71	1.0050283344	1.4027026679		1.6644226074	1.8479132476		594.00	1.0007076253	1.4388891726		1.241056101	1.216366241		594.00	1.0066928529	1.2248528379	1.0273874346	1.1011397459	1.0989979809		594.00	1.0020124477	1.0669168501	0.9247182538	1.1558249449	1.1407462509		594.00	0.9993342726	1.1808370456	0.9922093037	1.1899213817	1.0746186931
590.01	0.9967666534	1.4039371192		1.6698323779	1.8510730819		596.00	0.9971558042	1.4217923838		1.236371364	1.208371862		596.00	0.9980923076	1.2177825654	1.0118885364	1.1039833615	1.1074537901		596.00	1.0014441189	1.0493307565	0.9228731473	1.157342578	1.1400330484		596.00	1.005784082	1.1700721358	0.9860003415	1.1761898806	1.0838520101
592.32	0.9989919418	1.4002270252		1.6758465861	1.8473373594		598.00	1.0117241721	1.4287367899		1.269347685	1.2345115649		598.00	0.9860145522	1.2235268277	1.0290053259	1.1100597624	1.1125657786		598.00	1.0014441189	1.0493307565	0.9228731473	1.157342578	1.1400330484		598.00	1.005784082	1.1700721358	0.9860003415	1.1761898806	1.0838520101
593.47	0.9995065659	1.3819758269		1.6722457161	1.8375971671		600.00	1.0202805271	1.4326948754		1.2738900944	1.2446731013		600.00	1.0096214065	1.19967869	1.0244357535	1.1076529918	1.1087181605		600.00	1.013376515	1.0493906146	0.9301474116	1.1667392754	1.1461486423		600.00	1.0154417566	1.149953778	0.9998451288	1.1972750848	1.0971882569
595.77	0.9982517672	1.3834051892		1.6603954315	1.8498835062		602.00	1.0113914887	1.4008047705		1.2460971743	1.2360254416		602.00	0.9943664865	1.2085117811	1.0140589547	1.1078737907	1.1079159423		602.00	1.013376515	1.0493906146	0.9301474116	1.1667392754	1.1461486423		602.00	1.0154417566	1.149953778	0.9998451288	1.1972750848	1.0971882569
598.08	1.001792007	1.3746716965		1.6703621102	1.8623705526		604.00	1.0025024504	1.3689146655		1.2183042542	1.2273777818		604.00	1.0106292018	1.2035125598	1.0057814054	1.1081126976	1.1028638944		604.00	1.0141517128	1.0372459154	0.9354747319	1.1748835739	1.1324337049		604.00	1.0168714221	1.1236066616	0.9914924372	1.1978130405	1.108377564
600.38	0.9942284294	1.3639849121		1.6655535437	1.8508469463		606.00	1.0206440289	1.3829365571		1.2476319324	1.2610724169		606.00	0.9985058861	1.1976769143	1.0170353118	1.1050510382	1.112102857		606.00	1.0141517128	1.0372459154	0.9354747319	1.1748835739	1.1324337049		606.00	1.0168714221	1.1236066616	0.9914924372	1.1978130405	1.108377564
602.69	1.0020768797	1.3617799778		1.6713695237	1.8587188503		608.00	1.0021710474	1.350892034		1.2312770399	1.2343824054		608.00	0.9966935934	1.2052001839	0.9999143473	1.1093083925	1.100348577		608.00	1.0089796079	1.013376865	0.9208430245	1.1659875081	1.1515174849		608.00	1.0094274861	1.100355522	0.9975220526	1.2279136919	1.1139914569
603.84	0.9970436356	1.3541175043		1.6704614412	1.8536113932		610.00	1.0012543438	1.3248213812		1.2309991374	1.2314665793		610.00	1.0001522447	1.2023118179	0.9715852982	1.1083385374	1.1052755578		610.00	1.0089796079	1.013376865	0.9208430245	1.1659875081	1.1515174849		610.00	1.0094274861	1.100355522	0.9975220526	1.2279136919	1.1139914569
606.15	1.0007272387	1.3512164735		1.6650026274	1.8578417092		612.00	0.9987492318	1.3186520551		1.2325858663	1.2399553528		612.00	0.9972446024	1.2071624257	0.9952430599	1.0992512008	1.1194370003		612.00	1.0038075031	0.9895078146	0.9062113171	1.1570914423	1.170601265		612.00	1.00198355	1.0771043825	1.003551668	1.2580143434	1.1196053498
608.45	0.9974300259	1.3475774202		1.6621615379	1.8608725856		614.00	0.9985863089	1.3131817384		1.2316300762	1.2432604985		614.00	1.0051722114	1.1865476002	1.0164138307	1.1159716757	1.1401262149		614.00	1.0038075031	0.9895078146	0.9062113171	1.1570914423	1.170601265		614.00	1.00198355	1.0771043825	1.003551668	1.2580143434	1.1196053498
609.60	0.9976800573	1.3271780403		1.6583360587	1.8713166191		616.00	1.0023287033	1.301391746		1.2435387944	1.2432525202		616.00	1.0033893531	1.2082803633	1.0303093182	1.1099637041	1.1188983833		616.00	1.0176224424	0.9752031994	0.9376869666	1.1935919858	1.1910159536		616.00	1.0121172897	1.0597210811	1.0173866692	1.2652158876	1.125629782
611.91	1.0001481527	1.3309021616		1.6697915733	1.866604134		618.00	1.002784716	1.289450299		1.2369434873	1.2427580032		618.00	0.9915382964	1.1874150424	1.0212669617	1.1060677796	1.1280526295		618.00	1.0176224424	0.9752031994	0.9376869666	1.1935919858	1.1910159536		618.00	1.0121172897	1.0597210811	1.0173866692	1.2652158876	1.125629782
614.21	0.9993270947	1.3270944574		1.6704940775	1.8665723391		620.00	0.9946093927	1.2787384779		1.2249156263	1.2409453465		620.00	0.9983991422	1.1811505201	1.0134033113	1.0942604321	1.1224643321		620.00	1.002000411	0.9535989324	0.9226975336	1.1856185007	1.1792970621		620.00	1.0112642999	1.0226979199	1.0080452234	1.2510164549	1.122060732
616.52	0.9940021873	1.3251826661		1.6786839787	1.8714119372		622.00	1.0007216522	1.2708801869		1.243866656	1.241342465		622.00	1.0032815028	1.1903439803	1.0098849928	1.1083127525	1.1239730115		622.00	1.002000411	0.9535989324	0.9226975336	1.1856185007	1.1792970621		622.00	1.0112642999	1.0226979199	1.0080452234	1.2510164549	1.122060732
617.67	1.0000045674	1.3135415797		1.6771309699	1.8829463252		624.00	1.0053417885	1.2645713666		1.2515519208	1.2539566516		624.00	1.0001568677	1.1884905959	0.9994000351	1.1142096965	1.1200699245		624.00	1.0095708766	0.9519861083	0.9203053627	1.1885596113	1.1742107456		624.00	0.9975230121	0.9798424467	1.0092585569	1.2531239666	1.1193781828
619.97	1.0033747122	1.3083851443		1.6740766391	1.883655362		626.00	0.9978537889	1.2535139504		1.2462214588	1.2420121798		626.00	0.9981582057	1.1929031401	1.0087987035	1.117705896	1.1146863552		626.00	1.0095708766	0.9519861083	0.9203053627	1.1885596113	1.1742107456		626.00	0.9975230121	0.9798424467	1.0092585569	1.2531239666	1.1193781828
622.28	1.0031498497	1.2896512638		1.671996624	1.8732350096		628.00	0.998081945	1.2470190511		1.2555452048	1.2419111485		628.00	1.0036038272	1.1895282651	1.0080090859	1.1209223995	1.1256391822		628.00	0.994969664	0.964269425	0.9204404949	1.18348712	1.1773184202		628.00	0.9945152633	0.9855891141	0.9991799802	1.2430157707	1.1060016343
623.43	1.0010383111	1.2940284539		1.6681710748	1.8736523328		630.00	1.0015644416	1.2343061449		1.2655644182	1.2519496147		630.00	1.0032637811	1.1808401847	1.0168756785	1.1225087506	1.1364498884		630.00	0.994969664	0.964269425	0.9204404949	1.18348712	1.1773184202		630.00	0.9945152633	0.9855891141	0.9991799802	1.2430157707	1.1060016343
625.74	0.9871509655	1.2654855388		1.6411360124	1.8511078126		632.00	1.003986905	1.2324210905		1.2628003882	1.2577093818		632.00	0.9976386579	1.1700996018	1.0134861314	1.1289881971	1.129270942		632.00	0.9962952371	0.9384952155	0.9213809312	1.1827395708	1.1843074847		632.00	1.0063388016	0.9544780604	1.0087387531	1.2492928517	1.1094040157
628.04	0.9976271612	1.2351808395		1.6592560125	1.8210608785		634.00	0.9944560149	1.2305603507		1.2562428196	1.2581514982		634.00	0.999709407	1.1758921204	1.0165677224	1.126320272	1.1439593557		634.00	0.9962952371	0.9384952155	0.9213809312	1.1827395708	1.1843074847		634.00	1.0063388016	0.9544780604	1.0087387531	1.2492928517	1.1094040157
630.35	1.0010916582	1.2191296778		1.6753532071	1.7774472989		636.00	0.9998404336	1.2243328884		1.265794067	1.2612113897		636.00	0.9944361962	1.179241018	1.0098767846	1.1248557505	1.1224641534		636.00	0.9996088861	0.9126243935	0.922775976	1.1953437869	1.1935682774		636.00	1.0045920377	0.9558274126	1.0024288592	1.2530974793	1.1029714088
631.50	0.9894266325	1.1926048397		1.6664583853	1.7552900617		638.00	1.0164122804	1.2326418931		1.2836767826	1.2770611988		638.00	1.0002646676	1.1802569413	1.0096723013	1.122077622	1.1312632743		638.00	0.9996088861	0.9126243935	0.922775976	1.1953437869	1.1935682774		638.00	1.0045920377	0.9558274126	1.0024288592	1.2530974793	1.1029714088
633.80	0.9973652992	1.194875582		1.6797259595	1.7822605269		640.00	1.0138135794	1.2231000613		1.2917287981	1.279674248		640.00	1.0030424054	1.1537335536	1.0016305545	1.1223355213	1.1290249266		640.00	0.9989998691	0.8741319393	0.9232758808	1.1950141041	1.1858080804		640.00	0.9982936359	0.9483572899	0.9966497821	1.2538083255	1.0952377687
636.11	1.0036468232	1.1980290617		1.6816940996	1.7832839468		642.00	1.0067836372	1.2001398597		1.276664465	1.2780438207		642.00	0.9982169873	1.1547711738	1.0105793332	1.1147025305	1.1423442579		642.00	0.9989998691	0.8741319393	0.9232758808	1.1950141041	1.1858080804		642.00	0.9982936359	0.9483572899	0.9966497821	1.2538083255	1.0952377687
638.41	1.0002884098	1.186401192		1.688301834	1.7838249411		644.00	0.9997536951	1.1771796581		1.2616001319	1.2764133934		644.00	1.0033237491	1.1356798348	1.0100068809	1.1077564255	1.1356904731		644.00	0.9978498372	0.9027459205	0.92656147	1.1936473119	1.1888077782		644.00	0.9995252618	0.9535781078	1.0053399519	1.2672257571	1.0974722804
639.56	0.999875212	1.184963005		1.684853698	1.7968497305		646.00	1.0242049607	1.1850094022		1.3009204672	1.2884352544		646.00	0.9991884594	1.16780994	1.0182405027	1.1204983438	1.1396160959		646.00	0.9978498372	0.9027459205	0.92656147	1.1936473119	1.1888077782		646.00	0.9995252618	0.9535781078	1.0053399519	1.2672257571	1.0974722804
641.87	1.0011403222	1.1783090753		1.6810570654	1.8028891408		648.00	1.0070049578	1.1504809207		1.2718950276	1.2599830391		648.00	1.0041793146	1.1672626964	0.9828681641	1.1010393236	1.1318771268		648.00	1.0061417779	0.8770247258	0.9235766516	1.1977504762	1.1792491882		648.00	1.004653645	0.9524077819	1.0145620413	1.2623844696	1.1066999393
644.17	0.9947803579	1.1656396036		1.6810825871	1.8017161189		650.00	1.0003500121	1.1395145105		1.272268691	1.2565499871		650.00	0.9960863414	1.1510312216	0.9967952381	1.1022730427	1.1392526381		650.00	1.0061417779	0.8770247258	0.9235766516	1.1977504762	1.1792491882		650.00	1.004653645	0.9524077819	1.0145620413	1.2623844696	1.1066999393
646.48	1.0043292922	1.170720269		1.6880279446	1.7967034128		652.00	0.9951593415	1.1385218272		1.2743920463	1.2521338707		652.00	0.9969751778	1.157550213	1.0140095605	1.0987358867	1.1391559573		652.00	0.9985852606	0.8222509899	0.9297551282	1.199208857	1.1861051927		652.00	0.994600165	0.9580899308	1.0219340686	1.2603311775	1.1111958235
647.63	0.9972742448	1.1613499806		1.6878195584	1.7983232657		654.00	1.0009051993	1.126622975		1.2642001826	1.2474542545		654.00	1.0054076358	1.1836305223	1.0459698065	1.1295391776	1.1539517247		654.00	0.9985852606	0.8222509899	0.9297551282	1.199208857	1.1861051927		654.00	0.994600165	0.9580899308	1.0219340686	1.2603311775	1.1111958235
649.94	0.9988190788	1.1594266543		1.6879741439	1.8022060165		656.00	1.0020525733	1.1143426682		1.283589988	1.2565111151		656.00	1.0017276351	1.1520896947	1.0586600387	1.12140347	1.1465068775		656.00	1.0034214744	0.8807183705	0.9255864507	1.2040384387	1.193789422		656.00	0.9930668006	0.9532757043	1.0179664358	1.273291444	1.1216648293
652.24	1.0009182564	1.1460986708		1.6805555726	1.8212669852		658.00	0.9980265447	1.1083591277		1.2776179938	1.2526773746		658.00	0.9938457744	1.1554849816	1.039576604	1.1193522483	1.14750363		658.00	1.0034214744	0.8807183705	0.9255864507	1.2040384387	1.193789422		658.00	0.9930668006	0.9532757043	1.0179664358	1.273291444	1.1216648293
654.55	0.9982891914	1.1529559438		1.6813231289	1.8137705288		660.00	1.0024498032	1.1027940493		1.2806346045	1.2523151297		660.00	0.9990767222	1.1483474882	1.04635094	1.1235707948	1.1535445319		660.00	0.9948450521	0.8771014546	0.9215886155	1.2115507257	1.1877177313		660.00	1.0060773218	0.8186956951	1.0170672413	1.2790925411	1.1289476532
655.70	1.0012531647	1.1462950986		1.6801960174	1.8123210653		662.00	1.0015243222	1.0952076318		1.2806812461	1.2564466563		662.00	0.9959250689	1.1485017018	1.0493027231	1.1130580602	1.1460948537		662.00	0.9948450521	0.8771014546	0.9215886155	1.2115507257	1.1877177313		662.00	1.0060773218	0.8186956951	1.0170672413	1.2790925411	1.1289476532
658.00	0.9984937892	1.1349724987		1.6896589144	1.8138688897		664.00	0.9994732115	1.0917862945		1.2858742749	1.2538225889		664.00	1.0031960775	1.1423675988	1.0425176295	1.1100195554	1.1393762715		664.00	0.9954176789	0.8462723331	0.919766057	1.2029302179	1.1844484261		664.00	1.0043636634	0.8306677207	1.0140696263	1.2860081178	1.1273268381
660.31	1.0004529446	1.1416505522		1.6830393423	1.8210249926		666.00	0.995000315	1.0767897087		1.2877016331	1.2537034374		666.00	1.0002703101	1.1451670709	1.0185093509	1.1023001056	1.1438479273		666.00	0.9954176789	0.8462723331	0.919766057	1.2029302179	1.1844484261		666.00	1.0043636634	0.8306677207	1.0140696263	1.2860081178	1.1273268381
661.46	1.0000508645	1.1444568249		1.6917532622	1.8164470285		668.00	1.0005468608	1.0766121192		1.3051829364	1.2571980044		668.00	0.9979928003	1.1426225112	1.0563598132	1.1076017048	1.1436042498		668.00	1.0086508034	0.8742342957	0.9197108236	1.2118500388	1.1830403305		668.00	0.9980642025	0.8279916243	1.0265352603	1.2721274676	1.1366377476
663.76	0.9934465224	1.1311863643		1.6951963923	1.816441156		670.00	1.0045032701	1.0686640446		1.2859639834	1.2638044966		670.00	1.0044086692	1.1310048786	1.0449595122	1.1066803564	1.1438612984		670.00	1.0086508034	0.8742342957	0.9197108236	1.2118500388	1.1830403305		670.00	0.9980642025	0.8279916243	1.0265352603	1.2721274676	1.1366377476
666.07	1.0006460806	1.1332106556		1.6966342736	1.820873782		672.00	0.9950061111	1.0541927203		1.286057739	1.2619561756		672.00	1.0006523271	1.1450690886	0.9935868268	1.1060677678	1.1368358952		672.00	0.9999961436	0.8700678834	0.9137732736	1.2176556161	1.1860656466		672.00	1.0024697973	0.8297550234	1.0373849961	1.2834507751	1.1430816575
668.37	0.9986113964	1.1234997185		1.6971477423	1.8179197388		674.00	1.0011959604	1.0498507938		1.2862286601	1.2528360463		674.00	0.9980129683	1.1359026643	1.0207601064	1.0974816294	1.1328336994		674.00	0.9999961436	0.8700678834	0.9137732736	1.2176556161	1.1860656466		674.00	1.0024697973	0.8297550234	1.0373849961	1.2834507751	1.1430816575
669.53	1.0009902169	1.1272028463		1.6881196279	1.8175747115		676.00	0.9973045622	1.0363481801		1.2852179927	1.241775244		676.00	0.9986042541	1.104866658	1.0305892785	1.0983942984	1.1420138973		676.00	0.9936077061	0.8577216703	0.9148034474	1.2205153309	1.1897673127		676.00	1.0013858709	0.8179680534	1.047250691	1.2832167952	1.1523837354
671.83	0.9903560842	1.130791806		1.6846684534	1.8203776996		678.00	1.0173180527	1.049359157		1.3061473887	1.2714423637		678.00	1.0012249154	1.0987654003	1.0524552365	1.0885719541	1.131040948		678.00	0.9936077061	0.8577216703	0.9148034474	1.2205153309	1.1897673127		678.00	1.0013858709	0.8179680534	1.047250691	1.2832167952	1.1523837354
674.14	0.997435737	1.1305566503		1.6571323384	1.8368223898		680.00	1.0283352279	1.0524139031		1.3111062665	1.2840469305		680.00	0.996675351	1.1281236935	1.0323121506	1.0796254048	1.1282309457		680.00	1.0192173076	0.8644224247	0.9231448967	1.2345488408	1.204261666		680.00	0.9973057022	0.8393364875	1.0559889008	1.2770286666	1.1647415434
676.44	1.0018222647	1.1298332096		1.6308906353	1.858107503		682.00	1.0152577892	1.0322608017		1.2997840018	1.2746426151		682.00	1.0092142097	1.1299412251	1.0356899366	1.0810538288	1.1230504007		682.00	1.0192173076	0.8644224247	0.9231448967	1.2345488408	1.204261666		682.00	0.9973057022	0.8393364875	1.0559889008	1.2770286666	1.1647415434
677.59	0.989493432	1.1029242574		1.620850103	1.8372496231		684.00	1.0021803505	1.0121077004		1.288461737	1.2652382998		684.00	0.9883028705	1.0992097992	1.0333142595	1.0909487222	1.1210425395		684.00	1.0177586962	0.8522720066	0.9251336876	1.2403671595	1.2038221263		684.00	0.9936566338	0.8420340251	1.0366462447	1.2707404846	1.1641632536
679.90	0.9946241094	1.1116219693		1.640395942	1.8599856533		686.00	1.0177815977	1.0311700572		1.3314686236	1.2991584596		686.00	1.0053979118	1.1132740236	1.0090813203	1.0754161673	1.1280019531		686.00	1.0177586962	0.8522720066	0.9251336876	1.2403671595	1.2038221263		686.00	0.9936566338	0.8420340251	1.0366462447	1.2707404846	1.1641632536
682.20	1.0017856683	1.116331332		1.6523475614	1.8608544924		688.00	1.0016450587	1.0097824187		1.313122066	1.2758692385		688.00	1.007203201	1.1108626239	1.0319715879	1.0766209264	1.1239618525		688.00	1.0106253513	0.8217215515	0.9212882053	1.2499242135	1.2072385115		688.00	1.0035085203	0.7871101274	1.0042867074	1.2801814707	1.1530380438
684.51	1.0023455281	1.1113582883		1.6412437202	1.8682418716		690.00	0.9985387029	0.9942453291		1.3114009634	1.2728031061		690.00	0.9981918106	1.1073901613	1.020798419	1.0925287691	1.1236757647		690.00	1.0106253513	0.8217215515	0.9212882053	1.2499242135	1.2072385115		690.00	1.0035085203	0.7871101274	1.0042867074	1.2801814707	1.1530380438
685.66	0.9995136861	1.0978868605		1.6470904492	1.8639531698		692.00	1.0031697532	0.9965683639		1.3083279055	1.2714197577		692.00	0.995873157	1.1083410272	1.051116481	1.0912115555	1.1567175877		692.00	1.0034920063	0.7911710963	0.917442723	1.2594812676	1.2106548967		692.00	1.0133604068	0.7321862297	0.9719271702	1.2896224569	1.141912834
687.96	0.9997102157	1.1036559714		1.6380063843	1.8552456462		694.00	0.9997165121	0.9887968505		1.3157945921	1.2830901456		694.00	0.9998693658	1.1033341239	1.0452719887	1.0891717873	1.1469854887		694.00	1.0034920063	0.7911710963	0.917442723	1.2594812676	1.2106548967		694.00	1.0133604068	0.7321862297	0.9719271702	1.2896224569	1.141912834
690.27	1.0008745502	1.0884686067		1.6343347298	1.8560599193		696.00	0.9973847828	0.9877824034		1.3286115597	1.2777911117		696.00	0.9961909053	1.1164728812	1.0404710328	1.1043788932	1.1364261759		696.00	1.0174766574	0.8016475483	0.9434918204	1.2820087017	1.2342026326		696.00	1.0069541153	0.6815643634	0.9669490518	1.2839362473	1.1266849226
692.57	1.0016258005	1.0891285954		1.6328166533	1.8558889638		698.00	1.0024087332	0.986191776		1.326105816	1.2803950423		698.00	1.0129754254	1.0971051844	1.0034849472	1.0916528323	1.1387299231		698.00	1.0174766574	0.8016475483	0.9434918204	1.2820087017	1.2342026326		698.00	1.0069541153	0.6815643634	0.9669490518	1.2839362473	1.1266849226
693.73	0.9997214211	1.089409876		1.6320757796	1.8600220934		700.00	0.9989261274	0.9760466472		1.33002861	1.2877240552		700.00	0.9922895729	1.0882906567	1.0265539947	1.103119631	1.1388386167		700.00	1.0061161546	0.7766158494	0.932775309	1.2675365826	1.2279738205		700.00	1.0049845572	0.8607527533	0.9697171102	1.2654132368	1.1229447374
696.03	1.0001274063	1.091672524		1.6313465889	1.8503269836		702.00	0.9951943607	0.9656063008		1.3246824227	1.2815840042		702.00	0.9996915182	1.0986132708	1.0424031208	1.0965403842	1.1541347998		702.00	1.0061161546	0.7766158494	0.932775309	1.2675365826	1.2279738205		702.00	1.0049845572	0.8607527533	0.9697171102	1.2654132368	1.1229447374
698.34	0.9993172289	1.0890710331		1.6346773947	1.8547775931		704.00	1.0013407228	0.9693503012		1.329972254	1.2822008221		704.00	0.9966417743	1.0803384406	1.0482664349	1.0954483482	1.1438276032		704.00	0.9998993946	0.7741769417	0.9356648357	1.2572824717	1.2188688097		704.00	1.0047879868	0.8080323604	0.9626462354	1.2641284808	1.1099785049
699.49	0.9959396494	1.0712733945		1.6309423473	1.8584648765		706.00	1.0042485577	0.9582412632		1.3404788178	1.2890881936		706.00	0.9933811983	1.096577918	1.0225443643	1.0988816593	1.1348897171		706.00	0.9998993946	0.7741769417	0.9356648357	1.2572824717	1.2188688097		706.00	1.0047879868	0.8080323604	0.9626462354	1.2641284808	1.1099785049
701.79	1.0006627271	1.0736588479		1.6360165648	1.8513629365		708.00	0.9962252969	0.9502838798		1.3347831665	1.2926418906		708.00	1.0144219692	1.0829120702	1.0246703947	1.0854387661	1.1425954491		708.00	0.9991228714	0.7587098504	0.9308725171	1.269661359	1.2198214472		708.00	1.0054518242	0.8208757477	0.9600141728	1.2467101228	1.1122076476
704.10	1.0020063227	1.0757581575		1.6287687457	1.8549722824		710.00	1.000489286	0.9456261654		1.3268780645	1.2883169188		710.00	1.0005454324	1.1082793116	1.0372730988	1.0852887429	1.1334586416		710.00	0.9991228714	0.7587098504	0.9308725171	1.269661359	1.2198214472		710.00	1.0054518242	0.8208757477	0.9600141728	1.2467101228	1.1122076476
706.40	0.9960447803	1.0715730464		1.633348763	1.8560956633		712.00	1.00315788	0.9460979699		1.3311793552	1.2935418753		712.00	0.9979933013	1.0829521633	1.0437018352	1.0922358353	1.1386440442		712.00	0.9978385346	0.7513733522	0.9285088273	1.2644900449	1.2212719922		712.00	0.9974990056	0.8032825868	0.963024718	1.2608518896	1.186235056
707.55	1.0070265802	1.0759215396		1.6311464359	1.859521206		714.00	0.9974510896	0.9289497342		1.3318160358	1.2956719038		714.00	0.9960066987	1.0711559684	1.0258310511	1.0838762647	1.1184928582		714.00	0.9978385346	0.7513733522	0.9285088273	1.2644900449	1.2212719922		714.00	0.9974990056	0.8032825868	0.963024718	1.2608518896	1.186235056
709.86	0.9998183485	1.0571965328		1.6320671069	1.8531480688		716.00	0.9981260781	0.9309511391		1.3272655952	1.2954001153		716.00	1.0071105164	1.1054797669	1.0557394739	1.0878133644	1.1399270849		716.00	0.9996828749	0.7624208561	0.9271025562	1.2733802781	1.2168469057		716.00	1.0047144818	0.805426047	0.9609119077	1.270719967	1.1935732614
712.16	1.000779805	1.062759335		1.6306454441	1.8538132584		718.00	1.0141378904	0.9433045225		1.3504204329	1.3093451862		718.00	0.9934769542	1.1029984354	1.0408871393	1.0801628734	1.141648287		718.00	0.9996828749	0.7624208561	0.9271025562	1.2733802781	1.2168469057		718.00	1.0047144818	0.805426047	0.9609119077	1.270719967	1.1935732614
714.47	1.002489583	1.0630140799		1.6299732351	1.8533147279		720.00	1.015898346	0.9302052984		1.3374722704	1.3113036442		720.00	0.9955026223	1.0834674736	1.0377235658	1.0882979552	1.1359076831		720.00	1.0009347642	0.7587588179	0.9317797697	1.2664842024	1.2120845852		720.00	0.9992469616	0.7889034709	0.9655575852	1.2702385341	1.1941406238
715.62	1.0005728216	1.0589832746		1.6318300292	1.8388070649		722.00	1.0099756464	0.9126251731		1.3245234683	1.2888853766		722.00	1.0065283451	1.0783989792	1.0039620575	1.0864900072	1.1365336901		722.00	1.0009347642	0.7587588179	0.9317797697	1.2664842024	1.2120845852		722.00	0.9992469616	0.7889034709	0.9655575852	1.2702385341	1.1941406238
717.93	0.9868976236	1.0480631559		1.606927127	1.8261854782		724.00	1.0040529469	0.8950450478		1.3115746663	1.266467109		724.00	0.9901326692	1.0859074238	1.0560145824	1.0954865541	1.1458983492		724.00	0.9993604468	0.7431878591	0.9274588888	1.275842082	1.2093783273		724.00	0.9957038478	0.7835024089	0.9528236644	1.2712932786	1.1930715033
720.23	0.9978143073	1.0538801041		1.6058828512	1.8152176185		726.00	1.025567897	0.9066070658		1.3271086774	1.288587289		726.00	1.0042981285	1.1044321302	1.0487836016	1.0700638046	1.1359327002		726.00	0.9993604468	0.7431878591	0.9274588888	1.275842082	1.2093783273		726.00	0.9957038478	0.7835024089	0.9528236644	1.2712932786	1.1930715033
722.54	1.0069082324	1.0559336964		1.6085067081	1.8186544406		728.00	1.001711309	0.879284894		1.3066121627	1.2535445403		728.00	1.0010189541	1.0846438183	1.0458461755	1.0806142131	1.1178008344		728.00	0.9980955225	0.7322052138	0.9235372044	1.2751653059	1.2165124699		728.00	1.0001913061	0.7690494934	0.9517746587	1.2700939603	1.1882020627
723.69	0.9941268547	1.0153172457		1.5852414052	1.7749448986		730.00	0.9994402809	0.8725943237		1.2987741622	1.2606735746		730.00	1.0040077457	1.0919679108	1.0281718023	1.0860840938	1.118332026		730.00	0.9980955225	0.7322052138	0.9235372044	1.2751653059	1.2165124699		730.00	1.0001913061	0.7690494934	0.9517746587	1.2700939603	1.1882020627
725.99	0.9987048979	1.0346254213		1.597683616	1.7913420615		732.00	1.001455561	0.8763881838		1.3075062389	1.2641504232		732.00	1.0047730778	1.0871095302	1.0015486389	1.0689012887	1.1230018979		732.00	1.0088350826	0.7407774349	0.922035054	1.2794164456	1.2168709905		732.00	0.9951948642	0.7726201406	0.955819779	1.2651392135	1.1846764792
728.30	0.9999482912	1.0425280759		1.5978876129	1.7899843397		734.00	0.9977302066	0.8657940299		1.2998786326	1.2691943085		734.00	0.9870004293	1.0856457393	1.0184585764	1.0740882657	1.1171338786		734.00	1.0088350826	0.7407774349	0.922035054	1.2794164456	1.2168709905		734.00	0.9951948642	0.7726201406	0.955819779	1.2651392135	1.1846764792
729.45	1.000072302	1.0316321399		1.5986675921	1.7946069196		736.00	1.0040275055	0.8669949418		1.2945845201	1.2617538848		736.00	1.0047295726	1.0664285713	1.0512298125	1.0779667103	1.1277822706		736.00	0.9967605113	0.7148942849	0.922471658	1.2648652737	1.2145930768		736.00	0.999989304	0.7650343018	0.9406517864	1.254273876	1.1888609094
731.75	0.9983864351	1.0208977838		1.5998012816	1.7936444397		738.00	0.9986402086	0.8639771405		1.296829137	1.2763852886		738.00	1.0080398594	1.0758818393	1.0446179166	1.0755739548	1.1384728642		738.00	0.9967605113	0.7148942849	0.922471658	1.2648652737	1.2145930768		738.00	0.999989304	0.7650343018	0.9406517864	1.254273876	1.1888609094
734.06	1.0028285101	1.0084210785		1.5937092717	1.7864833581		740.00	0.9968827153	0.8542458018		1.3053429833	1.2797446482		740.00	0.9899054713	1.0651261261	1.0738211614	1.079394462	1.1481141371		740.00	0.9977075184	0.724934334	0.9293369631	1.2663403263	1.2217789371		740.00	0.9960360167	0.7660604981	0.9381566284	1.2303278828	1.1817952801
736.36	0.9973330706	1.0126575505		1.597542864	1.7856590851		742.00	1.0003103717	0.8550386895		1.2998630692	1.2745608684		742.00	1.0105324092	1.0725653205	1.0353267745	1.0907602232	1.1292989965		742.00	0.9977075184	0.724934334	0.9293369631	1.2663403263	1.2217789371		742.00	0.9960360167	0.7660604981	0.9381566284	1.2303278828	1.1817952801
737.52	0.9981361425	1.0116919288		1.593797306	1.7889101458		744.00	1.0020857947	0.8515383653		1.2980193633	1.2789472895		744.00	0.9956761471	1.0844324514	1.06108975	1.0833651376	1.1993144177		744.00	0.9985647638	0.7214766941	0.9252463323	1.261336242	1.2264331986		744.00	1.0037781432	0.760279263	0.9353188264	1.2376535055	1.192844355
739.82	1.0029339414	0.9971345965		1.5901877177	1.7891765527		746.00	1.0019223214	0.8483936853		1.3005568986	1.290786295		746.00	0.9943136705	1.0941459308	1.0253114843	1.0854920132	1.1801473735		746.00	0.9985647638	0.7214766941	0.9252463323	1.261336242	1.2264331986		746.00	1.0037781432	0.760279263	0.9353188264	1.2376535055	1.192844355
742.13	0.9992189603	1.0104738164		1.5834004013	1.7826717151		748.00	0.9970355054	0.8515588369		1.2988003981	1.2709191085		748.00	0.9975379212	1.1056687244	1.0632491888	1.0968896746	1.1919856472		748.00	1.0055998173	0.7249948507	0.9225089041	1.2648321928	1.2185314984		748.00	1.0012203681	0.7490790028	0.9323414745	1.2349356528	1.185866283
744.43	0.9954831851	1.0132820371		1.5783100039	1.7873832134		750.00	1.0002238477	0.8471490691		1.3003287297	1.2774644978		750.00	1.0125385474	1.0814360734	1.036841093	1.0737908105	1.1878887391		750.00	1.0055998173	0.7249948507	0.9225089041	1.2648321928	1.2185314984		750.00	1.0012203681	0.7490790028	0.9323414745	1.2349356528	1.185866283
745.58	0.9984675828	1.0141872966		1.5830590293	1.7938871127		752.00	0.998621549	0.8474764327		1.312308378	1.2781466883		752.00	0.9955622649	1.0936654305	1.0044535421	1.0881208787	1.1767721466		752.00	0.9956973362	0.7123745541	0.925466441	1.2623085568	1.223733805		752.00	1.0010899682	0.7555102163	0.9358805084	1.2310412022	1.1779367188
747.89	0.9984497724	0.993701863		1.5917771618	1.7866234865		754.00	1.0007954722	0.8365783968		1.3026587054	1.2782657248		754.00	0.9961553345	1.0725341826	1.0177970171	1.0912512775	1.18383609		754.00	0.9956973362	0.7123745541	0.925466441	1.2623085568	1.223733805		754.00	1.0010899682	0.7555102163	0.9358805084	1.2310412022	1.1779367188
750.19	0.999991033	1.0124718207		1.5881795471	1.7775440969		756.00	1.0043681054	0.8332013304		1.3103594967	1.287857616		756.00	0.9916853917	1.084018001	1.0458435465	1.0896497697	1.1758382686		756.00	0.9986588911	0.7057137749	0.9225195634	1.2579617135	1.2092731981		756.00	1.0021690719	0.7574864324	0.922331944	1.2306191206	1.1911562478
752.50	1.0021648112	0.991123381		1.5719814452	1.7776935768		758.00	1.0090804225	0.8411040595		1.330796033	1.3004064839		758.00	1.0088651554	1.082938552	1.0339089523	1.0971504679	1.1750975813		758.00	0.9986588911	0.7057137749	0.9225195634	1.2579617135	1.2092731981		758.00	1.0021690719	0.7574864324	0.922331944	1.2306191206	1.1911562478
753.65	1.0055118345	0.9885935946		1.570445979	1.7700002901		760.00	1.0093890854	0.83149801		1.3275610085	1.3041803927		760.00	1.0119126763	1.1054836375	1.0286529958	1.0787286698	1.1882561711		760.00	1.010252389	0.7039482376	0.9321101351	1.2714110188	1.2227179868		760.00	1.0110061789	0.7617870844	0.936213645	1.2402011773	1.2032591205
755.95	0.9972551279	0.9957965579		1.5739364944	1.7619745394		762.00	1.0078386143	0.8153270258		1.3240812653	1.300241404		762.00	0.9978778692	1.0846603358	1.0191446275	1.0866237732	1.1724984396		762.00	1.010252389	0.7039482376	0.9321101351	1.2714110188	1.2227179868		762.00	1.0110061789	0.7617870844	0.936213645	1.2402011773	1.2032591205
758.26	0.9960191123	0.9944095187		1.5772765799	1.771431936		764.00	1.0062881433	0.7991560416		1.3206015222	1.2963024152		764.00	0.9866177116	1.0916612678	1.0505373618	1.1084370007	1.1908287121		764.00	1.001180873	0.6930311381	0.9190112077	1.2623420469	1.2223418447		764.00	1.0139242632	0.7638750165	0.947357135	1.2516320867	1.2057204515
760.56	0.9935867115	0.9837694271		1.5763660075	1.7624245844		766.00	1.0169667208	0.8070965634		1.3337880522	1.319594623		766.00	1.0036525599	1.103634226	1.0275082508	1.084851669	1.1815676316		766.00	1.001180873	0.6930311381	0.9190112077	1.2623420469	1.2223418447		766.00	1.0139242632	0.7638750165	0.947357135	1.2516320867	1.2057204515
761.72	0.9954781803	0.985559972		1.5674097323	1.7618210729		768.00	1.0064025213	0.7876195085		1.3221392118	1.2913109678		768.00	1.001228822	1.0975990674	1.0185523705	1.1040884267	1.1915797975		768.00	1.0091740295	0.6655476436	0.8935530605	1.2445971253	1.1979417658		768.00	1.0077848446	0.7530274944	0.9987734973	1.2589174727	1.2135283104
764.02	0.9948201994	0.9630114252		1.5518563008	1.7281768364		770.00	0.999105871	0.7788684739		1.3145043448	1.2783225818		770.00	0.9946786922	1.0854202715	1.0232714704	1.0935273255	1.1709517809		770.00	1.0091740295	0.6655476436	0.8935530605	1.2445971253	1.1979417658		770.00	1.0077848446	0.7530274944	0.9987734973	1.2589174727	1.2135283104
766.33	0.9964553979	0.9529149036		1.5539651875	1.7209114909		772.00	0.9996714476	0.773250557		1.3167794763	1.2786674178		772.00	0.9990929276	1.0756705978	1.0152797966	1.0958524073	1.1837176142		772.00	1.0171671859	0.6380641492	0.8680949134	1.2268522037	1.1735416869		772.00	1.0016454261	0.7421799722	1.0501898595	1.2662028587	1.2213361693
767.48	1.0106069103	0.9462729683		1.5594031881	1.7294228974		774.00	1.0020729799	0.7659522664		1.3172526159	1.2912003933		774.00	1.0095656612	1.1002089888	1.0351179151	1.0959439314	1.1730107273		774.00	1.0171671859	0.6380641492	0.8680949134	1.2268522037	1.1735416869		774.00	1.0016454261	0.7421799722	1.0501898595	1.2662028587	1.2213361693
769.78	0.9930700202	0.9195818755		1.5425698498	1.6766861193		776.00	0.9972447096	0.7632252302		1.3063907217	1.2769401565		776.00	0.9962127364	1.0997645849	1.0381243097	1.0908647841	1.199055831		776.00	1.0172135839	0.6441926811	0.8814514733	1.2444210962	1.1814444674		776.00	1.0078669231	0.7338802408	1.0568097003	1.2714632164	1.2374150441
772.09	1.0000254902	0.9223385034		1.5510845135	1.6796442384		778.00	0.9972659751	0.7537851829		1.3073957004	1.2829584135		778.00	0.9970353702	1.0637258549	1.0252282638	1.0918535246	1.2064143486		778.00	1.0172135839	0.6441926811	0.8814514733	1.2444210962	1.1814444674		778.00	1.0078669231	0.7338802408	1.0568097003	1.2714632164	1.2374150441
774.39	1.0032406539	0.9241410098		1.5523682847	1.6742378615		780.00	1.0066433688	0.7529823286		1.3091977043	1.2836690197		780.00	1.0008437102	1.0907879175	0.9943625446	1.1003522138	1.1848297908		780.00	1.0013101221	0.6336144145	0.8680595376	1.2131650038	1.1639284366		780.00	1.0094215761	0.720759492	1.0482502979	1.2619090468	1.2373867092
775.54	0.9987161631	0.9229619961		1.556210664	1.6805316583		782.00	0.9985874453	0.747708858		1.3071779341	1.2860618026		782.00	0.9984078868	1.0948438507	1.0368313005	1.098511958	1.1858821941		782.00	1.0013101221	0.6336144145	0.8680595376	1.2131650038	1.1639284366		782.00	1.0094215761	0.720759492	1.0482502979	1.2619090468	1.2373867092
777.85	0.9993310821	0.918765218		1.5650280135	1.6703300646		784.00	0.9954960676	0.7484282705		1.3092380348	1.2826679063		784.00	0.9987335885	1.0645376877	1.0286802691	1.0903491626	1.1946564502		784.00	1.0001611129	0.6293543741	0.8712574668	1.2155518151	1.1696356663		784.00	1.0029820703	0.7103678264	1.0483079689	1.2514167506	1.2259070165
780.15	1.0013487785	0.9140292384		1.5591614144	1.669616286		786.00	1.0027136922	0.7368994996		1.3056920388	1.2799653647		786.00	1.0092691399	1.0452481981	1.0461224439	1.1058998633	1.2040507524		786.00	1.0001611129	0.6293543741	0.8712574668	1.2155518151	1.1696356663		786.00	1.0029820703	0.7103678264	1.0483079689	1.2514167506	1.2259070165
782.46	1.000639638	0.9192799144		1.5622392576	1.6669852541		788.00	1.0002056762	0.73008716		1.3035121783	1.2843437515		788.00	1.0086844138	1.0636421678	1.0478982904	1.099743155	1.2174031714		788.00	1.0052337368	0.6221688439	0.8688958319	1.2082012286	1.180069895		788.00	0.9975928069	0.7074878464	1.0464850572	1.2430959739	1.224644986
783.61	0.9987383106	0.9147831828		1.5607460308	1.6694301731		790.00	1.000556742	0.7305376611		1.309995829	1.2763580614		790.00	0.9960653064	1.0973731965	1.0391154807	1.1077199658	1.241597809		790.00	1.0052337368	0.6221688439	0.8688958319	1.2082012286	1.180069895		790.00	0.9975928069	0.7074878464	1.0464850572	1.2430959739	1.224644986
785.92	1.0056456803	0.9153456927		1.5589292017	1.6623983113		792.00	1.0024758056	0.7239667365		1.3015621372	1.2867144292		792.00	0.9950137511	1.0935544837	1.0458318601	1.1180097371	1.2328183787		792.00	0.9960697414	0.6221745168	0.8678259266	1.2189992582	1.179124218		792.00	1.0002315106	0.7012646207	1.036671064	1.2443499202	1.2292086442
788.22	0.9985906552	0.8940681882		1.5651755511	1.6767753921		794.00	0.9964514263	0.7219954051		1.299379025	1.2931015224		794.00	0.9959870074	1.0912765195	1.0903783456	1.1256415029	1.2420492631		794.00	0.9960697414	0.6221745168	0.8678259266	1.2189992582	1.179124218		794.00	1.0002315106	0.7012646207	1.036671064	1.2443499202	1.2292086442
790.52	1.0083226793	0.8974848489		1.568965031	1.6691484747		796.00	0.9986798124	0.7076942722		1.3075220212	1.2855076212		796.00	0.9894042927	1.0649059902	1.0109677784	1.1090131222	1.2272198079		796.00	0.997357585	0.6164860727	0.869793024	1.2045818407	1.184877888		796.00	0.9991472877	0.6050839272	1.0359049084	1.2454094514	1.2400918366
791.68	0.9945128453	0.8964493259		1.5555115649	1.6611301351		798.00	1.0207136637	0.7228817758		1.3380363407	1.3035467073		798.00	1.0067673449	1.0545477559	1.0050961797	1.1155188747	1.2142071211		798.00	0.997357585	0.6164860727	0.8823467778	1.2045818407	1.184877888		798.00	0.9991472877	0.6050839272	1.0359049084	1.2454094514	1.2400918366
793.98	1.0043609521	0.9011495563		1.5572138244	1.6673986025		800.00	1.028034088	0.7247575628		1.3288886656	1.3139370738		800.00	1.0154085781	1.0927877262	1.0075689975	1.1169723636	1.2294391849		800.00	0.9994634443	0.6128332996	0.8857706103	1.207505557	1.1880703139		800.00	1.0071163929	0.6584336929	1.0278313439	1.2516319814	1.2509768301
796.29	0.990902268	0.8926251513		1.5561031201	1.6596329853		802.00	1.0149311382	0.7162409821		1.3163050709	1.3330277693		802.00	0.9855772851	1.0853629278	1.0202928239	1.0949218142	1.23238641		802.00	0.9994634443	0.6128332996	0.8857706103	1.207505557	1.1880703139		802.00	1.0071163929	0.6584336929	1.0278313439	1.2516319814	1.2509768301
797.44	1.0017123007	0.8866152951		1.5660396596	1.6673394272		804.00	1.0018281884	0.7077244015		1.3037214762	1.3521184647		804.00	0.9954460058	1.0965320858	1.0071435778	1.0975787114	1.2026319629		804.00	1.0013719369	0.6119737073	0.8830198674	1.2088878037	1.1825463142		804.00	0.9943691448	0.6612715465	1.0443763117	1.2583044477	1.2533066876
799.74	0.9990840542	0.8877913078		1.554005232	1.6425503422		806.00	1.019447735	0.715673188		1.3331449675	1.3798653243		806.00	1.0038143113	1.0777269491	0.9977945934	1.099083743	1.2207121525		806.00	1.0013719369	0.6119737073	0.8830198674	1.2088878037	1.1825463142		806.00	0.9943691448	0.6612715465	1.0443763117	1.2583044477	1.2533066876
802.05	0.9992625113	0.88749695		1.5571469344	1.6491972438		808.00	1.0061421551	0.6960510994		1.3185501162	1.3637253209		808.00	0.9991570733	1.0790951767	1.010714629	1.0889658054	1.2242479632		808.00	1.0023221326	0.5979488398	0.8916299833	1.2028122447	1.1831862449		808.00	0.9993827534	0.6636793649	1.0442457074	1.2644236372	1.2495732745
804.35	1.0007940712	0.8836196275		1.5628278966	1.6483012449		810.00	1.002041513	0.6917990224		1.313773831	1.3643571738		810.00	1.0058411023	1.0879559137	0.9980352083	1.0843999442	1.2177343021		810.00	1.0023221326	0.5979488398	0.8916299833	1.2028122447	1.1831862449		810.00	0.9993827534	0.6636793649	1.0442457074	1.2644236372	1.2495732745
805.51	0.9985398661	0.8850395987		1.5586692019	1.6322837363		812.00	0.9916789688	0.6848528578		1.3099411929	1.3663899365		812.00	1.0028428023	1.0867754347	1.0035640213	1.0844726483	1.2185154708		812.00	1.0015181634	0.6021442817	0.8817177774	1.2192502103	1.1881016574		812.00	0.9968483398	0.6605941293	1.0409169935	1.2654450119	1.2357141447
807.81	1.0000735322	0.8716267212		1.5470539152	1.6445192994		814.00	0.9997095498	0.6807019278		1.3021216903	1.3543417289		814.00	0.9936430215	1.0967011959	1.0000358076	1.0865599411	1.2459187555		814.00	1.0015181634	0.6021442817	0.8817177774	1.2192502103	1.1881016574		814.00	0.9968483398	0.6605941293	1.0409169935	1.2654450119	1.2357141447
810.12	0.9954365051	0.8722344374		1.5351022968	1.6234508739		816.00	1.0067321461	0.6780873371		1.2973360265	1.3659629704		816.00	0.9993415456	1.0698223845	0.997838475	1.0787899023	1.227908857		816.00	0.9959932131	0.5873181582	0.888928679	1.2036785491	1.188451523		816.00	0.9945808819	0.6667796252	1.033313443	1.2795148688	1.2488176971
812.42	0.9977907103	0.8811294313		1.5068544807	1.6829645815		818.00	0.9981318325	0.6734064755		1.2973291193	1.3650341011		818.00	0.9934493239	1.095468201	0.9792047159	1.0824634722	1.2030442492		818.00	0.9959932131	0.5873181582	0.888928679	1.2036785491	1.188451523		818.00	0.9945808819	0.6667796252	1.033313443	1.2795148688	1.2488176971
813.57	1.009615867	0.8973295116		1.4907793182	1.7525597792		820.00	0.9990642637	0.6668690582		1.3230052551	1.3709490622		820.00	1.0047721413	1.0793839206	0.9714410393	1.0736880663	1.2054529543		820.00	1.00098654	0.5917355608	0.883111579	1.2074382707	1.186867014		820.00	1.0045375732	0.6362785592	1.0381733151	1.2799407523	1.2601561432
815.88	0.9897797747	0.8596786714		1.4611840073	1.713899961		822.00	0.9988091034	0.6602458871		1.3090326243	1.3812748133		822.00	1.0016050037	1.0976368119	0.9745302336	1.0770737413	1.2097667167		822.00	1.00098654	0.5917355608	0.883111579	1.2074382707	1.186867014		822.00	1.0045375732	0.6362785592	1.0381733151	1.2799407523	1.2601561432
818.18	1.0001582895	0.8670644757		1.4648643169	1.7349936557		824.00	1.0008361568	0.6582474682		1.3033117656	1.3783719242		824.00	1.0065599643	1.0574226233	0.9875008192	1.0832530606	1.2187706473		824.00	0.998663785	0.5889576418	0.8849704038	1.1949944981	1.1818570893		824.00	1.0048345271	0.644284048	1.037770581	1.2749051043	1.2649872733
820.49	0.9970498396	0.8607214983		1.4746575323	1.7373042961		826.00	0.9986729062	0.6548115794		1.3196692053	1.3680578921		826.00	1.002493389	1.04520878	0.9702269518	1.0768265833	1.2100237035		826.00	0.998663785	0.5889576418	0.8849704038	1.1949944981	1.1818570893		826.00	1.0048345271	0.644284048	1.037770581	1.2749051043	1.2649872733
821.64	1.0016838599	0.869445018		1.4505582472	1.7286039285		828.00	0.9987294256	0.6501775095		1.311333439	1.3706585901		828.00	0.993431767	1.0665930571	0.9819831845	1.078412355	1.2124697539		828.00	0.9999714045	0.5741343546	0.8734480397	1.1981540741	1.1754258544		828.00	0.9958163991	0.6289714797	1.0432091293	1.2702270366	1.2599712916
823.94	1.0023635254	0.8543347096		1.4542674545	1.7204593909		830.00	1.00252345	0.6393981419		1.3138758799	1.3662857513		830.00	1.0026512821	1.0780591544	0.9763282474	1.0772362656	1.2284318661		830.00	0.9999714045	0.5741343546	0.8734480397	1.1981540741	1.1754258544		830.00	0.9958163991	0.6289714797	1.0432091293	1.2702270366	1.2599712916
826.25	0.9967944252	0.8734963246		1.462283249	1.725823661		832.00	1.0013237378	0.6427388021		1.3142377886	1.3670231963		832.00	0.9971120698	1.0690963682	1.0003635793	1.0869454804	1.2098719192		832.00	1.0031797448	0.5736741815	0.8762805363	1.2017568401	1.1756258523		832.00	1.0026617915	0.6246903121	1.0443799443	1.2739291844	1.2663783563
828.55	1.0043613023	0.853920666		1.456652352	1.7093958018		834.00	1.002215592	0.6383113936		1.3122168644	1.3640177717		834.00	0.9942899654	1.075556121	0.9886675972	1.0768659301	1.2090642545		834.00	1.0031797448	0.5736741815	0.8762805363	1.2017568401	1.1756258523		834.00	1.0026617915	0.6246903121	1.0443799443	1.2739291844	1.2663783563
829.71	0.9977523321	0.8530983871		1.4536271504	1.7040014239		836.00	0.9995649899	0.6339787813		1.3289994223	1.3708749912		836.00	1.0033965466	1.084733461	0.9841567578	1.0946488134	1.2132589513		836.00	0.9986752244	0.5745299174	0.8757425713	1.1917486072	1.1677680533		836.00	0.9987582293	0.5652574349	1.0512274514	1.270727933	1.2629686147
832.01	1.0018663115	0.8526431305		1.4500868991	1.717125195		838.00	1.0057563959	0.6406354434		1.3359039485	1.3791344032		838.00	1.0074611837	1.0688610594	0.9996882165	1.0820796747	1.2107659447		838.00	0.9986752244	0.5745299174	0.8757425713	1.1917486072	1.1677680533		838.00	0.9987582293	0.5652574349	1.0512274514	1.270727933	1.2629686147
834.31	1.0005366842	0.8440366939		1.4535961488	1.7214571944		840.00	1.0022640164	0.630905892		1.3346858711	1.3822281891		840.00	0.9964993268	1.0627983949	1.000565065	1.0842990912	1.1888157716		840.00	1.0088854064	0.5766875741	0.8828209623	1.2216427971	1.1852597025		840.00	1.0038927368	0.5967276116	1.0573229353	1.2861581294	1.2732456923
835.47	0.9992297966	0.8509719185		1.4581163807	1.7140760753		842.00	1.0061259134	0.6130531978		1.3287622804	1.3610635285		842.00	0.9927909282	1.0510303522	0.9926434776	1.078225472	1.2007921962		842.00	1.0088854064	0.5766875741	0.8828209623	1.2216427971	1.1852597025		842.00	1.0038927368	0.5967276116	1.0573229353	1.2861581294	1.2732456923
837.77	1.0018501366	0.8501441761		1.4489854244	1.7099821593		844.00	1.0099878103	0.5952005035		1.3228386898	1.3398988678		844.00	1.009611088	1.073186172	1.0047104078	1.0902698714	1.1947488514		844.00	1.0195891801	0.569812179	0.8814027538	1.2095702006	1.1782334782		844.00	1.0085024564	0.6015821514	1.0734139689	1.2768941244	1.2623813704
840.08	0.9980153705	0.8505360739		1.4382354566	1.717372073		846.00	1.018405705	0.5931160419		1.3185989084	1.3395507401		846.00	0.9938867504	1.0694353247	0.9830134626	1.1017485947	1.2065874171		846.00	1.0195891801	0.569812179	0.8814027538	1.2095702006	1.1782334782		846.00	1.0085024564	0.6015821514	1.0734139689	1.2768941244	1.2623813704
842.38	0.9992183994	0.8576310411		1.4457498934	1.7137061203		848.00	1.0037673224	0.5879488199		1.3050081943	1.3267460951		848.00	0.9944889921	1.0664552222	0.963524086	1.0723396749	1.2060886697		848.00	1.0092813809	0.5402983771	0.8856693352	1.2367778903	1.2023688255		848.00	1.0082317639	0.5817562464	1.0665154037	1.2593236777	1.247576356
843.53	1.0040017626	0.8447718478		1.4370852929	1.7066020265		850.00	1.0032263357	0.5779052693		1.2984699544	1.3240483852		850.00	1.0062896554	1.0760323942	0.9629092002	1.077846221	1.2002655649		850.00	1.0092813809	0.5402983771	0.8856693352	1.2367778903	1.2023688255		850.00	1.0082317639	0.5817562464	1.0665154037	1.2593236777	1.247576356
845.84	1.0016422014	0.8470796384		1.4474233417	1.7013960816		852.00	0.9965814119	0.5740651207		1.3045903475	1.3127146439		852.00	1.006028251	1.0711091988	0.963449552	1.073698725	1.2033790445		852.00	0.9989735817	0.5107845751	0.8899359167	1.26398558	1.2265041728		852.00	1.0079610715	0.5619303414	1.0596168386	1.2417532311	1.2327713416
848.14	1.0014973005	0.8460617851		1.4429055545	1.7029520826		854.00	1.0022023019	0.5705877719		1.2951025812	1.319639454		854.00	1.0008106916	1.0910076232	0.9639684942	1.0649515545	1.1853425458		854.00	0.9989735817	0.5107845751	0.8899359167	1.26398558	1.2265041728		854.00	1.0079610715	0.5619303414	1.0596168386	1.2417532311	1.2327713416
850.45	1.004028173	0.8450453488		1.4462437862	1.7044139131		856.00	0.9981031112	0.5690746981		1.300439513	1.3181041237		856.00	0.9909537833	1.0504684102	0.9692943942	1.087191654	1.2402419542		856.00	1.0166181027	0.5159432519	0.9008081081	1.2833196077	1.2425985115		856.00	1.002848361	0.5599652018	1.0595210204	1.2502043017	1.2320220453
851.60	1.0026055766	0.8474602979		1.4442182983	1.7036518617		858.00	0.9978514131	0.5675322206		1.289198322	1.3185079927		858.00	0.9953204562	1.0782990385	0.9622864302	1.0575441455	1.2008172626		858.00	1.0166181027	0.5159432519	0.9008081081	1.2833196077	1.2425985115		858.00	1.002848361	0.5599652018	1.0595210204	1.2502043017	1.2320220453
853.91	0.994559469	0.8371153396		1.4578826075	1.7117085123		860.00	1.0041016319	0.5645626905		1.2873094408	1.3195592215		860.00	1.0044684533	1.0792411343	0.9502747261	1.0682277094	1.2196897763		860.00	1.0035052557	0.5073385481	0.8855262991	1.2735598145	1.221836851		860.00	1.0097539551	0.5395988655	1.0513851019	1.2410076982	1.2199268477
856.21	0.9913714516	0.8425580019		1.4415208263	1.6941533125		862.00							862.00	1.0037735607	1.0583001303	0.9715146057	1.045041566	1.2107620242		862.00	1.0035052557	0.5073385481	0.8855262991	1.2735598145	1.221836851		862.00	1.0097539551	0.5395988655	1.0513851019	1.2410076982	1.2199268477
858.51	0.9834387944	0.832080163		1.431026614	1.6854700039		864.00							864.00	1.0105337236	1.0735917258	0.9434917232	1.0611287604	1.219571491		864.00	1.0006125201	0.5318703989	0.8803861716	1.2593647713	1.2182118988		864.00	1.0010737314	0.5235602587	1.0371849326	1.2504650567	1.2154471676
859.67	1.0028073839	0.8017942317		1.5506794031	1.6757855096		866.00							866.00	0.986243037	1.0752813709	0.9448695794	1.0678953637	1.2115504345		866.00	1.0006125201	0.5318703989	0.8803861716	1.2593647713	1.2182118988		866.00	1.0010737314	0.5235602587	1.0371849326	1.2504650567	1.2154471676
861.97	0.9920148141	0.7681747451		1.5149032776	1.6228637813		868.00							868.00	0.9990819665	1.0556537549	0.9575643518	1.0602591618	1.2085372093		868.00	1.0005386311	0.5235157169	0.8702581188	1.2487612979	1.2017055173		868.00	1.0027223842	0.5213051241	1.0295330995	1.233625613	1.2121645522
864.28	0.9936463467	0.7731677633		1.5233715049	1.6399760479		870.00							870.00	1.0045601572	1.0629436894	0.9657974816	1.0543523903	1.219181753		870.00	1.0005386311	0.5235157169	0.8702581188	1.2487612979	1.2017055173		870.00	1.0027223842	0.5213051241	1.0295330995	1.233625613	1.2121645522
865.43	0.9978100729	0.7658444423		1.5334554695	1.6427146909		872.00							872.00	0.9985810405	1.0788181106	0.9602770134	1.0684017194	1.2073804606		872.00	0.9977662752	0.5386520732	0.8735825201	1.2396957502	1.2087716614		872.00	0.9962124407	0.5002929861	1.0327049215	1.2323377632	1.227054705
867.73	0.9992206658	0.7691792326		1.5267304886	1.6413037823		874.00							874.00	0.9972566627	1.0612817286	0.9537484953	1.0716203236	1.2064405816		874.00	1.0195891801	0.569812179	0.8814027538	1.2095702006	1.1782334782		874.00	1.0085024564	0.6015821514	1.0734139689	1.2768941244	1.2623813704
870.04	0.9988399757	0.7747072653		1.5276084278	1.6361929915		876.00							876.00	1.0026872598	1.0441033069	0.9736709884	1.0567692983	1.2185890431		876.00	1.0092813809	0.5402983771	0.8856693352	1.2367778903	1.2023688255		876.00	1.0082317639	0.5817562464	1.0665154037	1.2593236777	1.247576356
872.34	0.9990630908	0.7665706995		1.5365398169	1.6411503454		878.00							878.00	1.0006053485	1.0663120996	0.9612745999	1.0493816733	1.2086248901		878.00	1.0092813809	0.5402983771	0.8856693352	1.2367778903	1.2023688255		878.00	1.0082317639	0.5817562464	1.0665154037	1.2593236777	1.247576356
873.50	0.9992695578	0.7721089727		1.5298391233	1.6260926811		880.00							880.00	0.9988156428	1.023238876	0.95473486	1.0503475467	1.2094571366		880.00	0.9989735817	0.5107845751	0.8899359167	1.26398558	1.2265041728		880.00	1.0079610715	0.5619303414	1.0596168386	1.2417532311	1.2327713416
875.80	0.9979195902	0.753449312		1.5264597686	1.6333152258		882.00							882.00	1.0035973292	1.0528676574	0.9589630904	1.0423034072	1.2139906666		882.00	0.9989735817	0.5107845751	0.8899359167	1.26398558	1.2265041728		882.00	1.0079610715	0.5619303414	1.0596168386	1.2417532311	1.2327713416
878.10	0.99710924	0.7677587545		1.5291589653	1.6324456415		884.00							884.00	1.0005726558	1.0610709821	0.9632140931	1.0580504729	1.187161193		884.00	1.0166181027	0.5159432519	0.9008081081	1.2833196077	1.2425985115		884.00	1.002848361	0.5599652018	1.0595210204	1.2502043017	1.2320220453
880.41	1.0016215682	0.7742116991		1.5145591186	1.6269850848		886.00							886.00	0.9935373442	1.0820327739	0.9556440233	1.0432270803	1.2111735919		886.00	1.0166181027	0.5159432519	0.9008081081	1.2833196077	1.2425985115		886.00	1.002848361	0.5599652018	1.0595210204	1.2502043017	1.2320220453
881.56	1.001090168	0.7679969252		1.5231735829	1.6305206793		888.00							888.00	1.0114337451	1.057891337	0.9811519553	1.0476511516	1.212005955		888.00	1.0035052557	0.5073385481	0.8855262991	1.2735598145	1.221836851		888.00	1.0097539551	0.5395988655	1.0513851019	1.2410076982	1.2199268477
883.87	1.0020936513	0.762619616		1.5215028212	1.6263574314		890.00							890.00	0.9940532482	1.05185456	0.9690440917	1.0556484115	1.2181823699		890.00	1.0035052557	0.5073385481	0.8855262991	1.2735598145	1.221836851		890.00	1.0097539551	0.5395988655	1.0513851019	1.2410076982	1.2199268477
886.17	0.9988399757	0.7747072653		1.5276084278	1.6361929915		892.00							892.00	0.9927019052	1.0695554578	0.9579466592	1.0520118715	1.1957500294		892.00	1.0006125201	0.5318703989	0.8803861716	1.2593647713	1.2182118988		892.00	1.0010737314	0.5235602587	1.0371849326	1.2504650567	1.2154471676
888.48	0.9990630908	0.7665706995		1.5365398169	1.6411503454		894.00							894.00	1.0046941454	1.0559376223	0.9681490516	1.0525702618	1.2061936392		894.00	1.0006125201	0.5318703989	0.8803861716	1.2593647713	1.2182118988		894.00	1.0010737314	0.5235602587	1.0371849326	1.2504650567	1.2154471676
889.63	0.9992695578	0.7721089727		1.5298391233	1.6260926811		896.00							896.00	0.9980822119	1.0523357606	0.9724341012	1.0504668512	1.2155885816		896.00	1.0005386311	0.5235157169	0.8702581188	1.2487612979	1.2017055173		896.00	1.0027223842	0.5213051241	1.0295330995	1.233625613	1.2121645522
891.93	0.9979195902	0.753449312		1.5264597686	1.6333152258		898.00							898.00	1.0006284257	1.0783099642	0.9586737928	1.0357734926	1.2120510868		898.00	1.0005386311	0.5235157169	0.8702581188	1.2487612979	1.2017055173		898.00	1.0027223842	0.5213051241	1.0295330995	1.233625613	1.2121645522
894.24	0.99710924	0.7677587545		1.5291589653	1.6324456415		900.00							900.00	1.0017830357	1.0404710423	0.9589184033	1.0476592055	1.2098753452		900.00	0.9977662752	0.5386520732	0.8735825201	1.2396957502	1.2087716614		900.00	0.9962124407	0.5002929861	1.0327049215	1.2323377632	1.227054705
