# Supplementary material for: On the causes and consequences of the uncoupler-like effects of quercetin and dehydrosilybin in H9c2 cells
Source: PLoS One. 2017 Oct 4;12(10):e0185691. doi: 10.1371/journal.pone.0185691 (PMC5627936; doi:10.1371/journal.pone.0185691)
Supplement: S2 File — Open Data archive containing the minimal dataset behind all figures. Raw data can be made available upon request. (ZIP) [file pone.0185691.s002.zip › Fig9bSupp(Fluo4DHSConfocal).csv]

Time	Control	Iono 1uM	DHSB	FCCP 0.5uM	Que 15uM	Time	Control	DHS 1	DHS 10	FCCP	Time	Control	DHS 1	DHS 10	FCCP	Time	Control	DHS 1	DHS 10	FCCP	Time (S)	Control	DHS 1	DHS 10	FCCP
Shifted for time consistency						0	0.9973623836	1.0272151961	1.0763067913	1.0122020798	0	0.9750326644	0.9334776733	0.9550921841	0.8872499645	0	0.9899818087	0.9948583884	0.9650112862	0.9575004503	0	0.9882595516	1.009467754	0.9734085796	0.9718265117
						4.19	0.9962871694	1.0302596231	1.0740948185	1.0144925354	4.1860465116	0.9939944433	0.9570564007	0.9520834861	0.8943937118	4.1860465116	0.9986225736	1.0059999405	0.9814738402	0.9688091527	4	0.9937219062	1.0196008065	1.0017991481	0.9843533386
						8.37	0.9946427739	1.0344989783	1.0686397845	1.0068795008	8.3720930233	1.0006451627	0.9461384655	0.9608350095	0.9026815943	8.3720930233	1.0017393523	1.0063384195	0.9865304129	0.9696581861	8	1.0044172995	1.016752758	1.0042377135	0.9779879567
						12.56	0.9957164515	1.0231281951	1.0648612213	1.0148938045	12.5581395349	1.0005355057	0.9397487567	0.9568796582	0.8977542736	12.5581395349	0.9976390369	1.0087732051	0.988920716	0.9631771133	13	0.9975467498	1.0218088865	1.0069988186	0.982305278
						16.74	1.0051466944	1.0191553063	1.0584449524	1.0075477405	16.7441860465	1.0184848595	0.9251384671	0.9493778054	0.8937374741	16.7441860465	1.0008058472	0.9913125623	0.9961209491	0.9743118929	17	1.0019227461	1.0178888752	1.0191494179	0.9650364835
						20.93	1.0004546916	0.9988329061	1.0418065551	1.0085971397	20.9302325581	0.9991461719	0.9346574871	0.9587015711	0.9072241221	20.9302325581	1.0027392123	0.9943865809	0.9986803628	0.9808666645	21	1.005503505	1.0132933302	1.0024636283	0.9885173619
						25.12	1.0011650736	0.9959734865	1.0244274754	0.995167623	25.1162790698	0.9904447548	0.9357145691	0.966212636	0.9011112423	25.1162790698	1.0028120402	0.9987611775	0.9998431372	0.9895582524	25	1.0009763954	1.0064698005	0.993188333	0.9769626424
						29.30	0.9999770929	0.9901095014	1.0065730264	0.9866272762	29.3023255814	1.0019674127	0.9265217268	0.9616598844	0.9034177767	29.3023255814	0.9983502084	1.0006107156	1.0055140894	0.9981493304	29	0.9944566881	1.0063522496	0.998959403	0.9766480564
0.00	1.0048444317	0.9913054032	0.9083322778	0.9530504808	0.9724404791	33.49	1.0001936942	0.9798900425	1.0008879422	0.9793992675	33.488372093	1.0047965268	0.9422980689	0.9553177053	0.9233002641	33.488372093	1.0012609659	1.005670141	1.0055697689	1.0052863953	33	1.004486454	1.0066180151	0.9916037546	0.9789886653
4.00	0.9947536785	0.9827051299	0.9104490816	0.9616208739	0.9687246447	37.67	1.0072908921	0.9663261345	1.0002424001	0.9814885517	37.6744186047	1.0053728613	0.9357294477	0.9527997262	0.918166167	37.6744186047	0.9990117067	1.008362166	1.0128182666	1.0037433724	38	1.0000142917	0.9903755425	0.9990505246	0.9788444734
8.00	1.005571956	0.9838610937	0.9273290816	0.9782666411	0.9758894789	41.86	1.0019957464	0.969900575	1.0115474012	0.9705750921	41.8604651163	1.0059955863	0.9429053256	0.9596155405	0.9372958045	41.8604651163	0.9984827564	1.0062593222	1.0090149753	1.0063936425	42	0.9986192821	0.9849077139	0.9858091455	0.9755709687
12.00	0.9962718256	0.9816057013	0.9484851994	0.9841292643	0.9791506792	46.05	0.9967231611	0.9710107131	1.0045126311	0.981609333	46.0465116279	1.0057876033	0.9486046728	0.9767873354	0.9538102947	46.0465116279	1.0002619175	1.0090813099	1.0118121083	1.0047625722	46	1.0043541361	0.9924152513	0.9938764174	0.985022808
16.00	0.9999212854	0.9779093806	0.9488194101	0.9946663494	0.9823436421	50.23	0.9996505183	0.9770397214	0.9895610208	0.9769421259	50.2325581395	1.0005885073	0.9608970856	0.9807022982	0.9763893952	50.2325581395	1.0035321997	1.0055213041	1.0180334328	1.0105276985	50	1.0003896732	0.9798602832	0.9970318891	0.9889959609
20.00	1.0020594633	0.9940707459	0.9554979004	0.9887249872	0.9834244946	54.42	1.0076819045	0.9743363526	1.0004719896	0.9926366753	54.4186046512	0.9938434034	0.9861051271	0.9959702372	0.9775538369	54.4186046512	0.9953121719	1.0101088412	1.0069095352	1.0159638416	54	0.9957604425	0.986600226	1.0001443567	0.9863283136
24.00	1.0009257279	0.9869628975	0.952232586	1.0007472543	0.9874802107	58.60	1.0000578646	0.9733276478	0.9956003259	0.9913431177	58.6046511628	0.9917250137	0.9869709912	0.9993123918	0.9986238045	58.6046511628	1.0011924628	1.0082253196	1.0082383368	1.0110028768	59	1.012020757	0.9826843684	0.9984447303	0.985090622
28.00	0.9953598644	0.9922485552	0.9589278051	0.9980905682	0.9942837126	62.79	0.9970217666	0.9738239029	0.9853575696	0.9906487129	62.7906976744	1.0015626658	0.9953381359	1.01163512	1.009037255	62.7906976744	1.0017279039	1.007053186	1.0071809913	1.0071967312	63	1.0012467171	0.9762733878	1.0059805509	0.9932230069
32.00	1.0022326913	0.9891236767	0.9658134386	0.9982833332	0.9931308068	66.98	0.998228243	0.9724300753	0.9828341779	0.9896800192	66.976744186	1.0029263656	1.0013154616	1.0086167419	1.0178821315	66.976744186	0.9939989676	1.000590271	1.0130259014	1.0139849172	67	0.9919385244	0.9806919465	1.0060907977	1.0021068957
36.00	1.0013959082	0.9816834715	0.9678547382	1.0023969673	0.9925862415	71.16	1.0047530717	0.9760408259	0.9848869444	1.0084773882	71.1627906977	0.9912592259	0.996717393	1.012414374	1.0393534608	71.1627906977	1.0039628122	1.0065567385	1.007649897	1.0050020999	71	1.0024526279	0.9804519087	1.0110870473	1.0234824433
40.00	0.9981814058	0.9906947456	0.97310178	1.0002762409	0.9947927265	75.35	1.002796761	0.981211205	0.9881975664	1.0185154847	75.3488372093	1.0106178207	1.0115647754	1.0180348329	1.0313471633	75.3488372093	1.002621687	1.0145897621	1.006714606	1.0012692898	75	1.0050412832	0.9940947361	1.0238680971	1.0317986629
44.00	1.0048564431	0.989950266	0.9838785342	0.9939972213	0.999240878	79.53	0.9942996495	0.9843795146	0.9782929522	1.00621035	79.5348837209	1.0011661759	1.0061410096	1.023508353	1.0426839834	79.5348837209	0.9954496977	1.0131677223	1.0027523774	0.9985875722	80	0.9892723622	0.9942326312	1.0145791384	1.0214354247
48.00	0.9973816555	0.9881991359	0.9962234802	0.9955940117	0.9933497656	83.72	0.9971234602	0.9897292198	0.9938885649	1.0108075436	83.7209302326	0.9867748924	1.0144063177	1.0196631231	1.0491369211	83.7209302326	0.9970799465	1.0133924053	1.0017650056	1.0007704598	84	0.9963756861	0.9999249947	1.0205423923	1.0228317503
52.00	1.0004344949	0.9950771273	1.0088774008	1.0021166743	1.0009587071	87.91	1.0040881872	0.9985221344	0.9848605355	1.0099633308	87.9069767442	0.9974183551	1.0136699242	1.0121931158	1.0439138745	87.9069767442	0.9959558536	0.9971692239	0.9955838162	0.9940429891	88	1.0006021097	1.0003480165	1.0189163509	1.0150038923
56.00	0.9982581327	1.0070889939	1.0141040956	1.0025650922	1.0087177798	92.09	1.0025341934	0.9919463931	0.9832301355	1.0132050964	92.0930232558	1.0021253089	1.0157393238	1.0160954666	1.042387863	92.0930232558	1.0040265448	0.9826456691	0.9942545916	0.9933400482	92	1.0025340159	0.9970469134	1.0097445552	1.0047439736
60.00	0.9979695067	1.0100608152	1.0105334764	1.0035223583	1.0118900687	96.28	0.9959990477	1.0002810839	0.9890172571	1.0097614623	96.2790697674	1.0040332359	1.0148601854	1.0105140135	1.0430433949	96.2790697674	1.0020741108	0.9787644332	0.9826070539	0.9884090592	96	1.0003440266	0.9842934549	0.99228534	0.9978115621
64.00	1.0038140768	1.0049091271	1.0109785294	1.0061110933	1.0094925438	100.47	1.0011721839	0.9934219847	0.989748822	1.015635588	100.4651162791	1.0110482232	1.0227887361	1.0204183926	1.0551039146	100.4651162791	1.0001038705	0.974386981	0.981700089	0.9806579822	100	0.9975576802	0.9863111045	1.0028767676	1.0057888864
68.00	0.9990625801	1.0040735834	1.0277520908	1.0085307743	1.0106699584	104.65	0.9999960569	1.0092131471	0.9884095161	1.0149950107	104.6511627907	0.9888752359	1.0295231998	1.0098088151	1.0491393387	104.6511627907	1.0010064195	0.9737868764	0.9820169004	0.9726268104	105	1.0101158036	0.9981880079	0.9933159605	1.0025895173
72.00	0.9985821109	1.0062387208	1.0292814882	1.0149467401	1.0139174529	108.84	0.9969771637	1.0085468419	0.9799133557	1.006890832	108.8372093023	0.9897136077	1.0190100197	1.0047892826	1.0540763341	108.8372093023	1.007718844	0.9702573695	0.9810573818	0.9737905051	109	0.9993569325	0.9972071851	0.9977236955	1.005456134
76.00	1.0040319999	1.0143396741	1.0319682975	1.0035294277	1.0125329806	113.02	0.9977449679	1.0203469971	0.976138711	1.0104402134	113.023255814	1.0060799818	1.0225154986	1.0143921922	1.0543695438	113.023255814	0.9966430467	0.979079676	0.9797651388	0.9789424508	113	1.0033162821	1.0045623464	1.0070711893	1.0018392204
80.00	0.9950567626	1.0233786766	1.0263775528	1.0056094288	1.0187349367	117.21	0.9994666702	1.011890541	0.9743843116	1.0064676522	117.2093023256	1.0148151977	1.0270184428	1.015185413	1.0548288607	117.2093023256	0.9990921574	0.9731552654	0.9841918134	0.9804890153	117	0.9995349341	1.0082044836	0.9980224105	1.0161195861
84.00	1.0057560051	1.025139692	1.0394659331	1.0075055869	1.0179017841	121.40	1.0002226655	1.0097805829	0.9639747862	0.9942620724	121.3953488372	1.0007969635	1.0226035966	1.0237325756	1.0518028794	121.3953488372	1.0001961978	0.9910177896	0.9821287246	0.9803110817	121	0.9950663889	1.0174339991	1.0078156864	1.0157403751
88.00	0.9944869029	1.0241173498	1.0421843156	1.0034337202	1.0210353509	125.58	0.9994524863	1.007302991	0.9606320635	0.9844347749	125.5813953488	0.9961578068	1.0361817627	1.0129697046	1.0563572276	125.5813953488	1.0050243245	0.9829576478	0.9823598959	0.9882645716	126	0.9950427797	1.0199399774	1.0034253087	1.0166786161
92.00	1.0000652583	1.0253136387	1.0637433074	1.0068966414	1.0203544076	129.77	1.0076073907	1.0066422181	0.9658177355	0.9893819007	129.7674418605	0.9948145728	1.0589301528	1.0285787155	1.0617909749	129.7674418605	0.9971587186	0.9832081103	0.9849374006	1.0039196835	130	1.0019831267	1.0120213872	1.0034122721	1.0282030867
96.00	0.999164739	1.02690205	1.0600020931	1.0055307162	1.0172274318	133.95	0.9995749311	1.0130474492	0.9755745823	0.9921930493	133.9534883721	1.0135332154	1.0689383083	1.0318275829	1.0524714247	133.9534883721	1.00721524	0.993605185	1.0000769971	1.0153833033	134	0.9988271008	1.0052168129	0.9946877289	1.0106662534
100.00	1.0024345752	1.0132615673	1.0535292858	1.0055936912	1.0066996596	138.14	0.9986328366	1.0224299638	0.9868644792	0.9897118357	138.1395348837	0.9978833191	1.0789554524	1.0431110607	1.0548437916	138.1395348837	0.9997383009	1.0059797737	0.9973541849	1.0283307916	138	0.9883354199	1.0033460701	0.9899485108	1.0018120277
104.00	1.0000941013	1.0028639291	1.0702063403	1.0068773972	1.001005523	142.33	0.9959892197	1.0289484121	0.9877622505	1.0011922418	142.3255813953	0.9965087179	1.0969646481	1.0410324434	1.0764319604	142.3255813953	0.9953564451	0.9990221016	1.0143041201	1.0372325516	142	1.0056631946	0.993645488	0.9761561684	1.0112568868
108.00	0.9990278407	0.9979089222	1.0679893	1.0126571731	1.0052439271	146.51	0.9969562514	1.0403954432	0.9801755246	1.010438632	146.511627907	1.0044976969	1.1148051908	1.0470290475	1.0845028246	146.511627907	0.9915047337	1.0076299588	1.0172319317	1.0475376377	147	0.9982414653	0.9856092675	0.9570403167	1.0104243667
112.00	0.9998335815	1.0043189035	1.0936538833	1.0230478404	1.0124155747	150.70	1.0015944946	1.0454211409	0.975672199	1.0106358793	150.6976744186	0.9907358551	1.1129575846	1.0559453407	1.0862338521	150.6976744186	1.0000155722	1.0170823651	1.0187052007	1.0492839827	151	1.0004713526	0.9735040477	0.9414980543	1.0040113292
116.00	1.003861796	1.0034088516	1.0966167352	1.0529188413	1.0151790111	154.88	0.9903233788	1.044589555	0.9533443132	1.0107717677	154.8837209302	0.9912675988	1.1175909074	1.058072554	1.0868856451	154.8837209302	1.0139186719	1.0227389135	1.0143719028	1.0508194621	155	1.0028397365	0.9659921895	0.9454113881	0.9949320397
120.00	0.9965799481	1.1386050661	1.1136161828	1.2173087549	1.0083964622	159.07	1.0015949627	1.005617027	0.9459480719	1.0254601652	159.0697674419	0.997832299	1.122647291	1.0437942542	1.1597818803	159.0697674419	1.0048938425	1.0468365538	1.0071849437	1.1053547746	159	0.9929702525	0.9384870183	0.9309216305	1.2057008951
124.00	0.9979348127	1.2780551178	1.1511204602	1.3331537177	1.0357450556	163.26	1.0035031702	1.0029432562	0.9147751733	1.0599704931	163.2558139535	1.0095518746	1.1169502952	1.0371730002	1.2814005884	163.2558139535	0.9995335466	1.0534185444	1.0158188458	1.19739262	163	1.0044915536	0.947687335	0.9206100096	1.4398894895
128.00	1.0003401026	1.609476165	1.1434570457	1.336240739	1.0365306945	167.44	1.0030001994	0.9933120135	0.9040894447	1.0924831733	167.4418604651	1.003761109	1.1203096304	1.0331386744	1.3701173409	167.4418604651	0.9909311096	1.0608088395	1.0262454011	1.3322228338	167	1.0148703272	0.9376577511	0.9176965462	1.5348864572
132.00	1.0026423194	2.0969506494	1.1508192438	1.3094712553	1.0333008986	171.63	0.9994720637	0.993908667	0.9078954046	1.0963407196	171.6279069767	0.9914117536	1.1205421362	1.0253393709	1.4290027388	171.6279069767	0.9980942276	1.0644567496	1.0296486597	1.4434764866	172	0.9934065965	0.9202707757	0.9081029393	1.5639120414
136.00	0.9999831327	2.1727360279	1.1661500503	1.2736015284	1.0243619509	175.81	1.0080887497	0.9853332866	0.9122343333	1.0931741349	175.8139534884	0.9985702062	1.1197548546	1.0129752385	1.4737243625	175.8139534884	0.9979354075	1.0634402567	1.0348915208	1.5172810193	176	1.0094840269	0.9127959777	0.8797894562	1.5455942986
140.00	0.9993854398	2.2773084041	1.1862495388	1.2506974159	1.0357420107	180.00	0.9976747139	0.9771492666	0.9176405678	1.0890750726	180	0.9966774132	1.1029529855	1.0028115229	1.4970990205	180	0.9981144037	1.057568578	1.0371981315	1.5453049926	180	0.9866988744	0.9131256849	0.8753790667	1.5323397865
144.00	0.9999793054	2.4019215666	1.1771455141	1.2407966304	1.0299080103	184.19	0.9924023862	0.9821947008	0.9138827196	1.1071916961	184.1860465116	0.9999347394	1.0888965286	1.0045773729	1.4955199575	184.1860465116	0.999839437	1.0529177718	1.0295225514	1.5399479554	184	1.0071399942	0.9148330052	0.8619287247	1.4875068647
148.00	1.0018512853	2.4658088631	1.2112746293	1.248840378	1.0292094359	188.37	1.0027758394	0.9874755566	0.915072309	1.1053426562	188.3720930233	1.0084795547	1.0936640461	0.9825474498	1.477966139	188.3720930233	1.0023379337	1.0529421255	1.0394582229	1.5399269454	188	1.000899777	0.9209457513	0.8594464907	1.4729739151
152.00	0.9971863649	2.5348118423	1.2059723717	1.2445887465	1.0440615141	192.56	0.9980721484	0.9721827619	0.9217842501	1.1077699333	192.5581395349	1.0011735169	1.0828020348	0.9815641345	1.4592388086	192.5581395349	0.9985604157	1.0597621209	1.0288988211	1.5181424053	193	0.9926874571	0.9138722945	0.8430286035	1.4238609258
156.00	1.0000641187	2.5643244706	1.2273966401	1.2334147199	1.0415329257	196.74	0.9979167065	0.9731363736	0.9229083527	1.1085344226	196.7441860465	0.9962671025	1.0819292595	0.9689994365	1.417561203	196.7441860465	1.0004115709	1.0515944369	1.0241257454	1.4810424188	197	0.9951258346	0.9061703941	0.8447365561	1.3645230244
160.00	1.0010993078	2.5690714344	1.244153059	1.2350711962	1.0471511933	200.93	1.0042087522	0.968200818	0.9356023211	1.1008616929	200.9302325581	0.9968736502	1.0877646766	0.9744163711	1.3921078373	200.9302325581	1.00682206	1.0615607468	1.0174040037	1.4796731569	201	1.0068132959	0.9078675476	0.8453018136	1.2938357565
164.00	1.0008456901	2.5949073541	1.2436549841	1.2379599735	1.045467946	205.12	0.9967886165	0.9704787986	0.9333611483	1.0983850584	205.1162790698	1.0066884519	1.0739311971	0.9761123559	1.3440882042	205.1162790698	0.9987415283	1.0624378835	1.01607689	1.4615388478	205	1.002973544	0.917664169	0.8290249986	1.2362544672
168.00	0.9989396776	2.6235734581	1.2962618343	1.2219898452	1.0487972392	209.30	1.003209448	0.9716801061	0.9366357269	1.1076978021	209.3023255814	0.9988997721	1.0847309661	0.9667269332	1.3187954072	209.3023255814	0.9910549985	1.0608187378	1.0070546724	1.424706556	209	0.9885804935	0.9093380108	0.8157402359	1.188023124
172.00	0.9968366196	2.6214593221	1.2814880032	1.2132209897	1.0425074668	213.49	1.0088557199	0.9593268901	0.9402965234	1.1096298322	213.488372093	1.005158071	1.0835534612	0.9629014597	1.303137799	213.488372093	0.9951128863	1.057595931	1.0019167228	1.3971450187	213	1.0025129143	0.8995063395	0.8057262596	1.1501942281
176.00	1.0016876631	2.6330190948	1.2655540216	1.222274496	1.0381664816	217.67	0.9986693396	0.9609367928	0.9470945294	1.114664788	217.6744186047	0.9956337364	1.0830728575	0.9579315277	1.2670875755	217.6744186047	1.0046951333	1.0637853255	0.9981315606	1.3760983711	218	1.0020875431	0.8987589694	0.8091405926	1.0979714626
180.00	1.0009456243	2.6348620355	1.2722810894	1.2210542729	1.0495962444	221.86	0.9998909926	0.9652586792	0.9629184825	1.134588175	221.8604651163	0.9877103133	1.0871668842	0.9539596562	1.238252438	221.8604651163	1.0065741907	1.0731637145	0.9929299918	1.3709336951	222	0.9995964059	0.8930334886	0.7945056193	1.0597783916
184.00	0.9994829607	2.6158297515	1.3015499105	1.2205333066	1.0440509356	226.05	0.9964868729	0.9722224621	0.9867825626	1.1454948025	226.0465116279	1.0062366729	1.0600287592	0.9700556751	1.2137173821	226.0465116279	0.9972466568	1.0756498722	0.9856206927	1.3307216984	226	1.0054522237	0.8876415654	0.7826554216	1.0352447666
188.00	0.9982036247	2.6373344212	1.2956325864	1.207842064	1.0352994841	230.23	1.0013741774	0.9930710347	0.9959088007	1.148211375	230.2325581395	1.0025333232	1.0688319299	0.9678002482	1.197569749	230.2325581395	1.0033058075	1.0790945283	0.9849804013	1.3375820037	230	0.9991648525	0.8873066598	0.7929708755	1.0214639664
192.00	1.0006311374	2.6185842157	1.2900541089	1.2147252112	1.0276926608	234.42	0.9938450331	1.0004229157	1.0041438339	1.1664156282	234.4186046512	1.011295157	1.0660780641	0.9567819406	1.1730044716	234.4186046512	1.0044389606	1.0932676383	0.9962981797	1.3203336838	234	0.9974023199	0.8948530955	0.7782866824	1.0010681951
196.00	1.0026438308	2.6215742887	1.3043804921	1.2116400109	1.0301436617	238.60	0.9936703817	1.0014493163	1.008449989	1.1636331079	238.6046511628	0.9978053265	1.0660763111	0.9735499204	1.1736233436	238.6046511628	0.9934479657	1.0943282537	0.9984740349	1.316900566	239	1.0063126122	0.8819783639	0.7802442762	1.0011077161
200.00	0.9993687327	2.6183092617	1.2961086336	1.2116837927	1.028127776	242.79	1.0029843415	0.989496269	1.0125349598	1.1574354421	242.7906976744	1.0010684639	1.0722047307	0.97181722	1.1708100961	242.7906976744	1.0060626853	1.1028165827	1.0073109165	1.3071020668	243	0.9997126431	0.8807500354	0.7865650031	0.9972026917
204.00	1.002486716	2.6409316989	1.3031962558	1.2220989897	1.0274061564	246.98	1.0050275258	0.9961456228	1.0168199778	1.1488615463	246.976744186	0.998042014	1.0812590502	0.9896048932	1.1608523917	246.976744186	0.9982225858	1.1105874218	1.0223525465	1.3030327852	247	1.0027019116	0.8813844595	0.79113083	0.9945528917
208.00	0.9997654446	2.6257837813	1.3218056038	1.2271807718	1.029795135	251.16	1.0043268864	0.9877557717	1.0147447741	1.1461809031	251.1627906977	1.0066240176	1.0712793546	0.996455245	1.1765636292	251.1627906977	0.9985481561	1.1182481967	1.0256239212	1.3157595301	251	0.9970422578	0.8917851414	0.7917828413	0.9884100758
212.00	0.9962732746	2.6347816706	1.3349411667	1.2359685291	1.0333819464	255.35	0.9945722305	0.9908592614	1.0169730423	1.1476754158	255.3488372093	0.9941503198	1.0796908147	0.9973517919	1.1843284724	255.3488372093	0.9967157393	1.1331259804	1.0289225419	1.3306687371	255	0.9962028849	0.8828790323	0.7909515907	0.9878229379
216.00	1.0033792431	2.6084192274	1.3443796833	1.2288226888	1.0221018339	259.53	1.0048749646	1.0081521436	1.0163335845	1.1351756088	259.5348837209	0.9889246945	1.0803270708	1.0037709433	1.1662179926	259.5348837209	0.9978576026	1.1435481772	1.0398439075	1.3432804483	260	0.9985682663	0.8971557713	0.7862144165	0.9896889707
220.00	0.9975348664	2.5974852425	1.3317051718	1.2171310103	1.0298837191	263.72	1.0022377827	1.0163354278	1.0198957785	1.1469087834	263.7209302326	0.9988792143	1.0721794154	1.0047597833	1.1813245986	263.7209302326	1.0055297784	1.1396324892	1.0388611265	1.3469864758	264	1.0033539639	0.8893449287	0.7906075908	0.9993126157
224.00	0.9995575704	2.5821720064	1.3364580791	1.2186715143	1.0268672449	267.91	0.9951512401	1.0208633422	1.0245945485	1.1387241194	267.9069767442	0.9964267029	1.0715971399	1.0029088808	1.1568506478	267.9069767442	0.9973156348	1.1495563196	1.0439015522	1.3321127108	268	0.9924885013	0.8789055981	0.7955567018	0.9813129168
228.00	0.9989333229	2.5617251995	1.331243299	1.2206390777	1.0228034067	272.09	1.0007999968	1.0258150742	1.0219184403	1.1599032923	272.0930232558	1.0033943839	1.0634248496	0.9965223685	1.1591928473	272.0930232558	0.9947696509	1.1508122209	1.0475908032	1.3379134559	272	1.0022493312	0.8840682621	0.8017120203	0.9814674346
232.00	0.9996384237	2.5457504536	1.3012287597	1.2166238638	1.0260489018	276.28	0.994111145	1.0299340478	1.0214846888	1.1596033055	276.2790697674	1.0059464758	1.0583873445	0.991104121	1.1389803629	276.2790697674	1.0020484607	1.1594646592	1.0453132561	1.3212349209	276	1.0037966564	0.8885160578	0.7931906544	0.9697845351
236.00	1.0054696476	2.5404911978	1.2892262183	1.2012151509	1.0235174171	280.47	1.0015259488	1.0325447449	1.0192017219	1.1630058321	280.4651162791	0.9942376544	1.0583776112	0.9965470428	1.1324627444	280.4651162791	1.0013209823	1.1545799993	1.0506113711	1.3053381247	280	0.9983533791	0.8805841907	0.7717800646	0.9639794168
240.00	0.9959659217	2.5469228269	1.3124973136	1.1962716899	1.0285922348	284.65	1.0038696367	1.030814924	1.0249641002	1.1556204174	284.6511627907	1.0096977959	1.0679894555	1.0039492006	1.1362469107	284.6511627907	1.0001967742	1.1526346744	1.0540651505	1.3050017186	285	1.0049931849	0.8812034806	0.7714212467	0.9785705522
244.00	0.9983190527	2.5499350075	1.3144124906	1.2024165802	1.0303567395	288.84	1.0017705078	1.0290151538	1.0296226304	1.1554044266	288.8372093023	1.0090460783	1.066537905	0.9964468889	1.1210794173	288.8372093023	1.008680656	1.1665545592	1.0587274544	1.298816476	289	0.9967021227	0.8835733383	0.7796410706	0.9746492429
248.00	1.0032693834	2.5239567829	1.3182361804	1.2032918655	1.0206578787	293.02	1.0028799015	1.0219917555	1.0260094447	1.1584161252	293.023255814	0.9889499513	1.0867345983	1.0075734881	1.1255263354	293.023255814	0.9973080578	1.1696872896	1.053271301	1.2945093166	293	1.0008087527	0.8879085842	0.7846179469	0.9811504148
252.00	0.9966187607	2.4954433524	1.3182573242	1.2070449116	1.0198835437	297.21	0.9981121017	1.0264175365	1.0368807087	1.1602492759	297.2093023256	0.9939884569	1.0762304914	1.0201852241	1.1289379928	297.2093023256	0.990471202	1.1758489215	1.0592862444	1.283696547	297	1.00231793	0.8813792054	0.786546471	0.9948279304
256.00	1.0041898931	2.476976987	1.2908297709	1.2056369835	1.0091408306	301.40	0.9938413311	1.0234684805	1.028384804	1.1634542616	301.3953488372	1.0015777724	1.0912769898	1.0105896462	1.1155550742	301.3953488372	1.0008007024	1.1812961278	1.0766466111	1.2748557026	301	0.9966283904	0.8873074124	0.7833313319	0.9992186097
260.00	0.9976860941	2.4555854427	1.3053204861	1.2066958854	1.0104948382	305.58	0.9944346214	1.0241349769	1.0286824581	1.1770458109	305.5813953488	1.0045244273	1.0980746442	1.0159911707	1.1116494817	305.5813953488	1.0050999683	1.1887059575	1.0708939044	1.2697345973	306	0.9981425037	0.874047851	0.7987056779	0.9969638693
264.00	1.0015344869	2.445617443	1.2958451432	1.214328031	1.0122040572	309.77	1.0087256928	1.0275551687	1.0185457241	1.1656900166	309.7674418605	1.0022982907	1.0876596205	1.0213421442	1.1161263287	309.7674418605	1.0011096536	1.1775832199	1.0759666781	1.238879257	310	0.9989491491	0.8773455678	0.8025162882	0.9966858422
268.00	0.9985463491	2.4087382819	1.2809967751	1.2146863465	1.0075429861	313.95	1.0039045152	1.0191282201	1.0191460605	1.1698293761	313.9534883721	0.9929953051	1.0928913501	1.031743292	1.1184878473	313.9534883721	0.9994794116	1.1892060187	1.0776618993	1.2319847249	314	1.0027019992	0.8736761134	0.781541252	0.999037022
272.00	0.9977999684	2.3688625272	1.2814550731	1.1888945903	0.9978409229	318.14	0.9978390853	1.0163507465	1.0161335795	1.1742642435	318.1395348837	0.9929097234	1.0909701689	1.0287961531	1.1204321227	318.1395348837	0.9999453499	1.1793142702	1.0765626854	1.2256613866	318	0.9955942772	0.8690981404	0.7826316451	0.9969254521
276.00	1.002616529	2.345903137	1.2747601679	1.1897507897	1.004262583	322.33	0.9971368513	1.0205201693	1.0121348728	1.1818236657	322.3255813953	1.0033324669	1.0905086567	1.0300375661	1.1142288978	322.3255813953	0.9979409575	1.1936729164	1.0799778852	1.2218799393	322	1.0071722648	0.8663827327	0.7840156689	0.9945735648
280.00	0.9951951218	2.3360568375	1.2686980058	1.1883497007	0.9991067244	326.51	1.0031178138	1.0133459662	1.0190646101	1.1734525782	326.511627907	1.0101261952	1.0919453364	1.0348948633	1.1146502125	326.511627907	0.9979356357	1.1991395206	1.0891788879	1.2225184042	327	0.9994675442	0.8620256313	0.7785625952	0.9986861661
284.00	1.0069214768	2.3290256561	1.270469603	1.1836955896	0.9981536214	330.70	1.0020986856	1.0198711273	1.0067516075	1.1985887945	330.6976744186	1.0001191671	1.0875315632	1.0353811441	1.1015896509	330.6976744186	1.0099348795	1.2150688219	1.0866376922	1.2111050916	331	1.0012162285	0.8660370832	0.7833588069	1.0140024453
288.00	0.9960888648	2.2841036011	1.2497605036	1.191469993	1.0140244934	334.88	0.9958950801	1.0141600403	1.0100877391	1.1808566758	334.8837209302	0.9863326329	1.0910077885	1.0350626376	1.1175163968	334.8837209302	0.9954183083	1.2201877162	1.0942613546	1.2030639074	335	1.0026039859	0.8589728288	0.794081807	1.0270353347
292.00	1.0032791821	2.2611757121	1.2560688841	1.1934442993	1.0054459657	339.07	0.997808825	1.0036488159	1.0088257158	1.1773191429	339.0697674419	1.0044836196	1.0919756186	1.0417808866	1.1103678021	339.0697674419	1.0010891837	1.2250654923	1.0966473334	1.1985086095	339	0.9946533097	0.861890125	0.7961434364	1.0189488778
296.00	0.9972808463	2.2561048268	1.2235716095	1.1904068773	1.0145319268	343.26	0.9979985832	0.9956603495	1.0158597347	1.1780038911	343.2558139535	1.0029718249	1.0730832627	1.0471722756	1.0959053874	343.2558139535	0.9956215911	1.2217028554	1.1010596648	1.1988342454	343	1.0059207518	0.8667693209	0.8050944762	1.029249755
300.00	1.0018951718	2.2406084391	1.2236749371	1.2007438126	1.0145869901	347.44	1.0016615807	0.9864022662	1.0229902782	1.1738128222	347.4418604651	0.993922574	1.0801093795	1.0402034977	1.1015057356	347.4418604651	0.9942397421	1.2258829788	1.1048154655	1.1943214972	347	0.9984875127	0.8691714545	0.8116779113	1.0359792031
304.00	0.9984591155	2.2237739728	1.2275370734	1.2075988738	1.0115268003	351.63	0.9991378415	0.9768999961	1.0297490287	1.1721095639	351.6279069767	0.9962699334	1.0844215881	1.0496722591	1.0859905955	351.6279069767	1.0056444755	1.2354084186	1.1051680714	1.1973635001	352	0.9972897713	0.8718203209	0.8015362788	1.0382899432
308.00	1.0007440718	2.1997951734	1.223782376	1.215243822	1.0009535102	355.81	0.9981510484	0.9690324376	1.0200651192	1.1752983642	355.8139534884	0.9978441576	1.068743015	1.0353498021	1.0681154247	355.8139534884	0.9987380057	1.2535726993	1.1038596809	1.1834410689	356	0.9954888708	0.8810230513	0.8221061533	1.0369125546
312.00	0.9987828144	2.171446245	1.2047024605	1.2020916747	1.0009895233	360.00	0.9969111319	0.9668901569	1.0128436022	1.1575658774	360	1.0002183005	1.0548449871	1.0200236563	1.055940823	360	1.0012069551	1.2436895971	1.1159604181	1.1723798933	360	1.0040742366	0.8848379622	0.8164836602	1.0423777568
316.00	1.0016329366	2.157309892	1.184900947	1.1983927882	1.0021524484	364.19	1.0096101359	0.9645842099	1.0151882572	1.1589143359	364.1860465116	1.0015712086	1.0402896117	1.0240782621	1.0521352451	364.1860465116	1.001723934	1.2401892757	1.1142827443	1.1585851432	364	1.0068612717	0.8878723954	0.8131050698	1.0341512279
320.00	0.9975233581	2.124642164	1.2146736519	1.1884442225	1.0031395435	368.37	1.0022721082	0.9731795162	1.0227438012	1.145360033	368.3720930233	1.0070913278	1.0196425189	1.0038769097	1.0448607683	368.3720930233	0.9968569064	1.2571110168	1.117741831	1.1472366366	368	0.9955252199	0.8914999041	0.8203553493	1.039421003
324.00	1.0012763793	2.082726144	1.206827697	1.1830084016	1.0011335483	372.56	0.9984117991	0.9715342816	1.0134110537	1.1509525341	372.5581395349	1.0072967711	1.029625649	1.0059137315	1.0456498055	372.5581395349	1.0002289319	1.2586830066	1.1159559999	1.1318202298	373	0.9970614014	0.8970856518	0.8387287241	1.035223548
328.00	1.0007815772	2.0657227542	1.1902019105	1.1817736306	0.9924048964	376.74	0.9955979613	0.9714093657	1.0231210939	1.1445986392	376.7441860465	0.9880441828	1.028116165	1.00492588	1.036500818	376.7441860465	1.0041247097	1.2626537678	1.1170621803	1.1330637	377	1.0025580276	0.9041782706	0.8325770514	1.0520540577
332.00	1.0013060805	2.0361995464	1.1968022261	1.1875323726	0.9918938846	380.93	0.998342747	0.9691031451	1.0103687175	1.1455442586	380.9302325581	0.9962446585	1.0301720665	1.0101001504	1.0348848296	380.9302325581	0.9968615168	1.2497167435	1.1234586808	1.108807681	381	0.9970716458	0.9122232279	0.8434614092	1.0532171284
336.00	0.9977949816	2.012576565	1.2033499661	1.1702861171	1.0016693305	385.12	1.0034950948	0.9747943757	1.0047323696	1.1418597713	385.1162790698	1.0063515818	1.0209031062	1.0072541947	1.036280618	385.1162790698	0.9998977356	1.2525926912	1.1271457173	1.1029936369	385	1.0008388276	0.9121709454	0.8537183453	1.0574277135
340.00	1.0016256451	2.0137417859	1.1889465703	1.1786775405	1.0001796533	389.30	0.9990200878	0.9739083169	0.9968261332	1.1495993317	389.3023255814	1.0068521832	1.0076720387	1.0033565632	1.028553422	389.3023255814	0.9980596125	1.2536385156	1.1338731847	1.0900568313	389	0.9989680721	0.9173560345	0.855194148	1.0595304036
344.00	0.9997210887	1.9885960454	1.1784517698	1.1736837153	1.0131628057	393.49	1.0030646274	0.9780104101	0.9917379103	1.1373288962	393.488372093	1.0054791496	1.0120111924	1.0003230961	1.0302258524	393.488372093	1.0027366816	1.2553753801	1.1232649683	1.0733138395	393	0.9990304863	0.9186641211	0.8534878769	1.0565756726
348.00	1.0027360667	1.9942857186	1.1722401222	1.1669060684	1.0148339828	397.67	0.9977898698	0.985453825	1.0018523548	1.1507454743	397.6744186047	0.9899502073	1.011484465	1.0089076742	1.028141428	397.6744186047	0.9970741215	1.2487175946	1.129093739	1.059673747	398	1.0011008554	0.9210047084	0.8618366469	1.0691741507
352.00	0.9982300512	1.9879375994	1.1808104317	1.1768877051	1.0151185948	401.86	1.0080418816	0.9907943178	1.0113419039	1.1638922245	401.8604651163	0.994253883	1.0044134093	1.0184834573	1.0251219642	401.8604651163	0.9998129216	1.2394383896	1.138109949	1.0400015268	402	1.0100540576	0.9223238047	0.8756282837	1.0696252463
356.00	0.9972746753	1.9792176232	1.1889375571	1.1842297517	1.0254006206	406.05	0.9937057183	0.9815544712	1.0242262717	1.1438770239	406.0465116279	0.9983089719	1.0142684512	1.0097937951	1.0268523741	406.0465116279	0.9974352837	1.2339245135	1.1373113104	1.0300225204	406	0.996037492	0.9334737513	0.886964696	1.0785169264
360.00	0.9994179657	1.9719944382	1.1747106229	1.189166701	1.0234285961	410.23	0.9995605814	0.9896903363	1.0299420547	1.1554274476	410.2325581395	1.0107183221	1.0055122037	1.0113049018	1.0365113331	410.2325581395	1.0018130847	1.2317479493	1.1285909345	1.0217313511	410	0.9964582531	0.9340541289	0.8853775505	1.0928352322
364.00	1.0034511656	1.9597922772	1.1737418769	1.1899828698	1.0109373548	414.42	1.0014728042	0.9960504736	1.0462009107	1.1679269604	414.4186046512	1.0020238422	0.9945198229	1.010410308	1.0262306772	414.4186046512	1.0045809241	1.218944507	1.1272949731	1.0126059747	414	0.9986443836	0.9398157296	0.9027274367	1.0827425332
368.00	0.9945614548	1.9387762845	1.1559797066	1.1792060465	1.0068319553	418.60	1.0035211255	1.01277973	1.0532869566	1.1733514322	418.6046511628	0.998180159	1.0002815069	1.0059219483	1.0298476098	418.6046511628	1.0055526133	1.2334486192	1.1338816987	1.0182648419	419	1.0064706462	0.9532112451	0.908705052	1.0845873699
372.00	1.0055440643	1.9246609024	1.1632807096	1.1667094228	1.0130970879	422.79	0.9963151751	1.0183435056	1.052980025	1.1758376302	422.7906976744	1.0002120198	1.0054439264	1.0134082909	1.0409111511	422.7906976744	0.995858621	1.2349169662	1.1408269911	1.0161965985	423	0.9971472629	0.9567339244	0.9104894723	1.0924001506
376.00	0.9936240325	1.8966379945	1.1587790731	1.1771628422	1.0053150241	426.98	1.0000826655	1.0228522584	1.0616920227	1.1730334173	426.976744186	0.9972717178	1.0009503615	1.0070832534	1.0483871364	426.976744186	0.9924295724	1.2374049971	1.1440920606	1.0101026567	427	0.9941642247	0.9594998228	0.9201360967	1.0821739219
380.00	1.0069614885	1.8949688603	1.1581500768	1.1641345832	1.0090404612	431.16	0.9988187288	1.0227511752	1.0670597222	1.1699368621	431.1627906977	1.0031636365	1.0052819439	1.0217262395	1.0589594223	431.1627906977	1.0011243696	1.2392397445	1.1450700312	1.0021076985	431	1.0018149425	0.9729127734	0.9132166015	1.0766911038
384.00	0.9959866032	1.8693560662	1.1397746544	1.1662321643	1.0106104702	435.35	0.9982058342	1.022793568	1.0764806607	1.1646462227	435.3488372093	1.003698756	1.0108681396	1.024219269	1.0584408508	435.3488372093	1.0058039854	1.245967112	1.1458048	1.0047527574	435	1.0025711561	0.9659406974	0.9155829924	1.0914944035
388.00	1.0028696516	1.8513401449	1.1340763999	1.1558875389	1.000094795	439.53	0.9983270645	1.0206616612	1.0777465666	1.1664463054	439.5348837209	0.9951123602	0.9900790565	1.0306802494	1.0561024375	439.5348837209	0.9991676989	1.2365598166	1.1452818219	1.0073847299	440	0.9954432051	0.9654634823	0.9136898573	1.0909839774
392.00	0.9981163369	1.8456357038	1.1359980189	1.1613041204	1.0032094502	443.72	0.9973603157	1.0168493828	1.0676781008	1.1568062796	443.7209302326	0.9928473403	0.9915234258	1.0307264337	1.0527407995	443.7209302326	0.9991126362	1.2393512295	1.150789582	0.995547372	444	1.006569754	0.9850457364	0.9225575763	1.0935774181
396.00	1.0028416596	1.8167107275	1.1488762815	1.1477214493	1.0086925678	447.91	0.9986797435	1.0092383752	1.0563203413	1.1472970893	447.9069767442	1.0103301586	1.0059963026	1.0509256115	1.0605749127	447.9069767442	0.9960477775	1.2490120512	1.1506839199	0.9891831585	448	1.003848911	0.9845318661	0.9182362148	1.071787828
400.00	0.9957903568	1.7919922826	1.1408075246	1.1489490944	1.0131597275	452.09	1.0007460909	1.0136333918	1.0535028815	1.1411767624	452.0930232558	0.9980706242	0.9876600109	1.0528025503	1.0691815048	452.0930232558	1.006443807	1.2419138696	1.1481049922	0.979102985	452	0.9928732211	0.9871954596	0.9360592287	1.0832029274
404.00	1.0006722296	1.7715210143	1.1212421779	1.138027984	1.0168492326	456.28	1.0055657609	1.0106338912	1.0432629781	1.1246398164	456.2790697674	1.0006307545	0.9926469488	1.0445080351	1.0677853667	456.2790697674	0.9943383608	1.2389258275	1.1512319943	0.977297699	456	0.998973975	0.9896549694	0.9191177533	1.078329001
408.00	1.0021697735	1.7571664912	1.131763252	1.1296149366	1.0182618751	460.47	0.9977838572	1.0090555327	1.0384278173	1.1260313597	460.4651162791	0.9966019805	0.980984968	1.0526183542	1.0701848487	460.4651162791	1.0037632486	1.2461701561	1.1566531481	0.9576759428	460	0.9952513036	0.9943289749	0.9388677569	1.0929307452
412.00	1.0012153715	1.7396881967	1.1081431559	1.126073032	1.0094800919	464.65	1.003847767	1.0131551301	1.0498560798	1.13222812	464.6511627907	0.9978567061	0.9917424449	1.0522285425	1.0659013237	464.6511627907	0.9999429648	1.23955558	1.1522320067	0.9610511488	465	1.0052294256	0.9964380436	0.9476235114	1.0724381885
416.00	0.9990473225	1.72832596	1.1135136976	1.1320579459	1.0070455463	468.84	1.0004597619	1.028008116	1.0401381284	1.1290141718	468.8372093023	1.0082100635	0.9747523101	1.0742907756	1.0745888814	468.8372093023	0.9965316081	1.2363707132	1.1557877003	0.9408737931	469	1.0010510656	1.0041248655	0.9399342929	1.091211986
420.00	0.9974032839	1.7206076505	1.1226652984	1.136904571	1.0191675722	473.02	0.9975340794	1.0244902751	1.0358196187	1.1370285654	473.023255814	0.9916658371	0.9726520244	1.0586607368	1.0689753813	473.023255814	1.0003984603	1.2248839427	1.159400866	0.9408785209	473	1.0036961394	0.9944453983	0.9509449016	1.0878834457
424.00	1.0018004184	1.7306157588	1.124336883	1.12604776	1.027324824	477.21	0.9996942433	1.0308789944	1.0403996782	1.14070906	477.2093023256	1.0011024006	0.9628290338	1.0594525183	1.0643686628	477.2093023256	1.0020557979	1.2272789576	1.1503832621	0.9358164663	477	0.9914696422	0.9991327454	0.9491900009	1.0722553786
428.00	0.9979607485	1.719838133	1.121181627	1.1301513076	1.0269451441	481.40	0.9998308048	1.0411529593	1.0401734263	1.1362558594	481.3953488372	0.9977785605	0.9652704682	1.0650794797	1.0626533797	481.3953488372	0.9988831498	1.2252530105	1.1413898171	0.9365134064	481	0.9943994886	1.0013941012	0.9537155963	1.0840862627
432.00	1.0042465152	1.6999766388	1.1250231266	1.1237210345	1.0262742342	485.58	1.0013609609	1.0336696717	1.0328168403	1.1325002366	485.5813953488	1.0086693534	0.9576367548	1.0536412828	1.0577395344	485.5813953488	1.0027035852	1.2307419135	1.1442421881	0.9245304335	486	1.0198538624	1.0083980919	0.9483087036	1.0769802561
436.00	0.9950072024	1.6939437289	1.1357610322	1.1302287621	1.0311079027	489.77	1.0008494074	1.039177567	1.0350455165	1.1293223056	489.7674418605	0.9924788976	0.962002446	1.060523523	1.0789040048	489.7674418605	0.9943065247	1.2206494895	1.1425190423	0.9166611009	490	0.9855844221	1.0110382957	0.9578308689	1.0748064905
440.00	1.0055148083	1.6888779125	1.1176679337	1.1308405005	1.0246354134	493.95	0.9986575607	1.0449331532	1.0281516865	1.1252924945	493.9534883721	1.0099683121	0.9658639754	1.0695620703	1.0779309303	493.9534883721	0.9970079452	1.2251549891	1.1382217776	0.9088334234	494	0.9983006285	1.0134437727	0.9693839825	1.074214966
444.00	0.998177357	1.6806006661	1.1241574859	1.127081925	1.0320652501	498.14	0.9996922087	1.0466776276	1.0254071365	1.1133866786	498.1395348837	0.9994144825	0.9635415235	1.0666560708	1.0964188139	498.1395348837	1.0082915631	1.2243047447	1.1326506563	0.9151571371	498	1.0117098658	1.0205790908	0.9720879461	1.0924896288
448.00	0.999774225	1.6755274944	1.1291959772	1.1231263904	1.0425971171	502.33	0.9997803694	1.055834376	1.032609582	1.1010530148	502.3255813953	1.0052049594	0.9634667846	1.0813435125	1.0996261489	502.3255813953	0.9982957913	1.2161960173	1.1251551535	0.9101897259	502	0.9947615138	1.0140021348	0.9860360508	1.0990627308
452.00	0.9997467617	1.6669407797	1.1317126814	1.1272778891	1.0471769925	506.51	1.0053971118	1.0578839765	1.0296501928	1.1128689284	506.511627907	0.998226837	0.9607235423	1.0987665115	1.0933096441	506.511627907	0.9979832278	1.2127767936	1.1231532668	0.9044852193	507	1.0099288948	1.0223297728	0.9900415122	1.0968340612
456.00	0.9963443523	1.6675745957	1.1311075611	1.1288081105	1.0422203155	510.70	0.999702106	1.0598428936	1.0315647876	1.1010949296	510.6976744186	0.992066508	0.9650531664	1.0985244427	1.1150987387	510.6976744186	0.9993015359	1.2095987902	1.1234826795	0.8985394345	511	0.9981784418	1.0282835122	0.9990495824	1.1117168999
460.00	1.0030736732	1.6538245014	1.1345354766	1.12527736	1.0449597414	514.88	0.9989998955	1.067004274	1.033681475	1.0970944488	514.8837209302	0.9938478574	0.9641657564	1.0987215449	1.1236244738	514.8837209302	0.998334636	1.2136843756	1.118010351	0.8918211016	515	0.9897106852	1.0346530583	1.0155413714	1.1105939562
464.00	0.9994346487	1.6474635904	1.1130182193	1.1280383131	1.0457222202	519.07	0.9976601411	1.0741270967	1.0403701471	1.0926728417	519.0697674419	1.0099520575	0.9716739134	1.1082920229	1.1184216761	519.0697674419	1.0032258024	1.1976790104	1.1156305814	0.8940170575	519	0.9966568244	1.0475499773	1.0145474276	1.1359550325
468.00	1.0006548247	1.6505855627	1.1169586451	1.1260335334	1.0327891953	523.26	0.9996439471	1.0848492848	1.0425258195	1.0826176343	523.2558139535	1.0051171888	0.9650848297	1.1052217528	1.1345198713	523.2558139535	0.9993284325	1.210119838	1.1098897819	0.8827660479	523	1.0060752686	1.0523187488	1.0155853757	1.1452913153
472.00	0.9995445846	1.6300188827	1.1140793495	1.1236647541	1.047180379	527.44	1.0042176379	1.0910866498	1.0343172111	1.1016393432	527.4418604651	0.9933204574	0.9779364559	1.125064881	1.1313787489	527.4418604651	1.0058854003	1.199915237	1.1139411618	0.876169843	527	0.9919424436	1.0529588484	1.010797441	1.134118314
476.00	1.0016541602	1.6172281166	1.1042937444	1.1217664806	1.0505186393	531.63	1.0012424589	1.089733582	1.0393363619	1.1109073397	531.6279069767	0.9996014639	0.9859621816	1.120343713	1.1308975677	531.6279069767	0.9980096195	1.1904789941	1.1129638582	0.8648982708	532	1.0044806028	1.058832099	1.0054749149	1.1244749734
480.00	0.9984152843	1.6052923987	1.1173412789	1.1236118521	1.035413519	535.81	0.9971783681	1.0908563237	1.0430284976	1.1087393332	535.8139534884	0.9966802731	0.9690925375	1.1206586197	1.1293933971	535.8139534884	0.9986151546	1.1852111316	1.1068959307	0.8645475581	536	1.0065184278	1.0545570387	1.0235722466	1.1259099932
484.00	1.0038117654	1.6008330007	1.116394114	1.1342860845	1.0193577124	540.00	0.9968843318	1.1037175304	1.0559446758	1.1130681817	540	1.003572821	0.9835113422	1.1198540673	1.134680907	540	0.9971355783	1.165013699	1.0968933934	0.8577704931	540	0.994624343	1.0467168635	1.0221304987	1.1316003295
488.00	0.9957427427	1.57738075	1.1119456654	1.1495298056	1.0401490264	544.19	0.9994787183	1.1063765016	1.0494425525	1.1147969454	544.1860465116	1.001384369	0.9843216634	1.1358871858	1.1385408694	544.1860465116	0.9992247217	1.1567170145	1.0935757578	0.8581005354	544	0.9959551613	1.0472676259	1.014008732	1.150440148
492.00	0.9995382568	1.5665197359	1.10781175	1.1361100291	1.0518599205	548.37	1.0003623238	1.1075834396	1.0505109674	1.1176767993	548.3720930233	1.0013090888	0.982016051	1.1307614445	1.1431329202	548.3720930233	1.001605565	1.1488958546	1.0859318585	0.8514207749	548	0.9995549158	1.0448801474	1.0059577501	1.1330847708
496.00	1.0028944901	1.567400315	1.0850191824	1.1434521833	1.0626029738	552.56	1.0022172505	1.1062741734	1.0435060701	1.1198466813	552.5581395349	1.003020077	0.989382675	1.1358506926	1.1530948098	552.5581395349	1.0065910335	1.1439612646	1.0840561705	0.8498054612	553	1.0022832453	1.0465681016	1.0215010306	1.1230854046
500.00	0.9964255657	1.5480559481	1.1150339786	1.1443043232	1.0620886008	556.74	0.999703935	1.1080690047	1.0429184307	1.1252297808	556.7441860465	1.0051589947	0.9939731862	1.1492755755	1.1615879214	556.7441860465	0.9987968707	1.1421191789	1.0792573185	0.8521696144	557	1.0088364703	1.0427650314	1.034257203	1.1239935382
504.00	1.0025344768	1.5322572055	1.0844476982	1.144202669	1.059596663	560.93	1.0013640031	1.1116461506	1.0375373571	1.1338041888	560.9302325581	0.9940637588	1.0058536817	1.1446795387	1.1713068315	560.9302325581	1.0009582083	1.1505039683	1.0786619736	0.8585210129	561	1.002873047	1.0589814683	1.0277406972	1.129790912
508.00	0.9992254718	1.5184080334	1.0751515296	1.1432952834	1.0595137629	565.12	0.9986678406	1.1119062019	1.0396334621	1.1354382032	565.1162790698	0.9949345192	1.0368202015	1.1628375	1.16467167	565.1162790698	0.9983192012	1.1468592063	1.0860312802	0.8648272007	565	0.9977831418	1.0599536031	1.0421942796	1.1412710379
512.00	0.9991034451	1.5045207401	1.072508218	1.1352998218	1.0580505076	569.30	0.9985778796	1.1223190519	1.0447834442	1.1348690367	569.3023255814	0.9960487038	1.0181453581	1.168819937	1.1745701768	569.3023255814	1.0033733235	1.1459711733	1.0818534267	0.863451753	569	0.9935544072	1.0681180333	1.0481384495	1.1425755885
516.00	1.003419196	1.482918245	1.0752917779	1.1308834717	1.062116292	573.49	1.0043924591	1.1196119314	1.0428314853	1.1321188431	573.488372093	1.0008174717	1.0203715614	1.1787926775	1.1844522495	573.488372093	0.9999149313	1.1421373487	1.082786336	0.8632373326	573	1.00784672	1.0733665769	1.0452287413	1.1420929326
520.00	0.9955315848	1.4706792144	1.0841019602	1.1287726296	1.0673030592	577.67	0.999442011	1.1149647645	1.0446541226	1.1383882144	577.6744186047	1.0087509581	1.0243232206	1.1797940672	1.1769296014	577.6744186047	0.9963378168	1.1491690357	1.0911606393	0.8726277772	578	0.9942423974	1.0843655429	1.0533526105	1.1538782613
524.00	1.0053529113	1.4655900662	1.0850214041	1.1426277613	1.0748310401	581.86	1.0017006643	1.1066342521	1.0440049378	1.1367984979	581.8604651163	1.0019106606	1.0279367503	1.1936752505	1.1800456445	581.8604651163	0.9982004055	1.1451513886	1.0897600839	0.8673593391	582	0.9969796388	1.0813300486	1.0557769665	1.1306963571
528.00	0.9956971554	1.4447563829	1.0650065431	1.1404256933	1.0778356638	586.05	0.9936571003	1.1056475153	1.0466722655	1.1286730573	586.0465116279	0.9934452761	1.0180905155	1.2036435625	1.1811634624	586.0465116279	1.0029602295	1.139143593	1.0916067887	0.8689511226	586	0.9968285153	1.0798682093	1.0461456559	1.1462896487
532.00	1.0014155864	1.4486362445	1.0672265506	1.1348604823	1.0803548409	590.23	1.0018001888	1.1068410112	1.0586502686	1.1403840609	590.2325581395	0.9913232576	1.0273814354	1.1986466276	1.2040134404	590.2325581395	0.9982109566	1.1304334097	1.0903340693	0.8592479498	590	1.0002996536	1.0686707844	1.044938579	1.1469197357
536.00	0.9997662699	1.4320166724	1.0957000602	1.1379157881	1.0760188087	594.42	1.0033747949	1.107633532	1.0592316001	1.1419896333	594.4186046512	0.9968031188	1.0326182094	1.1937651513	1.1970122112	594.4186046512	0.9974904018	1.1217790968	1.0958719815	0.8645149672	594	0.9985086845	1.0715190572	1.0537912694	1.1625941036
540.00	0.9985904044	1.4064811818	1.0679901847	1.1327608148	1.0812066923	598.60	0.9997678996	1.0919730347	1.0578206394	1.1340731081	598.6046511628	1.0021757496	1.0252563287	1.1921577959	1.173830657	598.6046511628	1.0039667406	1.1240975073	1.0961939118	0.8568925225	599	1.0101624558	1.0748631155	1.0430209116	1.1473281487
544.00	1.0032800291	1.3908640878	1.0716627203	1.1271534713	1.096081498	602.79	0.9936518605	1.0883857917	1.0615321138	1.1280395853	602.7906976744	1.0029368238	1.0147715075	1.1937146978	1.162374597	602.7906976744	1.0025029919	1.1114023585	1.0941224809	0.8578421503	603	0.9905348184	1.0757625843	1.0493685147	1.1405355469
548.00	0.9966063193	1.3839424325	1.0569228885	1.1312266508	1.0889016851	606.98	1.0017016138	1.0867607247	1.059119168	1.1178798366	606.976744186	1.0026717581	1.0183136509	1.1952908316	1.1809825174	606.976744186	0.9955692739	1.1134396925	1.0987966339	0.8546024764	607	0.9971998745	1.069812181	1.0408196453	1.1362440635
552.00	1.0016065673	1.348858491	1.0450016251	1.1271623446	1.0831933348	611.16	0.9990860203	1.088406262	1.063352897	1.1019132917	611.1627906977	1.0056888949	0.9970777453	1.1737270216	1.1607072316	611.1627906977	1.0013117336	1.1206721414	1.1012386558	0.8577718808	611	1.0076566517	1.0651767981	1.0387013712	1.1365654381
556.00	1.000269293	1.3473009829	1.058941893	1.1234208378	1.0793932624	615.35	0.9956626276	1.0801112235	1.0643324063	1.0948912533	615.3488372093	0.9942645276	1.0117820222	1.1736613819	1.1692595177	615.3488372093	1.0032144022	1.1185021892	1.1017953081	0.8621349794	615	1.0047941202	1.0600516522	1.0503372003	1.1469981579
560.00	0.9997148078	1.3242059925	1.0645314499	1.1347962779	1.0896335228	619.53	1.0079769084	1.0802028202	1.0618474156	1.1035864478	619.5348837209	1.0104431375	1.0072516757	1.1727912493	1.1697525414	619.5348837209	0.9988723518	1.1266047791	1.1045641368	0.8500977734	620	1.0004345202	1.0702942184	1.0466237985	1.1594773273
564.00	0.9999413328	1.3219454213	1.0443133652	1.1240554926	1.0864464532	623.72	1.0073773819	1.0774789918	1.0540373418	1.1129511087	623.7209302326	0.9948028712	1.0222330424	1.181817042	1.1808732149	623.7209302326	0.9969189124	1.1247010708	1.1089750052	0.851502892	624	1.0025318609	1.0816540619	1.046000926	1.1566215056
568.00	1.0041732746	1.2965926668	1.0483646424	1.1169990439	1.0901125271	627.91	0.9927391491	1.0775706199	1.0444624935	1.1151111102	627.9069767442	0.994257068	1.0129418785	1.1794051888	1.1760187522	627.9069767442	1.001596715	1.1288293034	1.1079740639	0.8522982524	628	0.9944014042	1.0844670059	1.0403316546	1.1630563508
572.00	0.9910389436	1.2973298562	1.04107859	1.1168151188	1.1040025794	632.09	0.9977856612	1.0746982751	1.0464983596	1.1256772466	632.0930232558	0.9960660066	1.0221592022	1.1945101014	1.1877032651	632.0930232558	0.9963754246	1.1288981123	1.1100970277	0.853837249	632	0.9865560822	1.0853442031	1.0594698992	1.1776444971
576.00	1.0043058841	1.2647405159	1.0534122925	1.1054230219	1.1037445842	636.28	0.9998445754	1.0906005804	1.0474452451	1.1274545642	636.2790697674	1.0057395926	1.0073971348	1.2013055387	1.1909522162	636.2790697674	1.0069790068	1.1299084303	1.1177464803	0.8525062149	636	1.0103038132	1.0764695932	1.0610096768	1.1677308077
580.00	1.0007096118	1.2483900653	1.0168174163	1.0896513997	1.0918033966	640.47	0.9985349131	1.0814660555	1.0468221973	1.1500384107	640.4651162791	1.0050136263	1.0114784842	1.2031463206	1.1774119764	640.4651162791	0.9986079697	1.144935736	1.1179825244	0.8483645048	640	1.0081172709	1.07901897	1.0746736598	1.1771669925
584.00	1.0018321333	1.241619027	1.0195645696	1.0968170471	1.0964351721	644.65	1.0017789515	1.0696487388	1.0464090727	1.1501685234	644.6511627907	0.9906895147	1.0147072353	1.1941684524	1.1824328834	644.6511627907	0.9925236365	1.1356094962	1.1196959595	0.8505672112	645	0.993020901	1.0899506196	1.0616762872	1.1689653231
588.00	0.9978558482	1.2212492718	1.0260319812	1.0912363876	1.1053301237	648.84	1.0021096606	1.0734184703	1.0523736083	1.154934336	648.8372093023	0.9983119054	1.0142737814	1.1952020344	1.1823809168	648.8372093023	1.0022166701	1.1471343233	1.1225598142	0.8429218577	649	1.0032981427	1.0862955289	1.0768452282	1.1804192752
592.00	1.0037207891	1.2177499883	1.029549646	1.0993064145	1.0994554234	653.02	0.9974410521	1.0774249176	1.0445875393	1.1607148395	653.023255814	1.0169303137	1.0179889597	1.208564431	1.1887267877	653.023255814	1.0046482785	1.1405233643	1.1240806555	0.8387298977	653	0.9927009738	1.0963913392	1.0813951424	1.1754657083
596.00	0.9920534299	1.2206546966	1.0204469311	1.1070215619	1.1100097844	657.21	0.9914478701	1.0543501254	1.0391656194	1.1678589431	657.2093023256	0.9927174967	1.016596987	1.2065310968	1.1825590856	657.2093023256	0.9997027497	1.1363712815	1.1254342413	0.8297741626	657	1.0047983105	1.0987124094	1.086004462	1.1759684569
600.00	1.0019939465	1.2040952355	1.0192473541	1.1077633912	1.1083170514	661.40	1.0001926849	1.0422763641	1.0151160031	1.1625279778	661.3953488372	0.988812662	1.0119008881	1.1997511736	1.1831074335	661.3953488372	1.0028431676	1.1353851934	1.1255135633	0.8357623398	661	1.0022388478	1.1083584426	1.0916469001	1.1702139491
604.00	1.004567544	1.2005947371	1.0114083586	1.1065818679	1.1074833757	665.58	1.0037701797	1.0292393489	1.0184477585	1.1576423482	665.5813953488	1.0061680813	1.0183598579	1.1960365386	1.1978458529	665.5813953488	0.9964863638	1.1413544422	1.1261614815	0.8417124328	666	0.9958466953	1.109425193	1.0891768634	1.1791501018
608.00	0.998422919	1.2037560009	0.9857498227	1.108823465	1.1028120674	669.77	1.0074597056	1.0238537504	1.0075218598	1.1644795014	669.7674418605	1.0029752521	1.0187263789	1.1945746757	1.1896149371	669.7674418605	0.9995734324	1.1437418152	1.1335044305	0.8428819404	670	0.9982085322	1.1140815128	1.0903975139	1.1788935339
612.00	1.0012084069	1.1968550129	1.0058284453	1.1076114383	1.1297816076	673.95	1.0022270073	1.0262566993	1.0139035481	1.1811165521	673.9534883721	0.9964804485	1.0064526829	1.1931327487	1.1944150637	673.9534883721	1.0048370673	1.1472542187	1.1361174263	0.8417614158	674	1.0023068949	1.1182777961	1.082145389	1.189620999
616.00	0.9974638247	1.1978477028	1.0257881399	1.1080157419	1.1234755064	678.14	0.9954558241	1.02965732	0.999005234	1.1858766413	678.1395348837	0.9993763218	1.023171423	1.2012899506	1.1897304728	678.1395348837	0.9978766853	1.1470326133	1.1461655205	0.8401857779	678	1.0052395615	1.0981067579	1.0968445295	1.1749230234
620.00	1.0008403225	1.1857472502	1.0116441521	1.1012865923	1.1232186718	682.33	0.9976588955	1.0357720285	1.0140262654	1.1937849153	682.3255813953	1.0047790103	1.0181040653	1.1947515943	1.1927311026	682.3255813953	0.9980673652	1.1567701448	1.1465232291	0.8454693088	682	0.9986969771	1.1039595908	1.0967483337	1.1806127973
624.00	0.9991575367	1.190696868	1.0040993693	1.1159577963	1.1173781398	686.51	1.0015642088	1.0289726245	1.0157053994	1.1840042419	686.511627907	0.9976211687	1.0157686182	1.2070472715	1.1817828524	686.511627907	0.9978513891	1.1607412549	1.1556128885	0.8482467953	687	0.9928757324	1.1162438111	1.0999985723	1.184795551
628.00	1.0034338042	1.1851842249	1.0124423822	1.1217155751	1.1310445353	690.70	0.996918313	1.0256009547	1.0109242529	1.1658821997	690.6976744186	0.9965194887	1.0056024766	1.2022121231	1.1778802399	690.6976744186	1.0036160019	1.1492761267	1.1592191663	0.8513385908	691	0.9905003116	1.1108798367	1.110812281	1.1881604724
632.00	0.9986740324	1.1729958611	1.0150269269	1.1276542345	1.1366151488	694.88	1.0030709124	1.0275431284	1.009580197	1.1590167091	694.8837209302	1.0072394279	1.00503185	1.221705361	1.1590388738	694.8837209302	1.0019279076	1.1490793135	1.1639610626	0.8539672974	695	1.0129704726	1.1034061738	1.1030524082	1.2024604328
636.00	0.9973504319	1.1797489796	1.0097745429	1.1234666862	1.1268637139	699.07	0.9992101319	1.0282345995	1.0064641161	1.1636803228	699.0697674419	1.0033635435	1.0138764128	1.2301699388	1.1754459438	699.0697674419	0.994761347	1.1513216396	1.1646053689	0.8481897398	699	1.0011534892	1.0953340097	1.1011504198	1.1735170546
640.00	1.0006296964	1.1542523637	1.0061049439	1.1185190259	1.1356845923	703.26	1.0036522253	1.0394064325	1.0037257055	1.1657354456	703.2558139535	1.001138817	1.0142982315	1.2414755889	1.1738516535	703.2558139535	0.9948148578	1.1415921189	1.1638967247	0.8582211648	703	0.9926662807	1.086432502	1.1042675563	1.195142583
644.00	1.0012561042	1.1517448874	1.0141236918	1.1141273846	1.1376532845	707.44	0.9991252719	1.0464421727	0.9994113692	1.1721082904	707.4418604651	0.9992122492	1.0274754078	1.2430171617	1.1831324711	707.4418604651	1.0099083354	1.1604707058	1.1722574779	0.854176351	707	1.0092124782	1.0868746213	1.1033442951	1.2115666798
648.00	1.000132828	1.159146959	0.9898317011	1.1016561832	1.1355648824	711.63	0.9937470857	1.0506086525	1.0062146727	1.1777542423	711.6279069767	0.9928473017	1.0234307917	1.2551829971	1.2053897931	711.6279069767	0.9982908132	1.1471705871	1.171660882	0.8616943605	712	1.0002712743	1.0747454123	1.1001372063	1.2047105108
652.00	1.0011914068	1.1705903677	1.0299896835	1.1141375322	1.146553841	715.81	0.9983809243	1.0487428728	1.001324154	1.1790942696	715.8139534884	1.0009713345	1.0360614995	1.2691093947	1.2156045264	715.8139534884	0.9903631657	1.1470927003	1.1829897154	0.8583642595	716	0.9941802699	1.0751104056	1.109965573	1.2088632969
656.00	0.9977867047	1.1537873382	1.0491183213	1.1203778592	1.1470052538	720.00	1.0032321129	1.0521954067	1.0033217452	1.1707858358	720	0.9934506589	1.0473076064	1.267649293	1.2056291818	720	1.0031696226	1.1581407332	1.1799578072	0.8600763074	720	1.0030083514	1.0714984846	1.1181262874	1.2048770226
660.00	0.9975008956	1.148424595	1.0478268315	1.1183144275	1.1498196928	724.19	1.0037807663	1.0489624926	1.0044530899	1.1743097662	724.1860465116	0.9944702031	1.0309386735	1.2633634265	1.2006687483	724.1860465116	0.9984845212	1.1396037513	1.1787508437	0.8568847655	724	1.0002008621	1.0735956793	1.1216780234	1.2297538555
664.00	1.0017331938	1.1437673349	1.0305134902	1.1061598305	1.1416120994	728.37	1.0059824509	1.0434818338	1.0070943501	1.1689376266	728.3720930233	1.01320143	1.0429656278	1.2624078556	1.2275061297	728.3720930233	1.0073584381	1.14862734	1.180230817	0.8485948942	728	1.0038855497	1.0717769091	1.120264631	1.2210278755
668.00	1.0012007347	1.1368136949	1.0506596627	1.1071410306	1.1437327741	732.56	0.9943722434	1.0456902568	1.0107001912	1.1685306809	732.5581395349	0.9990957556	1.0357263318	1.2470443617	1.1876732424	732.5581395349	0.9964437996	1.14194591	1.1726485373	0.8482958992	733	0.99820978	1.0755660097	1.13538228	1.2262882608
672.00	0.9993326477	1.1404858765	1.0071734666	1.1017746986	1.1348347973	736.74	0.9968005663	1.0457277379	1.0154786316	1.1730463129	736.7441860465	0.991694249	1.0439429804	1.2464234416	1.1889416933	736.7441860465	0.990405317	1.1356615497	1.1736724881	0.8404599304	737	0.9943145608	1.0624120983	1.1424791435	1.2300307734
676.00	0.9999145848	1.1018160292	1.0415222575	1.0934831262	1.1365274227	740.93	0.9970321449	1.0469621671	1.0096993356	1.1763021544	740.9302325581	1.0013742074	1.05495073	1.2572609241	1.1770458358	740.9302325581	1.003791195	1.1358509635	1.1634918925	0.8412148307	741	0.9957351382	1.0715001584	1.130415733	1.2325132985
680.00	1.0029447803	1.1290324593	1.0340010436	1.0803396168	1.1256406732	745.12	1.0016965034	1.041070449	0.9965052652	1.1593716364	745.1162790698	1.0083642599	1.0353795356	1.2576057812	1.1944953129	745.1162790698	1.0109555162	1.1483951868	1.166500552	0.8413919884	745	1.0025185974	1.0672819511	1.1416608289	1.2420004054
684.00	0.9968503911	1.1062419114	1.0211977899	1.0831824448	1.1245222463	749.30	0.9988770815	1.0373425652	0.9978665394	1.1314803915	749.3023255814	0.9982700547	1.0491637233	1.261937104	1.1765116906	749.3023255814	0.9989638793	1.131495664	1.1537316699	0.837692599	749	1.004722063	1.053514434	1.1331768695	1.2398992756
688.00	1.0026975058	1.1091263926	1.0263850035	1.0845748478	1.1238188086	753.49	1.0056215359	1.0221066956	1.0067103973	1.1494929306	753.488372093	0.9947299803	1.0416938992	1.2649700021	1.2008983192	753.488372093	0.9923458873	1.1449192306	1.1549957917	0.8390999778	753	0.9965463833	1.0527323775	1.140899333	1.2421748622
692.00	0.9978712614	1.1058375755	1.0481942348	1.0901916714	1.1518515382	757.67	1.000234771	1.0215225915	1.0039965675	1.1432901632	757.6744186047	0.9966914845	1.0485481206	1.2767984073	1.1745496724	757.6744186047	1.0044232369	1.1281432462	1.1555683728	0.8409121089	758	1.0058026968	1.0475926213	1.1360860047	1.2461891332
696.00	1.0045831653	1.1067890328	1.02197799	1.0980158628	1.1375780495	761.86	0.9985597688	1.0155085992	1.0102019082	1.1539850457	761.8604651163	1.002451874	1.0410039916	1.2580891618	1.1641642315	761.8604651163	1.0006878617	1.1253620106	1.161331001	0.8514343272	762	0.9946329662	1.0478016807	1.1401313011	1.2452059704
700.00	0.9959905455	1.0934519637	1.0344785578	1.0998300076	1.1464867082	766.05	1.0048691949	1.0128680155	1.0070289924	1.1492492842	766.0465116279	1.0004221873	1.0392261547	1.2572850188	1.1598720705	766.0465116279	1.002042894	1.1275044467	1.1601139398	0.8441742999	766	0.9899848387	1.0470123292	1.1481167972	1.2417407237
704.00	0.9950114863	1.0884581793	1.0354053996	1.0971650038	1.1393586602	770.23	0.9967161149	1.0220941163	1.0329957531	1.1471905534	770.2325581395	1.0013862056	1.0332882256	1.2679509617	1.1653348822	770.2325581395	0.9950755698	1.1272176658	1.1567506071	0.8527975592	770	1.0050913872	1.0372542479	1.1508493347	1.2498435474
708.00	1.0074837008	1.0955956909	1.0309717467	1.0853637545	1.1380270453	774.42	0.9977378017	1.018959863	1.038583599	1.1520674847	774.4186046512	1.0011154799	1.0380028627	1.2553009077	1.1581091442	774.4186046512	0.9999338073	1.1364250788	1.1554434066	0.8531335269	774	1.0064843304	1.0471287725	1.1611398218	1.2470766706
712.00	0.997	1.0770540658	1.0347664431	1.08805605	1.1285684512	778.60	1.0011699183	1.0257151337	1.0459776392	1.1636227123	778.6046511628	1.0009381232	1.0462195721	1.2591353444	1.1542565503	778.6046511628	1.0025187948	1.118637198	1.156048602	0.8572359562	779	1.0007897701	1.0358870294	1.1529429569	1.2365753671
716.00	1.0002937353	1.1042391011	1.0483133066	1.0839881189	1.140787686	782.79	0.9981040727	1.018585063	1.0404341495	1.1608068569	782.7906976744	1.0044926334	1.0340040754	1.2663180376	1.1484158869	782.7906976744	1.0003038623	1.1085294829	1.1523652863	0.8561510338	783	0.9901490782	1.0285183361	1.1546735884	1.2351517831
720.00	1.0010154837	1.0809332264	1.0208428117	1.0873939812	1.1362206866	786.98	0.9998690448	1.0094051648	1.0276656929	1.1637673238	786.976744186	0.9951488908	1.0372353861	1.2825372682	1.1615221995	786.976744186	0.9982864919	1.1046476776	1.1622584961	0.8587134813	787	1.0081212611	1.0239679442	1.1496363409	1.2419053855
724.00	0.9972153989	1.095169777	1.052399092	1.0827751793	1.1409155247	791.16	0.9973453499	0.9976482136	1.0247586294	1.15969014	791.1627906977	0.9958804346	1.0296728264	1.2830435613	1.1589624048	791.1627906977	1.0004782952	1.1023706936	1.1656503429	0.8585508864	791	1.0102379566	1.0124939557	1.1497881872	1.2392109254
728.00	1.0025133499	1.0883058645	1.0370089889	1.0833491534	1.1180664302	795.35	0.9995978169	0.9960677362	1.024575503	1.1558491496	795.3488372093	1.0022756883	1.0507414659	1.2947910667	1.1700668875	795.3488372093	0.999689439	1.101464405	1.1611473732	0.8650131947	795	0.9899938931	1.0061453256	1.1515845094	1.2442068115
732.00	0.9958867535	1.0863776347	1.0100036077	1.0714947772	1.1200678883	799.53	1.0060806957	0.9981789485	1.0195677482	1.1546018322	799.5348837209	1.0017360446	1.0572226805	1.3019879117	1.208527418	799.5348837209	0.9969545407	1.0961588925	1.1652828125	0.8666685058	800	0.9939845141	1.0020555913	1.1603237526	1.2386245988
736.00	1.006384716	1.0711552053	1.0479238645	1.0767703325	1.1331275674	803.72	1.0054833342	1.0055592897	1.0196039345	1.1621418849	803.7209302326	1.009030983	1.0517835405	1.3070869963	1.2082065303	803.7209302326	1.0031044092	1.1073384267	1.1678994714	0.8618625984	804	1.0027319385	1.0045776938	1.1714697882	1.2541713135
740.00	1.0002189402	1.0688457233	1.054573968	1.0850773426	1.1387065668	807.91	1.000356574	0.9998100997	1.0266165362	1.1649601205	807.9069767442	0.9925067751	1.0549444079	1.3065705747	1.2370775255	807.9069767442	1.0014529334	1.0941407796	1.1640986477	0.8610720584	808	0.9994187256	0.9977126955	1.1704093856	1.2480947711
744.00	0.9949949088	1.0892891911	1.0432006171	1.0844285754	1.1897308956	812.09	0.9966195893	1.0033790763	1.0317451956	1.1674339629	812.0930232558	0.9919332231	1.0595339563	1.3058078764	1.2463404359	812.0930232558	0.9974788153	1.0889966855	1.1583354234	0.8625286818	812	1.0029586009	0.9926925586	1.1901235521	1.2614552532
748.00	1.0050382343	1.0935523989	1.0500451409	1.0853402426	1.1899371932	816.28	0.9936775454	1.0072258492	1.0423994338	1.1734848154	816.2790697674	1.0042832462	1.0745769322	1.3115696411	1.2551703729	816.2790697674	0.9969378352	1.0975083645	1.1575908871	0.857697566	816	1.0022073151	0.9914747403	1.1723330329	1.2364821847
752.00	0.9958587997	1.0830998065	1.0111252796	1.0896860781	1.1803041183	820.47	1.0004756309	0.9953095332	1.043018175	1.1705737194	820.4651162791	1.0023191028	1.0781854416	1.3050079035	1.2578954379	820.4651162791	1.0035035571	1.0949424725	1.1629749244	0.8570640626	820	0.9943055691	0.9865477526	1.1785825133	1.2366822446
756.00	1.0002752735	1.0834782765	1.0398762494	1.0934001188	1.1754679249	824.65	1.0048525099	0.9934021889	1.0313359354	1.1758286877	824.6511627907	0.9943168018	1.062107816	1.2945299064	1.2508726697	824.6511627907	0.9988544661	1.0938657191	1.1535057183	0.8544449047	825	0.998033731	0.9845007195	1.1727202758	1.2315601758
760.00	1.0048952727	1.0950719866	1.0238988116	1.0826762215	1.1803773053	828.84	0.9940204449	0.9898596384	1.0302996204	1.1540058569	828.8372093023	1.0031800568	1.0452152731	1.2949591694	1.2570156704	828.8372093023	1.0018182786	1.085348821	1.1495582631	0.8530509402	829	0.9986146086	0.9791688057	1.1639706289	1.227133975
764.00	0.9951351357	1.0976477469	1.0390228063	1.0966443349	1.1861981719	833.02	1.0005235765	0.9938116734	1.0259168344	1.1546262119	833.023255814	1.0039488398	1.0462484275	1.3118071131	1.2408392262	833.023255814	0.996666591	1.0748623569	1.1540567424	0.8511722943	833	1.0096567289	0.97614692	1.1618537553	1.231668683
768.00	0.9979537571	1.0915096694	1.0209119204	1.0988078761	1.1812657892	837.21	1.0034143587	0.9925850848	1.0194991636	1.1591385149	837.2093023256	0.9993407799	1.0608697689	1.3145463903	1.2343453045	837.2093023256	0.9995221519	1.071590166	1.151654024	0.8477556327	837	0.9957361633	0.9735677771	1.1683252867	1.2094192177
772.00	1.0043292944	1.0879397933	1.0251988559	1.0958981694	1.1783641708	841.40	0.9992084016	0.9958410861	1.0282287613	1.1554676791	841.3953488372	0.9958840192	1.048366963	1.3143094962	1.2334936496	841.3953488372	1.0010166186	1.0629328337	1.1512317846	0.8520704957	841	0.9973766682	0.9705084928	1.1716084283	1.2132733444
776.00	0.9966240533	1.0817452199	1.0316762868	1.0913591543	1.2027350898	845.58	0.9974504455	0.9948071379	1.0243589118	1.1458100018	845.5813953488	0.9940742398	1.0590773261	1.3159192412	1.2276808267	845.5813953488	1.0036987633	1.0668224973	1.1440456009	0.8473306929	846	0.9992966828	0.9744137978	1.1650776552	1.2141228387
780.00	0.9996257985	1.0928158841	1.0155969226	1.0994320859	1.1853559925	849.77	1.0044124206	0.988848625	1.0174531972	1.1628626187	849.7674418605	1.0093402249	1.0465670932	1.3296222945	1.226379269	849.7674418605	0.995853287	1.0634290471	1.1383098152	0.8433427122	850	1.0090928866	0.9788966946	1.1779025047	1.2147058961
784.00	1.0040013642	1.0548929429	1.0374013565	1.0981245129	1.1993536013	853.95	1.0043319624	1.0018981676	1.0163122447	1.1599119288	853.9534883721	1.0066435513	1.0790258362	1.3346993155	1.2265417791	853.9534883721	1.0047905686	1.0570415044	1.1375638785	0.8410512341	854	1.0013606408	0.9620799721	1.1786445811	1.2188718305
788.00	1.0023748601	1.0805076822	1.0435068856	1.1037315604	1.2295004902	858.14	0.9948542425	0.9984630154	1.0177196904	1.1615383536	858.1395348837	0.9936557278	1.0607179356	1.3225496998	1.2268434655	858.1395348837	0.9994778973	1.0585153421	1.1443410056	0.8369517526	858	0.9924062444	0.9558274197	1.1820816573	1.2322350133
792.00	0.9955003793	1.0924155016	1.0681051028	1.12182562	1.2374338209	862.33	1.0033461646	1.0055172592	1.0299280332	1.1639222121	862.3255813953	0.9966752319	1.0747124236	1.3356767399	1.223950734	862.3255813953	1.001180454	1.0622834772	1.1431266934	0.8427599968	862	1.0016661561	0.9677502067	1.2008646163	1.2390815431
796.00	0.9980858188	1.0597268731	1.008031979	1.1122659984	1.2207134645	866.51	0.9990684785	1.0015073698	1.0296136832	1.1654098714	866.511627907	0.9972864786	1.0579093826	1.3250967179	1.2102486242	866.511627907	0.9997971955	1.0602235927	1.1342520224	0.8449376966	867	1.0004533477	0.9645273564	1.1876541439	1.2354492319
800.00	1.0004929316	1.089075327	1.0139309107	1.1059470889	1.2309127974	870.70	0.9999545459	0.9994973933	1.0243734558	1.1715241876	870.6976744186	0.9986023174	1.0573372527	1.3278006379	1.199239783	870.6976744186	0.9953363736	1.0499877219	1.1341919545	0.8424984182	871	1.0000441299	0.9607115183	1.1956904086	1.2271036196
804.00	0.9996301586	1.0871295174	1.0024690856	1.0983312272	1.2116720577	874.88	1.0003785651	0.9933622246	1.0405498619	1.199372454	874.8837209302	1.0012336749	1.0533234945	1.3159131088	1.2102177036	874.8837209302	1.0025565604	1.0468499749	1.1393764052	0.8449701557	875	1.0052337254	0.9615956502	1.2004553284	1.2391946283
808.00	1.0024990878	1.0835255452	1.0043749186	1.0866828748	1.2209911327	879.07	0.9967259068	0.9927285403	1.04478369	1.1990760584	879.0697674419	1.0108867677	1.043973025	1.31242149	1.1892492428	879.0697674419	0.999541153	1.0595761855	1.1384983102	0.8478656954	879	0.9926543723	0.9538106366	1.2092994327	1.2303367326
812.00	0.9982429119	1.0917383153	1.0017999145	1.0855162947	1.2322171132	883.26	1.0004781118	0.9901567671	1.0380709294	1.1970755306	883.2558139535	0.9953850592	1.0554273138	1.3184004328	1.2138837046	883.2558139535	1.0000455675	1.0596110778	1.1336298128	0.842093915	883	0.9896954124	0.9568070165	1.2011816131	1.2273098482
816.00	0.9963954347	1.0826452927	0.9885215954	1.0806266872	1.2154765531	887.44	0.9973982197	0.9975310098	1.0451814448	1.2165682527	887.4418604651	0.9963673087	1.0524632683	1.3170704385	1.1867485074	887.4418604651	0.9969682545	1.0540617354	1.1310198459	0.8416591885	887	1.0068954391	0.9454007152	1.2085797728	1.229178792
820.00	1.0031885725	1.0885103663	0.9729856364	1.0753809038	1.2076098355	891.63	0.9996640828	0.9985386275	1.0350883556	1.2057813832	891.6279069767	1.0012207674	1.0515586009	1.3206795247	1.1882008916	891.6279069767	1.0012736566	1.0485848175	1.1234560632	0.8395698861	892	1.0027954017	0.9463766686	1.2006970268	1.2246162169
824.00	1.0045266767	1.0513157016	0.9788638855	1.080039822	1.2143971754	895.81	0.9993457951	0.9990368396	1.0305424442	1.2197178955	895.8139534884	1.0000122829	1.0521400208	1.3193596546	1.1898947422	895.8139534884	1.0015314326	1.0370508154	1.1201160954	0.8399761576	896	1.0028666383	0.9384425316	1.1810717804	1.2217439164
828.00	0.9980415246	1.0723261057	0.9791557159	1.0778243103	1.22045081
832.00	0.9957010176	1.0723262446	0.9945155882	1.0819057053	1.2094680868
836.00	1.0054288651	1.0767972602	0.9919224871	1.088364244	1.212012448
840.00	0.9946451275	1.0569143736	0.9966042713	1.0812622816	1.1948039839
844.00	1.0017489192	1.0713107484	0.9938619352	1.0960092331	1.2006681343
848.00	1.0003893238	1.0712438082	0.9632166431	1.075092948	1.2031771173
852.00	1.0034194713	1.081058411	0.9637090231	1.0693251397	1.1943607951
856.00	0.9931371197	1.0643837243	0.9657904122	1.0723678998	1.2205296084
860.00	1.004121007	1.0687706323	0.9608946659	1.0566346377	1.2152259003
864.00	0.9983883803	1.0744365483	0.9441806513	1.0645120621	1.2155609628
868.00	1.0018210619	1.0592987222	0.9616809167	1.0573057761	1.2138594811
872.00	0.9979188516	1.0700499196	0.9570127543	1.0700110215	1.2069105211
876.00	1.0016463041	1.0552077032	0.9674727942	1.0530754858	1.2136069666
880.00	1.001206486	1.0380532667	0.9568489752	1.0463254769	1.2117239016
884.00	0.997055	1.071551878	0.9594290582	1.0506387766	1.1991673925
888.00	1.0027434966	1.0548729485	0.9750980235	1.0516497816	1.2150941625
892.00	0.9986980253	1.0627465401	0.9630478554	1.0522910666	1.2009718343
896.00	0.9993553188	1.0653228624	0.965553947	1.0431201719	1.2138198342
900.00	1.0017830357	1.0404710423	0.9589184033	1.0476592055	1.2098753452
