# Supplementary material for: On the causes and consequences of the uncoupler-like effects of quercetin and dehydrosilybin in H9c2 cells
Source: PLoS One. 2017 Oct 4;12(10):e0185691. doi: 10.1371/journal.pone.0185691 (PMC5627936; doi:10.1371/journal.pone.0185691)
Supplement: S2 File — Open Data archive containing the minimal dataset behind all figures. Raw data can be made available upon request. (ZIP) [file pone.0185691.s002.zip › Fig9cSupp(Fluo4QConfocal).csv]

29/06/16					01/07/16					18/07/16					20/07/16					20/07/16
Time	COntrol	Iono	FCCP	Quer	Time	COntrol	Iono	FCCP	Quer	Time	COntrol	Iono	FCCP	Quer		COntrol	Iono	FCCP	Quer	Time	COntrol	Iono	FCCP	Quer
4.1860465116	0.9904651132	1.0255741294	1.0430746491	1.0470207046	4.1860465116	1.001867151	0.9578968765	0.9741759893	0.971885747	4.1860465116	0.9995449739	0.9581510454	0.97293391	0.9710172618		0.9999262106	0.9599088421	1.0268125703	0.9722322172	4.1860465116	0.999449479	0.9822687762	1.000209286	1.001468403
8.3720930233	0.9905443459	1.0192913114	1.0355068073	1.0374438408	8.3720930233	1.0008449926	0.9618774048	0.9752175921	0.9736675923	8.3720930233	1.0004013056	0.961756741	0.974822952	0.9735384315		0.9998953386	0.9627282791	1.0294863171	0.9740750628	8.3720930233	0.998751534	0.9798051804	0.9995179146	1.0028021572
12.5581395349	1.0021489677	1.0166367329	1.0299038988	1.0294723582	12.5581395349	1.0027236234	0.9695643195	0.9791989243	0.9791801712	12.5581395349	1.0001945184	0.9687149284	0.977743244	0.9781125332		1.0003710378	0.9691145333	1.0267066933	0.9787263081	12.5581395349	1.0000399492	0.9783815684	1.0003046388	1.0059519496
16.7441860465	1.0019560815	1.0049024708	1.0159737766	1.0124374998	16.7441860465	1.0002044365	0.9777921736	0.9819311185	0.9846089167	16.7441860465	1.0004656417	0.9768218966	0.9817754599	0.9844774293		1.0000271448	0.9769489119	1.0232332722	0.9841415571	16.7441860465	0.9999559208	0.9756545862	0.9987509944	1.0049666445
20.9302325581	1.0023951323	0.9951710754	1.0024662017	0.9980019776	20.9302325581	0.9996745916	0.9842864284	0.9853795385	0.9908296578	20.9302325581	0.9993075127	0.9851987745	0.9852450311	0.9897227542		0.9998883692	0.9850071357	1.017176408	0.989741925	20.9302325581	1.0012325733	0.9749167625	0.9987289275	1.0052030257
25.1162790698	1.001758312	0.9906552208	0.9918384026	0.9855870289	25.1162790698	0.9985609646	0.9940278703	0.9889346092	0.9942421795	25.1162790698	0.9994414242	0.9925569121	0.9896942619	0.9945796342		0.9996802753	0.9921265678	1.0104673891	0.994152498	25.1162790698	1.00005022	0.9718476876	0.9992608253	1.0043196813
29.3023255814	1.0031060244	0.9906304315	0.9857166219	0.9795753875	29.3023255814	0.9996994058	0.9989698088	0.9943831244	0.9982796485	29.3023255814	0.9998399373	0.9981754799	0.9943608189	0.997705653		0.9999350395	0.9973169511	1.0027802829	0.9976262323	29.3023255814	1.0000609584	0.9670059297	1.00047242	1.0040981981
33.488372093	1.0006421579	0.9897353774	0.9768688242	0.9752036351	33.488372093	1.0012113882	1.0014807875	0.9997169333	1.0005471804	33.488372093	1.0001919903	1.0008875632	0.9997228785	1.0002624089		1.000207837	1.0010130815	0.9990075943	1.0005800306	33.488372093	1.0004105478	0.9694305475	1.0015676536	1.0048841046
37.6744186047	1.0011245697	0.9905085343	0.9730996545	0.9741888969	37.6744186047	1.0007735483	1.0033212355	1.0061764291	1.0030688471	37.6744186047	1.0006661549	1.0040508329	1.0055672762	1.0038466293		1.0001256959	1.004615561	0.9947916238	1.0040399071	37.6744186047	0.9999547664	0.9628016724	1.0004116531	1.002025691
41.8604651163	1.0003864175	0.990426271	0.9727823898	0.9740517714	41.8604651163	1.0016016239	1.0089439431	1.0124043401	1.0095170035	41.8604651163	0.9999847535	1.0093761889	1.01218935	1.0084783169		0.9996361304	1.0098175568	0.9880338906	1.0088388337	41.8604651163	0.9988229876	0.9570904862	0.9979768363	1.00010741
46.0465116279	1.0017447026	0.9930310541	0.9781938491	0.9739373246	46.0465116279	0.999359098	1.017660115	1.0197890151	1.0146442287	46.0465116279	1.000093418	1.017880283	1.0192287299	1.016044392		1.0003087229	1.0187851397	0.9845518311	1.0164433962	46.0465116279	1.0001433885	0.9471856555	0.9984689894	0.9986847661
50.2325581395	1.0011674446	0.9948242318	0.9846326418	0.9765238965	50.2325581395	1.0000210698	1.0277508057	1.026207795	1.0246846705	50.2325581395	1.0021246892	1.0303992207	1.0283628349	1.0261047645		1.0007978065	1.0288820555	0.9811256793	1.0246418708	50.2325581395	1.0006055477	0.9435794345	0.9950983675	0.9962567323
54.4186046512	1.0016064428	0.9961147392	0.9878545667	0.9820810216	54.4186046512	0.9994137803	1.0379927519	1.0313131086	1.0312238882	54.4186046512	0.999258148	1.0374237613	1.0301661813	1.0308374404		1.0005941311	1.0362429525	0.981265683	1.0293827891	54.4186046512	1.0015463407	0.940374258	0.9956834318	0.9921267341
58.6046511628	0.9975182985	0.9960422479	0.9904109051	0.987160998	58.6046511628	0.9869976808	1.0347526208	1.0212849106	1.0249034141	58.6046511628	0.9970116029	1.0373972173	1.02443666	1.0277207324		0.9977358191	1.0347140594	0.980563301	1.0261436395	58.6046511628	0.9999205951	0.9330944861	0.9970149624	0.9904833641
62.7906976744	0.9961971357	0.992949743	0.9896330742	0.9905190414	62.7906976744	0.9952911488	1.0297360643	1.0111230588	1.0174152535	62.7906976744	0.995868906	1.0282127872	1.0123875774	1.0187735142		0.9992035786	1.0282915789	0.983713274	1.0195663328	62.7906976744	1.0005778213	0.930868108	1.0016206268	0.9935849941
66.976744186	0.9984255431	0.9897218743	0.9891560998	0.9927433424	66.976744186	1.0026760359	1.0174220215	1.0020690891	1.0112992607	66.976744186	1.0039512777	1.0184631067	1.0025573344	1.0114099283		1.000693542	1.016511083	0.9895960994	1.0098926913	66.976744186	0.9971706535	0.9235008466	1.001448663	0.9974300469
71.1627906977	1.0005771971	0.9840527962	0.9853115005	0.9904508453	71.1627906977	1.0112000015	1.0055057529	0.9917969388	1.0028086642	71.1627906977	1.0026107819	1.0032132323	0.9898401208	0.9998481915		1.0022731223	1.0049672919	0.9950069684	1.0006320537	71.1627906977	0.9997346319	0.9184268185	1.0018854227	0.9989999208
75.3488372093	1.0012339218	0.9767244269	0.9822539293	0.9877802114	75.3488372093	0.9993750116	0.9921338817	0.9810040177	0.9908404221	75.3488372093	1.0011409262	0.9941115306	0.9831055934	0.9915202132		0.9994413924	0.9941993937	0.9980827133	0.9918416985	75.3488372093	1.0013669639	0.9093911752	1.0035845746	0.9995478978
79.5348837209	0.9998270395	0.9687344573	0.9784299102	0.9866118858	79.5348837209	1.0004654574	0.9922591622	0.9839962844	0.9884560409	79.5348837209	0.9978974661	0.988580976	0.9830660784	0.9874564051		0.9995073317	1.0832290201	0.9893887207	0.9890137801	79.5348837209	1.0023205583	1.2486451589	1.0050661346	0.9998150151
83.7209302326	1.0003892488	1.0676586638	0.9792730327	0.9887677991	83.7209302326	0.9989651778	0.9864153944	0.9892351853	0.9881325003	83.7209302326	0.9999443073	1.2674938483	0.9928978569	0.9885205899		0.9994143478	1.3763355563	0.982566045	0.9880166204	83.7209302326	0.9989700879	2.1185953176	1.0165754463	0.9988113186
87.9069767442	1.000384904	1.6261263523	0.9874090381	0.9920692024	87.9069767442	0.9985343881	1.8214393064	1.003607365	0.9871266695	87.9069767442	0.9991747381	1.8712427361	1.005096221	0.9868603224		1.0001088094	1.9960584874	0.9810301019	0.9871083677	87.9069767442	0.9978634458	3.2573380212	1.0412840257	0.999715555
92.0930232558	0.9985536158	2.2717671492	1.0017687193	0.9911529425	92.0930232558	0.9995466273	2.8049782748	1.0219652585	0.9848496677	92.0930232558	0.9997971448	2.8466242665	1.0222102055	0.9845522845		0.999815148	2.8518014919	0.9987499546	0.9845152486	92.0930232558	1.0006874304	4.0964065511	1.0813184253	0.9987498919
96.2790697674	1.001742856	2.8241907706	1.0206102326	0.9914177995	96.2790697674	1.0016909894	3.9145387791	1.0414470948	0.9820552838	96.2790697674	1.0008362028	3.8385718469	1.0409644912	0.9824902312		1.0004397816	3.8138776588	1.0258514618	0.982544942	96.2790697674	1.0006912709	4.3749398598	1.1219299778	0.995783934
100.4651162791	1.0007986609	2.90826042	1.0396405737	0.9886685937	100.4651162791	1.0018972302	4.7986003402	1.0601324678	0.9811805013	100.4651162791	1.0008521217	4.7570701629	1.058979134	0.9807554632		1.000496708	4.6977460526	1.0614866688	0.9806012154	100.4651162791	1.0005270186	4.3482054821	1.1629877615	0.9927319298
104.6511627907	1.0010499903	2.8765210698	1.0569552379	0.9884590444	104.6511627907	0.999373624	5.5599986163	1.075786867	0.979427941	104.6511627907	0.999616545	5.4967263017	1.0767765849	0.9783763812		0.9996242379	5.3866053214	1.086206175	0.977835162	104.6511627907	1.0006307448	4.2251641493	1.2048523409	0.995884565
108.8372093023	0.9979451145	2.7918351339	1.0725437204	0.9855149657	108.8372093023	0.9981667511	6.1348131002	1.0950437756	0.975096178	108.8372093023	0.9985893816	5.9070181994	1.095728014	0.9745549364		0.9994791726	5.7997689897	1.1104282827	0.9747158604	108.8372093023	0.999818744	4.0708097031	1.2453787442	1.0008050935
113.023255814	1.0014074738	2.6875633822	1.0856945078	0.9906989338	113.023255814	0.9998517318	6.0358492062	1.1181353339	0.9707255659	113.023255814	1.0004147561	5.9966253356	1.120260718	0.9713948904		0.9998703693	5.9027028708	1.1276213998	0.9712649452	113.023255814	0.9996765852	3.8923966831	1.2828317569	1.0042361643
117.2093023256	1.0003496554	2.5643991016	1.090758422	0.9903817025	117.2093023256	1.0034210898	5.820384382	1.1478217456	0.9685525664	117.2093023256	1.0008326295	5.8057972506	1.1479364216	0.9680642124		1.0008211653	5.7872961076	1.1452538327	0.9685953195	117.2093023256	0.9989988701	3.7161243642	1.3211650481	1.0047218936
121.3953488372	0.9989146298	2.435919783	1.0910525088	0.991594569	121.3953488372	0.9995121757	5.5628236721	1.1781814937	0.9651922135	121.3953488372	1.0009228356	5.5577698614	1.1789924068	0.9660430243		1.0000725104	5.5498896629	1.1598924325	0.9668047217	121.3953488372	1.0014689037	3.5212777572	1.3631853539	1.0049760724
125.5813953488	0.9996551478	2.3125232723	1.0932725125	0.9916057412	125.5813953488	0.9995263682	5.2883864663	1.2106101576	0.9640861833	125.5813953488	0.998752007	5.2877108997	1.2105565404	0.9665872242		0.9998421817	5.2865022547	1.1799016526	0.9679966844	125.5813953488	0.9990179627	3.3187708116	1.4030909101	1.0033917759
129.7674418605	1.0009459324	2.1816039786	1.0940020562	0.9935668176	129.7674418605	0.9971743204	5.0116940752	1.2428256609	0.9704415091	129.7674418605	0.9995609715	5.0124888108	1.2431676578	0.9710783336		0.9992835571	5.0093042991	1.2006191754	0.9713614383	129.7674418605	1.0002360598	3.1079211386	1.4459593241	1.0052517268
133.9534883721	0.9992932985	2.0548940174	1.0904684136	0.9927034146	133.9534883721	1.0002940282	4.7289201021	1.2739675204	0.9770672163	133.9534883721	0.9994469284	4.7272581949	1.2738455125	0.9763305291		1.0002105068	4.7265853091	1.2180919254	0.9758979012	133.9534883721	0.9996666279	2.9087006246	1.4864661693	1.0054195789
138.1395348837	0.9997569695	1.9297354816	1.085013074	0.9914479744	138.1395348837	1.0006782088	4.4402417342	1.304495803	0.9812931264	138.1395348837	1.0011658752	4.4378458043	1.3052969711	0.9798382222		1.0002704509	4.4349322308	1.2419261199	0.9783179554	138.1395348837	0.999878846	2.700971904	1.5304693876	1.0062405631
142.3255813953	0.9990757441	1.8207445845	1.0790068144	0.987722372	142.3255813953	1.0020031822	4.1420608037	1.3367467492	0.9806432418	142.3255813953	1.0003114695	4.1401933522	1.335308098	0.9788955573		1.0003467692	4.1400392749	1.2639975066	0.9787244956	142.3255813953	0.9993308597	2.5128963614	1.5740361706	1.0033857529
146.511627907	0.9997410055	1.7165834923	1.0699886706	0.9850046949	146.511627907	0.9989809298	3.8412902784	1.3656534265	0.9754626319	146.511627907	0.9997029052	3.8426578341	1.3651130846	0.977576625		0.9996595767	3.8461304908	1.2891864181	0.9775655377	146.511627907	1.0009029712	2.3300910264	1.6133431095	1.0012561014
150.6976744186	1.0004334217	1.6243118583	1.0589144816	0.9846455219	150.6976744186	0.9992564605	3.5489730515	1.3944846499	0.9777308068	150.6976744186	0.999605978	3.5580088908	1.394392547	0.9768518725		0.9998863378	3.5631777014	1.3097710442	0.977594903	150.6976744186	0.9949935329	2.1518800524	1.6376029311	0.9909655661
154.8837209302	1.0021556738	1.5375392616	1.0490559014	0.9866614055	154.8837209302	1.0009682073	3.2851431967	1.4235803328	0.977741018	154.8837209302	1.0002835072	3.2886289628	1.4231978982	0.9782910738		1.0001426044	3.2951245266	1.3327713479	0.9775087898	154.8837209302	0.9988767318	1.98847737	1.6583172343	0.9867011426
159.0697674419	0.9995281726	1.4585036959	1.0396917796	0.9887268233	159.0697674419	0.9994375808	3.0278639589	1.4498380438	0.9782392492	159.0697674419	0.9999850892	3.0369129952	1.4501551829	0.9768427044		0.9999408642	3.0423154599	1.348438905	0.9770341628	159.0697674419	0.9998243637	1.8373664516	1.674078053	0.9859793913
163.2558139535	0.9994145505	1.394217729	1.0340582335	0.9937735949	163.2558139535	0.9993769279	2.7972077987	1.4767969421	0.9743792881	163.2558139535	0.999500587	2.8012419246	1.4768386002	0.9759165246		0.9999204758	2.80813058	1.3219967462	0.9755503335	163.2558139535	1.0044409663	1.6812291134	1.6851861235	0.9886273704
167.4418604651	1.0006218111	1.3385130953	1.0291942471	1.000671217	167.4418604651	1.0006732334	2.5814173678	1.5053376773	0.9760937525	167.4418604651	1.000535818	2.5869671796	1.5026820858	0.9741454999		1.0000704175	2.591748695	1.3143933842	0.9739996977	167.4418604651	0.9992667832	1.5322637527	1.6868466333	0.9808930776
171.6279069767	1.0009845857	1.2885465859	1.0227551678	1.0060168812	171.6279069767	1.0011881735	2.3813219839	1.5253572662	0.9716040759	171.6279069767	1.0001284775	2.3869168099	1.5244189149	0.9718919073		1.0001793375	2.3933958089	1.3139346572	0.9712897866	171.6279069767	1.0011478603	1.3592569359	1.6954803614	0.975375813
175.8139534884	0.9994544067	1.2427837155	1.0172925635	1.0121462391	175.8139534884	0.9987092149	2.1984530527	1.5428440713	0.9681578543	175.8139534884	0.9997727503	2.2060618271	1.5417864653	0.9677339021		0.9997554974	2.2115980626	1.3595362107	0.9682724473	175.8139534884	1.0006007391	1.299866164	1.697514731	0.9678162771
180	1.0002937023	1.2074984086	1.0174886368	1.0207816715	180	1.0003610595	2.0404850489	1.5586079711	0.9643498435	180	0.9998941194	2.0429854511	1.5577867123	0.9657037331		1.0000437362	2.0478731622	1.3799012564	0.9660184665	180	1.0009855802	1.3098627121	1.7019944418	0.9690249723
184.1860465116	1.0006936753	1.1782182592	1.0203146899	1.027992777	184.1860465116	1.0006356699	1.890066443	1.5719448409	0.9646262814	184.1860465116	1.0005504751	1.8947485966	1.5713079582	0.9647009697		1.000232321	1.8973912786	1.3858282176	0.9650590523	184.1860465116	1.0000167258	1.3740859227	1.7015921468	0.9684972556
188.3720930233	0.9991225882	1.1510331771	1.0230878479	1.0328745152	188.3720930233	0.9991451968	1.7508357503	1.5810004797	0.9636713704	188.3720930233	0.9997977318	1.753577365	1.5807786343	0.9643338048		0.9999396114	1.7572121892	1.3694951828	0.9643085061	188.3720930233	1.001124259	1.3574462646	1.7022531292	0.9671275713
192.5581395349	1.0006430536	1.1280250673	1.0263975858	1.0398684546	192.5581395349	0.9986344114	1.6181147006	1.5878443984	0.9637605329	192.5581395349	0.9992273717	1.6228831287	1.5871870813	0.9636561562		0.999695645	1.6264874781	1.3488721946	0.9638838853	192.5581395349	0.999653063	1.2884474418	1.6938242528	0.9674285624
196.7441860465	0.9981222286	1.1024763697	1.0249822552	1.0421966394	196.7441860465	0.9995934702	1.4991970171	1.5922254875	0.9632385298	196.7441860465	1.0001248518	1.5031044735	1.5919114259	0.9637224577		0.9999184126	1.5069110585	1.3321561833	0.9633552822	196.7441860465	1.0005000574	1.224159834	1.68152055	0.9710602824
200.9302325581	0.9984005413	1.0820585211	1.0229141854	1.0426124869	200.9302325581	1.0014757924	1.3909934239	1.5945965414	0.9635218478	200.9302325581	1.0004046355	1.3947480164	1.5925253416	0.9626887945		1.0003876639	1.3984574935	1.307080262	0.9628165839	200.9302325581	0.9980685575	1.1647515357	1.6653851919	0.9721875088
205.1162790698	0.9979857171	1.059558012	1.0171809496	1.0386584118	205.1162790698	1.0000331333	1.2938981421	1.5905764846	0.9611986993	205.1162790698	1.0004481113	1.2972608267	1.5919957098	0.961860069		0.999984186	1.2997094023	1.2823581617	0.9618495326	205.1162790698	1.0011710717	1.1143415519	1.651673034	0.9724605939
209.3023255814	1.0031582069	1.0435967317	1.0102381289	1.0391563372	209.3023255814	1.0000774171	1.207204722	1.5911992078	0.9610923341	209.3023255814	0.9994861609	1.2076215138	1.5890181718	0.9613713506		0.9999516918	1.2104453344	1.2538471715	0.9621462915	209.3023255814	0.9992535063	1.1210062873	1.6263087003	0.9688085731
213.488372093	0.9994742122	1.0231118689	0.9990213481	1.0374661316	213.488372093	0.9992233543	1.1228193992	1.5866705993	0.9626650565	213.488372093	1.0001801667	1.1267676231	1.5886040599	0.9634570128		0.9999020787	1.1289570865	1.2243879612	0.9634197564	213.488372093	1.0009959298	1.1372577979	1.5993426291	0.9737536015
217.6744186047	0.9987886332	1.0056531934	0.9870496513	1.0374979011	217.6744186047	1.0006500895	1.0496144814	1.5870058382	0.9660456583	217.6744186047	0.999913219	1.0523390817	1.5855325739	0.9653088386		1.0001564478	1.0554118271	1.2036782403	0.9647736092	217.6744186047	1.0000740018	1.1550325838	1.5699692556	0.9775549638
221.8604651163	0.9998458925	0.9877501001	0.9838822324	1.0382594589	221.8604651163	0.9990334509	0.98370694	1.5816007977	0.9664118584	221.8604651163	0.9997611722	0.9864800262	1.5831649655	0.9649619402		0.9997072422	0.9889730745	1.1910197848	0.9642448601	221.8604651163	1.0029524759	1.1199122064	1.5527255423	0.9841832644
226.0465116279	1.0014357096	0.9679371266	0.9787244512	1.0366765266	226.0465116279	0.9996276305	0.9261459442	1.5809320522	0.9624549956	226.0465116279	0.9996347989	0.9282855665	1.5790313666	0.9626446152		0.9999229764	0.9305680099	1.1768071644	0.9625840542	226.0465116279	0.9967424887	1.081329304	1.5325195119	0.984395518
230.2325581395	0.9997647623	0.9523509764	0.9748469082	1.0339957268	230.2325581395	1.0015115762	0.8761815536	1.5765646051	0.9602883221	230.2325581395	1.000823174	0.8773574258	1.5759860193	0.9605790112		1.0003716362	0.8791555932	1.1641128889	0.9609138846	230.2325581395	0.9984344912	1.0473610265	1.5144813929	0.985538928
234.4186046512	1.000713225	0.9401832611	0.9699489858	1.0351838478	234.4186046512	1.0012917931	0.8297110097	1.5704007399	0.9589567427	234.4186046512	1.0006180535	0.8317896166	1.5683381015	0.9594806789		1.0003290341	0.8336165851	1.1476666846	0.9597906242	234.4186046512	0.9985842747	1.0172621935	1.4995901547	0.9862599937
238.6046511628	1.0016709371	0.9295010883	0.9664455401	1.037679377	238.6046511628	0.9984713983	0.7889946511	1.5571408368	0.9586413989	238.6046511628	0.9990980219	0.7913294981	1.5574032725	0.9588824791		0.9995336199	0.7930707729	1.1354587625	0.9587950299	238.6046511628	1.0019556351	0.9868326546	1.4814957948	0.9832691824
242.7906976744	0.9992485765	0.9138148702	0.9651818766	1.0373794121	242.7906976744	0.9981325435	0.7557593817	1.5456061281	0.9596267465	242.7906976744	0.9990797759	0.7562479184	1.5463406419	0.9582089759		0.9995800465	0.7577357827	1.120101727	0.9581162395	242.7906976744	1.0005921381	0.9614123256	1.4582771501	0.980239977
246.976744186	0.9995322562	0.9034139233	0.9647605409	1.0370731011	246.976744186	1.001596376	0.7247171385	1.5377623475	0.9572804597	246.976744186	1.0007061124	0.7257389177	1.5371522018	0.9573950705		1.0002554828	0.7262759093	1.1006472003	0.9566374377	246.976744186	0.9975301285	0.9451424636	1.4298832181	0.9767111832
251.1627906977	1.0022001039	0.8970678101	0.967011808	1.0393059044	251.1627906977	1.0021110144	0.6965383274	1.5276604835	0.9550116513	251.1627906977	1.0007377551	0.6966645935	1.526303037	0.9540760496		1.0005370546	0.6962058585	1.121942864	0.9545631405	251.1627906977	0.9992950408	0.9238500817	1.3991162386	0.9761221215
255.3488372093	1.0010162383	0.8901472935	0.9656376223	1.0411576894	255.3488372093	0.9992249897	0.6692389272	1.5145830582	0.9506216223	255.3488372093	0.9999737631	0.6660793977	1.512914701	0.952033661		0.9997299173	0.666754518	1.1425101794	0.9523607693	255.3488372093	0.999398183	0.9027338409	1.3735383438	0.9752996905
259.5348837209	0.9988018606	0.8862328568	0.96500187	1.0471592302	259.5348837209	1.0001327175	0.6334916784	1.4988417559	0.9519409557	259.5348837209	0.9991802113	0.6379877361	1.4977912617	0.9516413137		0.9998688301	0.6395796617	1.2177072368	0.9522942676	259.5348837209	1.0039030183	0.8745737825	1.3532044028	0.9754880129
263.7209302326	0.9982814346	0.9018021437	0.9644643181	1.0553917497	263.7209302326	0.999514024	0.6120825232	1.4819443128	0.9536291297	263.7209302326	1.0005724369	0.6147485603	1.483048175	0.9533220431		0.9998518149	0.6191413402	1.246493074	0.9530448143	263.7209302326	0.9993415232	0.8579435048	1.3268578407	0.9727808675
267.9069767442	0.9988465042	0.9175780442	0.9607409217	1.0616811658	267.9069767442	1.00123757	0.5981596873	1.4671237853	0.9536023817	267.9069767442	0.9997357279	0.6046461929	1.4657675496	0.9541071573		1.0004028535	0.6067709307	1.2754249749	0.9543998556	267.9069767442	1.0011627257	0.8447272625	1.3107725403	0.9736165061
272.0930232558	0.9984823004	0.9302333971	0.9524542374	1.0610201002	272.0930232558	0.9985031611	0.6037251396	1.4483042977	0.9551353606	272.0930232558	1.000426063	0.6006303435	1.4477822724	0.9553178458		0.9997740341	0.6014203952	1.2562149299	0.9551625604	272.0930232558	0.9990790701	0.8341229662	1.290327753	0.9740493905
276.2790697674	1.0007148482	0.9274175708	0.9449029193	1.0588266526	276.2790697674	1.0006918338	0.5994985124	1.4266949761	0.9564082994	276.2790697674	0.9992953248	0.5990658674	1.4251958362	0.9561916671		0.999959855	0.597773746	1.2231452863	0.9560878427	276.2790697674	0.9993160891	0.823820428	1.273812733	0.9721548886
280.4651162791	1.0018883944	0.9243802824	0.9369091195	1.0555513339	280.4651162791	0.9986446377	0.5939461689	1.4005221422	0.9569869983	280.4651162791	1.0001955208	0.593647351	1.4011207784	0.9567897205		0.999794624	0.5934654758	1.194366939	0.956451383	280.4651162791	0.9978394214	0.8122139401	1.2574886912	0.9699343053
284.6511627907	0.9990480993	0.9206080363	0.9280233402	1.0554952495	284.6511627907	1.0008455066	0.5872572382	1.3755784564	0.9565868375	284.6511627907	1.0004096054	0.5879898439	1.3774149978	0.9568669458		1.0004299428	0.5877577352	1.1757734963	0.9566019292	284.6511627907	1.0004857186	0.8055998566	1.2407194555	0.9650983822
288.8372093023	0.9978062756	0.9124846339	0.9197496657	1.05627534	288.8372093023	1.0006406855	0.5821207841	1.3546326312	0.9559768048	288.8372093023	1.000534628	0.5815478414	1.3534425422	0.9560056219		1.0002966059	0.5816646459	1.1752154054	0.9555385458	288.8372093023	1.0002468325	0.801669731	1.2247401859	0.9584173791
293.023255814	0.9914388137	0.9014800359	0.9041440898	1.0500955481	293.023255814	0.9973481084	0.5736557171	1.3263700697	0.9528069005	293.023255814	0.999314905	0.5750895174	1.3286070209	0.9531406103		0.99962642	0.575216389	1.1742481978	0.9529134022	293.023255814	1.0011947343	0.7938285261	1.2089481923	0.9567915228
297.2093023256	0.9978223874	0.8878455341	0.8940424522	1.0429693288	297.2093023256	0.9979075557	0.5683132498	1.3020950234	0.9486844067	297.2093023256	0.9984945204	0.5687038337	1.3024494269	0.9490837785		0.9993830604	0.5694619384	1.1687027324	0.9491481449	297.2093023256	1.0007058693	0.7843196526	1.1977565996	0.956925777
301.3953488372	1.0045015078	0.8793567807	0.8851713869	1.0360663343	301.3953488372	0.9998418609	0.563922663	1.2783796366	0.945393095	301.3953488372	1.0003539971	0.5646005792	1.2787044951	0.9452335715		0.9999953774	0.5648307216	1.1579058101	0.9454105311	301.3953488372	1.0005214266	0.768457883	1.18672746	0.9608103812
305.5813953488	1.0069760786	0.8629407468	0.8799510613	1.0283528218	305.5813953488	1.0036174255	0.5617378827	1.2560285014	0.9419112661	305.5813953488	1.0013256998	0.5612939886	1.2604093329	0.9420920621		1.0007819419	0.5613812303	1.146704864	0.942304354	305.5813953488	0.9980832708	0.7608077252	1.1793235106	0.9598027612
309.7674418605	1.0013876109	0.854903167	0.8732316929	1.0187703021	309.7674418605	1.0017929543	0.5589362016	1.2484249326	0.9401715351	309.7674418605	1.0008243545	0.5583378788	1.2480904836	0.9397364089		1.0003203192	0.5581390804	1.1422415173	0.9400856126	309.7674418605	1.0007098952	0.7552397905	1.1727681204	0.9653108883
313.9534883721	0.9996260699	0.8482257073	0.8726342781	1.017595111	313.9534883721	0.9989626251	0.5553994874	1.2421873622	0.9389103989	313.9534883721	0.9992649319	0.5550387038	1.242158473	0.9388550559		0.9995178972	0.5548664781	1.1396440275	0.9392160771	313.9534883721	1.002460921	0.7527744918	1.1735417898	0.9698073802
318.1395348837	1.0015960361	0.8503884602	0.8723456382	1.0195223763	318.1395348837	0.9989490949	0.5518412587	1.2382372413	0.9392776519	318.1395348837	0.9989874886	0.5515132333	1.2320399411	0.9395482919		0.9995771298	0.5515577035	1.1372475096	0.9399553505	318.1395348837	1.0015876793	0.7497269784	1.1740010589	0.9759929323
322.3255813953	0.9978111601	0.8426937103	0.8713105482	1.0184054328	322.3255813953	0.9998633729	0.5477475827	1.2166974235	0.9412211011	322.3255813953	1.0004697515	0.5481160871	1.217157718	0.941454036		1.0002114552	0.5447885048	1.1351335691	0.9413414484	322.3255813953	0.9969832549	0.7446048978	1.1739137547	0.9770060113
326.511627907	0.9991788524	0.8436583608	0.8721617601	1.0178034004	326.511627907	1.0017877041	0.5443161568	1.1955541706	0.9431019987	326.511627907	1.0004381046	0.534333669	1.1910291673	0.9423264934		1.0002677823	0.5323336274	1.1263251734	0.9418834267	326.511627907	0.9996509462	0.7406390938	1.1744669118	0.9807788325
330.6976744186	0.9992786004	0.8366313931	0.8736130157	1.0118640807	330.6976744186	0.9990893652	0.5106307627	1.1601527094	0.9421158428	330.6976744186	0.9996082823	0.5143982763	1.1607768206	0.941599306		0.9998850243	0.5151413447	1.1297793213	0.9418177512	330.6976744186	1.00069665	0.7371699147	1.169964301	0.9812317816
334.8837209302	1.0004862234	0.8284119296	0.8897209914	1.0080592237	334.8837209302	0.9993544291	0.4889717719	1.1282570303	0.9409050977	334.8837209302	1.0000178204	0.4969028752	1.128124389	0.9419128287		0.9997997555	0.5013487365	1.1346512463	0.9417843957	334.8837209302	1.0007487635	0.7396309451	1.1623229805	0.9826045133
339.0697674419	1.0002463003	0.8195778921	0.925460392	1.0024241544	339.0697674419	1.0022504665	0.4914245004	1.0966863162	0.9433211122	339.0697674419	1.0001480105	0.4929330247	1.1003576332	0.9421941479		1.0003863849	0.4954138158	1.1427700566	0.9424108998	339.0697674419	0.9992717426	0.7452865565	1.1575223429	0.983828781
343.2558139535	1.0015793465	0.8117417774	0.9593924889	1.0014926422	343.2558139535	0.9985860154	0.4982780489	1.0758510711	0.9421177805	343.2558139535	1.0004126519	0.4961179859	1.0781041581	0.9425787027		0.9997751893	0.4939770917	1.1385303824	0.9422897284	343.2558139535	0.9984380318	0.7498967994	1.1481406468	0.9844404945
347.4418604651	0.9999652707	0.8099765918	0.9788476331	0.9998960256	347.4418604651	1.0002979187	0.498600054	1.06166349	0.9421996468	347.4418604651	0.9988458223	0.4929202446	1.0716041556	0.9421725986		0.9999151343	0.4942961081	1.1366490513	0.9426065819	347.4418604651	0.9993320197	0.7471565765	1.1566962556	0.9830600737
351.6279069767	0.9990735155	0.8032787566	0.9792644717	1.00148699	351.6279069767	0.9993386498	0.4827142189	1.0791057707	0.9437898741	351.6279069767	1.0007105863	0.4939606562	1.0849002253	0.9432792835		0.9998435451	0.4953321228	1.1279256992	0.9430111036	351.6279069767	0.9997460118	0.7428202097	1.162210674	0.9827980155
355.8139534884	0.9998509839	0.8074916821	0.980235219	1.0019318721	355.8139534884	1.0023387233	0.5004904621	1.1137617845	0.9437008421	355.8139534884	1.000255723	0.4992549237	1.112398873	0.9438469245		1.0005244448	0.5026545929	1.0864156543	0.9437037966	355.8139534884	1.0008137033	0.7386644086	1.1712684421	0.982292591
360	1.0011494677	0.7836258191	0.9767252224	1.0023542005	360	0.9991780993	0.5146041646	1.1444272671	0.9441333807	360	1.0002444505	0.5145660447	1.135401214	0.9436431981		0.9999322329	0.5127285471	1.0474597124	0.9436718234	360	1.0001588338	0.734172877	1.1628362631	0.9823927023
364.1860465116	1.0001603496	0.7768329402	0.9738680246	1.0002529705	364.1860465116	0.9989937433	0.5284888975	1.1477617014	0.9428851929	364.1860465116	0.9993394436	0.5243866801	1.142531893	0.9435658513		0.9997086393	0.5229811915	1.0138773898	0.9436664313	364.1860465116	1.0003640494	0.731997016	1.1554072004	0.9856634239
368.3720930233	1.0004811798	0.7826706756	0.9742463769	1.0031419003	368.3720930233	0.9997795659	0.530031862	1.1353301992	0.943615793	368.3720930233	0.9995213322	0.5299800253	1.1372456354	0.9437707128		0.9998624673	0.5280236235	1.0116367355	0.943979914	368.3720930233	1.0002632387	0.7265523052	1.1486620263	0.9882891317
372.5581395349	1.0004823636	0.8114119053	0.9803354128	1.0064445693	372.5581395349	0.9995982573	0.5313172836	1.1284260608	0.9446294558	372.5581395349	1.0006045545	0.5296396994	1.1250362967	0.944487929		1.0000480844	0.5292379881	1.0251462607	0.9441476582	372.5581395349	0.9986738274	0.7233905834	1.1450544607	0.9895125134
376.7441860465	0.9986068404	0.8280295432	0.9838625055	1.0076154836	376.7441860465	1.0021294639	0.5274077815	1.1110081539	0.9449293442	376.7441860465	1.0000867386	0.5281304231	1.1194090895	0.9442488831		1.0004149548	0.5282393833	1.0262502144	0.9444533493	376.7441860465	1.0000674504	0.7193899863	1.1425389645	0.9874350183
380.9302325581	0.9980001697	0.8222226912	0.9878428012	1.0065540143	380.9302325581	0.9989886507	0.5259070932	1.1193036349	0.9436185369	380.9302325581	1.0005618792	0.5269524143	1.130429904	0.9446310788		0.999895988	0.5272250438	1.0279849718	0.9443286451	380.9302325581	0.9997118468	0.717172592	1.1381784182	0.9836248859
385.1162790698	0.9996470294	0.8257016526	0.991601733	1.0058354208	385.1162790698	1.0002642565	0.5273826509	1.1606352943	0.9450590414	385.1162790698	0.9992393362	0.5266977447	1.1664881438	0.9442948492		0.9999850299	0.5265560503	1.0096804164	0.9448133222	385.1162790698	1.0003057578	0.7143561782	1.1287933771	0.9790060274
389.3023255814	1.0009222191	0.820105244	0.994501059	1.0035772102	389.3023255814	0.9985142114	0.5268293759	1.2195828318	0.9442533786	389.3023255814	0.9998408426	0.5258531607	1.21088489	0.9452182779		0.9996388698	0.5251629943	1.0115338262	0.944688469	389.3023255814	1.0003887668	0.7114264716	1.1254577827	0.9784826287
393.488372093	1.0009256102	0.8199865045	0.9960089592	1.002605234	393.488372093	1.0001853296	0.5230535983	1.2517598781	0.9458142073	393.488372093	0.9997494763	0.5228923958	1.2412547108	0.9444701058		1.0000509207	0.5227977677	1.0083341895	0.9447653383	393.488372093	1.0009314714	0.7065833074	1.1215525374	0.9779347784
397.6744186047	1.0020052142	0.8127787921	0.9983385514	1.0040329522	397.6744186047	1.0011161862	0.5190909233	1.2531257604	0.9438786618	397.6744186047	1.0004634897	0.5195960166	1.2559899532	0.9445141483		1.0001477574	0.5196980141	0.9999364737	0.9440502207	397.6744186047	1.0002066049	0.7040102195	1.120772407	0.9789411599
401.8604651163	0.999245733	0.8132568589	0.9996933328	1.0058208583	401.8604651163	1.0008657502	0.5170469618	1.2640594181	0.9445829317	401.8604651163	1.0005419411	0.516767562	1.2634424367	0.9434605635		1.0001946908	0.5172628379	0.9953170025	0.9435806697	401.8604651163	0.9996721431	0.7019739349	1.1148792578	0.9803792042
406.0465116279	0.9985738658	0.8131950723	1.0002633635	1.0088814168	406.0465116279	1.0006125844	0.5146651213	1.2743653622	0.9428335298	406.0465116279	0.999923565	0.5156033164	1.2738694594	0.9430926968		1.0000777472	0.5159153856	0.9873167225	0.9429670515	406.0465116279	0.9999496485	0.7017066221	1.1219563478	0.9819026191
410.2325581395	0.9987355785	0.8136218106	1.0017060597	1.0097365962	410.2325581395	0.9988337707	0.5153770406	1.2838733369	0.9423722682	410.2325581395	0.9998962881	0.5154415953	1.2783052951	0.9424691056		0.9997328527	0.5157711981	0.9837721692	0.9422379511	410.2325581395	1.0003116635	0.6997424972	1.1213019944	0.9820179667
414.4186046512	1.0015544246	0.8101007246	0.9990720322	1.0128064587	414.4186046512	0.9994741281	0.5158865273	1.2756948586	0.9414772683	414.4186046512	0.9993889536	0.51627397	1.2771506316	0.94116171		0.9999609767	0.5159468011	0.9893808212	0.9413234547	414.4186046512	1.0010705128	0.6984191914	1.1196837592	0.9800215833
418.6046511628	1.0012436592	0.8062391815	0.9992552965	1.0146246566	418.6046511628	0.9989329984	0.5170799989	1.2707003814	0.9387635794	418.6046511628	1.0002663377	0.5159538721	1.2710124837	0.9400276281		0.9999570756	0.5155096148	0.9962304799	0.9398906201	418.6046511628	0.9994818847	0.6974863519	1.1101696263	0.9802825418
422.7906976744	1.0003923977	0.8047818731	1.0009498919	1.0154855988	422.7906976744	1.0006023021	0.5139719929	1.2643682326	0.9381602256	422.7906976744	0.999972583	0.5141755464	1.2653728528	0.9382537877		1.0002647062	0.5136467697	0.9975632841	0.9389339886	422.7906976744	0.9994264848	0.6947600092	1.1104300126	0.9801096337
426.976744186	1.0000200437	0.8066696533	1.0085168367	1.0162263572	426.976744186	0.999174954	0.5108537662	1.2595219716	0.9367045907	426.976744186	1.0000702329	0.5105618557	1.2591401405	0.9380653203		0.9997799091	0.5106843905	0.9947127213	0.9382959821	426.976744186	1.0004012142	0.6936266927	1.1117447345	0.9812976824
431.1627906977	1.0007192023	0.808088938	1.0159542277	1.0161081227	431.1627906977	0.9998030713	0.506537987	1.2527365475	0.9387398566	431.1627906977	0.9994938315	0.5074163555	1.2533839187	0.9387536482		0.9998710837	0.5037923299	0.9932154472	0.939145297	431.1627906977	1.000346389	0.6940778069	1.1100021385	0.980914539
435.3488372093	1.0006092396	0.8104449242	1.0191679589	1.0189022965	435.3488372093	1.0004361292	0.5053307998	1.24906281	0.9416924785	435.3488372093	1.0005252872	0.4936386652	1.2486404147	0.9410641078		1.0001399248	0.4755071801	0.9929987658	0.940742538	435.3488372093	1.0005040589	0.6954880445	1.10346901	0.9806082759
439.5348837209	1.00018668	0.8097272303	1.0202580691	1.0186256996	439.5348837209	1.001538764	0.4691469222	1.2443741078	0.94295008	439.5348837209	1.0007316686	0.4256238965	1.2443195571	0.9427212124		1.0004247658	0.4259998295	0.9902584528	0.9422324553	439.5348837209	0.999345457	0.6978093755	1.1026872077	0.982658614
443.7209302326	0.9995198116	0.8093604698	1.0226735093	1.0193645744	443.7209302326	0.9993837427	0.3020382488	1.238481803	0.9427331916	443.7209302326	0.9997305907	0.3586148227	1.2384302906	0.9426419742		0.999889523	0.3660633076	0.999555382	0.9424165716	443.7209302326	1.0001519373	0.6965990301	1.1011744578	0.9841779875
447.9069767442	0.99987218	0.8094950664	1.0283593113	1.0202350446	447.9069767442	0.9974453622	0.3043637535	1.2314143394	0.9414657959	447.9069767442	0.9990409066	0.3138906488	1.2313770004	0.9417306324		0.9994808019	0.3505379586	1.0066663882	0.9413533334	447.9069767442	0.9994198544	0.6953647618	1.103002862	0.9866501113
452.0930232558	0.9990189405	0.8107408821	1.0305325349	1.0223691552	452.0930232558	0.9998224597	0.3351219111	1.2236541323	0.9405487825	452.0930232558	0.9996958447	0.3791171499	1.2234072189	0.9397108795		0.9999565485	0.3777809189	1.0601061956	0.9384815346	452.0930232558	0.9999581839	0.6943031896	1.1033223162	0.9874839864
456.2790697674	0.9992900151	0.8138344862	1.0324838375	1.0249515244	456.2790697674	1.0010236591	0.4975638959	1.2141789916	0.9363697727	456.2790697674	1.0008425714	0.4402252746	1.2144017364	0.9337306173		1.0003615504	0.436374879	1.1155951031	0.932736131	456.2790697674	0.9998501141	0.6937806962	1.0996230107	0.9881365896
460.4651162791	0.9992551828	0.8162690819	1.0309480763	1.0244167843	460.4651162791	1.0009976173	0.4876891659	1.2045421604	0.9236351831	460.4651162791	1.000206194	0.4896338809	1.205530382	0.9244498423		1.0001412315	0.4716437861	1.1691990664	0.9243279952	460.4651162791	0.9991073105	0.6916698353	1.0965735253	0.9885474764
464.6511627907	1.0009068047	0.8150254271	1.0318231605	1.0240337125	464.6511627907	0.999571898	0.4841256761	1.1990446527	0.9142453472	464.6511627907	0.9996479532	0.4852009548	1.1988845618	0.9150558541		0.9997918868	0.4863666547	1.1698797093	0.9168770111	464.6511627907	1.0013020336	0.6895586307	1.0969271183	0.9939988848
468.8372093023	0.9999132964	0.8162801689	1.0282021551	1.023340556	468.8372093023	1.0002083518	0.4846781979	1.1952664103	0.9089658427	468.8372093023	1.0000624127	0.4845282585	1.1946971211	0.9116213783		0.999940954	0.4849135572	1.169389582	0.9127216287	468.8372093023	1.000389364	0.6864225116	1.1030388163	0.9948656322
473.023255814	1.0006402992	0.8155313124	1.0267958884	1.0231415275	473.023255814	1.0012562297	0.4851923574	1.1907948235	0.9124270833	473.023255814	1.0001425555	0.4850260352	1.1901987718	0.911515091		1.0001464401	0.4847323649	1.1731510846	0.9123797731	473.023255814	1.0000776521	0.684580587	1.1107251268	0.996629027
477.2093023256	0.999439456	0.8153730974	1.0237861909	1.0228791673	477.2093023256	0.9993812173	0.4854103266	1.1850326714	0.9135334267	477.2093023256	0.9999909863	0.4845248509	1.1857780647	0.9137808404		0.9998875681	0.4844893436	1.1776311091	0.9136236517	477.2093023256	0.9996527879	0.682636029	1.1172549975	0.9975874631
481.3953488372	0.9994862491	0.8114190331	1.0217385307	1.0223777679	481.3953488372	1.0002790912	0.4834290602	1.1826255847	0.9162442433	481.3953488372	0.999750542	0.4840244129	1.1825173085	0.9157773042		0.9999639837	0.4837594199	1.1888451138	0.9159608978	481.3953488372	1.001316827	0.681990353	1.12076061	1.0028649036
485.5813953488	0.9993791603	0.8093932211	1.0151430191	1.0258465027	485.5813953488	1.000447756	0.4836484926	1.1809066758	0.9183387452	485.5813953488	1.0004225109	0.4828606259	1.1803504157	0.9185737798		1.0001286743	0.4830640267	1.1821495723	0.9182939201	485.5813953488	1.0003157157	0.6815880775	1.1201472703	1.0057250816
489.7674418605	1.0000049387	0.8120940787	1.0075392985	1.0291502036	489.7674418605	1.0000634596	0.4812739887	1.1769559307	0.9207001688	489.7674418605	1.0001469016	0.4822751302	1.1772358133	0.9204700142		1.0001526036	0.4820558322	1.1733006597	0.9203845373	489.7674418605	1.0001942707	0.6836860847	1.1224940325	1.0110436574
493.9534883721	1.0007505337	0.8136010615	0.9988180191	1.0298999401	493.9534883721	0.9990334351	0.4814708283	1.1727901212	0.9215464586	493.9534883721	0.9995789595	0.4808825965	1.1724129782	0.9218250587		0.9998761909	0.4810537224	1.1621940128	0.9216964703	493.9534883721	0.9999658052	0.6850374315	1.1238677965	1.0163788335
498.1395348837	1.0003127084	0.8168883068	0.9938075494	1.0301520821	498.1395348837	0.9986830538	0.4794426076	1.166370493	0.9223460549	498.1395348837	0.9995854334	0.4798507937	1.16697203	0.9225018678		0.9997348221	0.4793547133	1.1522050755	0.9225264335	498.1395348837	0.9986283929	0.6821653499	1.1261938062	1.0201472847
502.3255813953	1.0000692159	0.8146927883	0.9896063411	1.0310132387	502.3255813953	1.0001767403	0.4782246281	1.1607478784	0.9228165749	502.3255813953	0.999737332	0.4771855906	1.1601552697	0.9229730128		0.9999082753	0.4773536473	1.1466788309	0.9231379416	502.3255813953	0.9996540245	0.6799151437	1.1275621543	1.022027603
506.511627907	0.9986739269	0.8138884368	0.9853478398	1.033254697	506.511627907	1.0006042628	0.4740098475	1.1536399444	0.9239891152	506.511627907	1.0004466704	0.4750458544	1.1546783511	0.9239801292		1.0001164717	0.475354714	1.1492653125	0.9241401817	506.511627907	0.9988556946	0.6777219031	1.1289831306	1.0231183457
510.6976744186	0.9994335446	0.8097141814	0.9814889569	1.0366309813	510.6976744186	1.00192272	0.4735506239	1.1512211762	0.9263941777	510.6976744186	1.0007259614	0.4740991255	1.1508107147	0.9259853683		1.0003657289	0.4747981235	1.1542604383	0.926067292	510.6976744186	1.0008747242	0.6781863095	1.1292921923	1.0249551215
514.8837209302	1.0013128556	0.8104695878	0.9797798424	1.0420148078	514.8837209302	1.0008850615	0.4753215949	1.1489902779	0.9287147973	514.8837209302	1.0004387417	0.4754934363	1.1489763428	0.928712376		1.0001747503	0.4756561765	1.1573284114	0.9286080123	514.8837209302	0.9987059125	0.6750765669	1.1272988516	1.0261687771
519.0697674419	1.0013556598	0.8111492564	0.9759823029	1.0467074143	519.0697674419	0.998466657	0.4775882295	1.1466695836	0.9309893623	519.0697674419	0.999507959	0.477446548	1.146548453	0.9312640842		0.9997792416	0.4771929053	1.1565936086	0.9310173344	519.0697674419	1.0025815243	0.6728336197	1.1296074524	1.0287996799
523.2558139535	1.0010133816	0.8117877727	0.9745738552	1.0565154361	523.2558139535	0.9980516849	0.4788945898	1.1427001876	0.9330441225	523.2558139535	0.9991279761	0.4785131793	1.1429302839	0.9328305868		0.9996289514	0.4781118099	1.1575031235	0.9324338679	523.2558139535	0.9998466829	0.669308003	1.12567204	1.0302318535
527.4418604651	0.9984563948	0.8106041993	0.9729304913	1.0639300314	527.4418604651	0.9988055011	0.4780700801	1.1370644915	0.9325348876	527.4418604651	0.9997608517	0.4781413083	1.13838166	0.9327498078		0.9998610928	0.4775948387	1.1565463644	0.932236462	527.4418604651	1.0012919408	0.6703239846	1.1278688859	1.0331644526
531.6279069767	0.9991865259	0.8082297322	0.9757319692	1.0721099507	531.6279069767	1.0003546231	0.4764689089	1.1330224378	0.9307384632	531.6279069767	1.0003473893	0.4759642507	1.132325086	0.9308054035		1.0002668459	0.4761379752	1.1503038563	0.9308486925	531.6279069767	0.9925660037	0.6676897934	1.1244123245	1.0311782523
535.8139534884	1.0002432957	0.8074525724	0.9785915086	1.0764015999	535.8139534884	1.0008694651	0.4728719792	1.1257421588	0.9282006732	535.8139534884	1.0006773082	0.4743012318	1.1262766223	0.9289769179		1.0003235879	0.474310929	1.145137278	0.9290283134	535.8139534884	0.9975857951	0.6681791391	1.1237932871	1.0300793116
540	1.0004190959	0.8073998099	0.9809313908	1.0819584751	540	1.0002316808	0.4732897208	1.1194167989	0.9274567443	540	1.0000615006	0.4727220384	1.1181378234	0.9274098257		1.0000616786	0.4729836973	1.1459128126	0.9273775507	540	1.0012383084	0.664510588	1.1175217339	1.0265654939
544.1860465116	0.9991171719	0.8061211048	0.9818548822	1.085402203	544.1860465116	0.9987791204	0.4718606052	1.1089143563	0.926289926	544.1860465116	0.9993452784	0.4718800777	1.1103820386	0.9256522967		0.9995449103	0.4723852792	1.1550274994	0.9254144233	544.1860465116	1.0069209193	0.6619215923	1.1112011045	1.0249391595
548.3720930233	0.998332509	0.8062590706	0.9815449718	1.0875422204	548.3720930233	0.9992580828	0.4705999501	1.1030739034	0.9234260832	548.3720930233	0.9994002861	0.4726351668	1.102842729	0.9233407004		0.999781685	0.4735466295	1.1621301018	0.9233988789	548.3720930233	1.0002842126	0.655615156	1.1026529948	1.0204402324
552.5581395349	0.9998097761	0.8105167454	0.9787645729	1.0838318642	552.5581395349	1.0012503199	0.4759588492	1.097739067	0.921310056	552.5581395349	1.0008029809	0.4762210273	1.0977634722	0.9213915834		1.0002906272	0.4772344877	1.1652343633	0.9215687378	552.5581395349	0.9988898854	0.6538345918	1.1025799459	1.0264131178
556.7441860465	0.9993605762	0.8257836502	0.9737786818	1.0788057975	556.7441860465	1.0022929909	0.4822910258	1.0929079189	0.9197999219	556.7441860465	1.0007291786	0.4828761641	1.0928174859	0.9200297275		1.0005469713	0.4820326036	1.1629688145	0.9200596536	556.7441860465	0.9983567408	0.6523319046	1.0994544633	1.0287308006
560.9302325581	1.0003416841	0.8398581373	0.969193239	1.0742201709	560.9302325581	0.9990730459	0.4905855337	1.0882737534	0.9193734451	560.9302325581	0.9998231869	0.486863042	1.0878749077	0.9184950545		0.9996965732	0.4860019911	1.1636831513	0.9184094921	560.9302325581	1.0001044971	0.6503328977	1.1012211462	1.0323910091
565.1162790698	1.0013879279	0.8379942673	0.9660910469	1.0693479715	565.1162790698	0.9988397411	0.4880710667	1.0832441045	0.9169881278	565.1162790698	0.9987686819	0.4883792274	1.0827610693	0.9169162127		0.9995314988	0.4873249323	1.1605300671	0.9171652325	565.1162790698	1.001067763	0.6501057949	1.1074485849	1.0299921034
569.3023255814	1.0010743739	0.8347190532	0.9625628284	1.06740885	569.3023255814	0.9997711478	0.4871548436	1.0782591138	0.9156520315	569.3023255814	1.0002616352	0.4868588075	1.079023615	0.9163220944		0.9999297487	0.4870261025	1.1610899699	0.9164885965	569.3023255814	1.0013720904	0.6478137375	1.1119253409	1.0302679366
573.488372093	1.0014892838	0.835365025	0.9599220837	1.0674686088	573.488372093	1.0023223871	0.4854227287	1.0757276799	0.9164620435	573.488372093	1.0008491989	0.4858842394	1.0754286369	0.9163102195		1.0006126117	0.4858271567	1.1466140594	0.9165358397	573.488372093	0.9987067377	0.6471596537	1.1189370383	1.0277381833
577.6744186047	0.9985757816	0.8472178129	0.9553991315	1.0700794409	577.6744186047	1.0002408975	0.4849716608	1.0720700685	0.9166214247	577.6744186047	1.0004477574	0.4846028422	1.0726905877	0.9167194251		1.0001864817	0.4848139907	1.1459852471	0.9164383174	577.6744186047	0.9988611954	0.6477420102	1.1202839472	1.029008828
581.8604651163	0.9989143461	0.8505222922	0.9513559777	1.0687927913	581.8604651163	0.9984708543	0.4832643974	1.0699425587	0.9167915455	581.8604651163	0.9992076056	0.4839282873	1.0687099115	0.91623502		0.9996580159	0.48390942	1.1437175514	0.9161992659	581.8604651163	0.9997489557	0.6472329502	1.124268571	1.0258938018
586.0465116279	1.0005508864	0.8520061937	0.948237106	1.0666917676	586.0465116279	0.9986797219	0.4834367615	1.0638696727	0.9150799569	586.0465116279	0.999142348	0.4831117701	1.0641067811	0.9154817377		0.9995515299	0.483315089	1.1309011768	0.915314009	586.0465116279	0.9997605267	0.644187843	1.1185238548	1.0244279411
590.2325581395	1.0013869979	0.8550090459	0.9483759849	1.0665629985	590.2325581395	0.9999002617	0.4824522458	1.058107445	0.9142290054	590.2325581395	1.0000590949	0.4827864824	1.0582690357	0.9140004209		0.999976432	0.4825972641	1.1135714279	0.9142260626	590.2325581395	1.0005436003	0.639986504	1.1168469869	1.0207992232
594.4186046512	1.0017999589	0.8563219469	0.9500846232	1.0664565439	594.4186046512	1.0020807164	0.4827038126	1.0533415427	0.9131341162	594.4186046512	1.000733775	0.4818963977	1.053430532	0.913201443		1.0004204727	0.4820573744	1.1141225784	0.91323189	594.4186046512	0.9991975756	0.6362851917	1.1125117409	1.0202947425
598.6046511628	0.9989995082	0.8607349093	0.9499876043	1.0680553322	598.6046511628	1.0016740903	0.4812331746	1.0503729032	0.9135677947	598.6046511628	1.0008670465	0.4816812615	1.0497603774	0.9128575746		1.000307485	0.481498061	1.1093627896	0.9126637274	598.6046511628	1.0005799105	0.6333252308	1.113424694	1.0169932645
602.7906976744	1.0000776557	0.8624496187	0.9537756484	1.0700970658	602.7906976744	1.0000863389	0.4817035675	1.0468672677	0.9130017812	602.7906976744	0.9998616205	0.4811764466	1.0469934053	0.9124248395		0.9999609344	0.4812564069	1.1062538729	0.9123412022	602.7906976744	0.9990989105	0.629563228	1.1111815543	1.0151110866
606.976744186	0.9985483861	0.8658479625	0.9573911667	1.0733411628	606.976744186	0.998323479	0.4808327606	1.044262616	0.9111603482	606.976744186	0.9993781648	0.4810193319	1.0443189401	0.911945591		0.9996738152	0.4808565337	1.1130910153	0.9118932033	606.976744186	1.0010898351	0.6287732171	1.1134598459	1.0162131268
611.1627906977	0.9992492628	0.8698013535	0.96466189	1.0759146571	611.1627906977	0.9986672352	0.4800127015	1.0407219435	0.9107097147	611.1627906977	0.9995327888	0.4802541119	1.0408799333	0.9110821608		0.9998617977	0.480192849	1.1109066188	0.9115359177	611.1627906977	0.999763819	0.6245621703	1.109020436	1.0167199786
615.3488372093	1.0007485926	0.8702343059	0.9681405688	1.0778303404	615.3488372093	0.999485358	0.4788971568	1.0354451546	0.9094419313	615.3488372093	0.9999454579	0.478955003	1.0353665494	0.9109154164		0.9999942139	0.4788940742	1.1106010901	0.9108334107	615.3488372093	1.0015282287	0.6223855757	1.1088446411	1.0209949803
619.5348837209	1.0001771392	0.870570312	0.9677544539	1.0800762367	619.5348837209	0.9998987787	0.4771001684	1.0280843182	0.9109685288	619.5348837209	1.0000668308	0.4772635596	1.0282837235	0.9101041046		1.0000747453	0.4772020514	1.1046927798	0.9104035653	619.5348837209	0.9971968272	0.6152990394	1.1042639729	1.0174510234
623.7209302326	0.9988689315	0.869523962	0.9665493574	1.07997555	623.7209302326	1.0006499839	0.4757139556	1.0211506317	0.9097504482	623.7209302326	1.0003474799	0.4754522634	1.0219191319	0.910314555		1.0001581274	0.475385779	1.1025118317	0.9099221771	623.7209302326	0.99862894	0.6092468463	1.1041406588	1.0143447861
627.9069767442	0.9987217223	0.8721034726	0.9657415851	1.0811623555	627.9069767442	1.0010213764	0.4737934748	1.0170615245	0.9107048936	627.9069767442	1.0003333136	0.4735713889	1.0235328134	0.9095964612		1.0000795794	0.4734637583	1.0929622819	0.9100163547	627.9069767442	1.0009989481	0.6062045797	1.1034929509	1.0097198519
632.0930232558	1.0018471304	0.8720146361	0.9678017483	1.0865232677	632.0930232558	0.9998236964	0.4714411309	1.0328928826	0.9087842474	632.0930232558	0.9997622491	0.4714643456	1.0371457349	0.9103239535		0.999900597	0.4714628004	1.1048918484	0.910636068	632.0930232558	1.0023365841	0.6029015782	1.1021009669	1.008228446
636.2790697674	1.0006334252	0.8703834732	0.9655034643	1.0893255823	636.2790697674	0.9994310829	0.4696250128	1.0625092025	0.9123836159	636.2790697674	0.9998306069	0.4694584633	1.0625888962	0.9121921368		0.9998016946	0.4698517371	1.105370995	0.9126140998	636.2790697674	1.0006094415	0.60317566	1.0974784945	1.0059081025
640.4651162791	0.9992922601	0.8692483751	0.9616606677	1.0923491532	640.4651162791	1.0007232667	0.4675375474	1.0928813488	0.9158521532	640.4651162791	1.000100352	0.4687678048	1.0863296274	0.9155892074		1.0002087605	0.4687468507	1.1059095695	0.9149703421	640.4651162791	0.9996316374	0.6033479481	1.0977388498	1.0052351322
644.6511627907	0.999905136	0.8721561424	0.9594154046	1.0943593096	644.6511627907	0.9998110906	0.4689835441	1.1032337784	0.9182245979	644.6511627907	1.0004537806	0.4679010856	1.0993183042	0.9169087244		1.0000795547	0.4678199443	1.0899336299	0.9163641356	644.6511627907	1.0016927952	0.604068471	1.1026088853	1.0044014509
648.8372093023	0.9992087267	0.872020438	0.9529517291	1.0976404358	648.8372093023	0.9996515599	0.4666324324	1.1005482059	0.9155721538	648.8372093023	0.9994505253	0.4666814783	1.1005075913	0.9163800571		1.0000241921	0.4661297293	1.0884943814	0.9160938602	648.8372093023	0.9986180344	0.6021191185	1.1070450235	1.0032562715
653.023255814	0.9989294885	0.8711086043	0.9486150274	1.0989397941	653.023255814	0.9984248474	0.4642117628	1.0972297875	0.914917914	653.023255814	0.9997747558	0.4636231994	1.0968920806	0.9146323115		0.9995785665	0.4636931212	1.1160617864	0.9145734878	653.023255814	0.9987265448	0.6006636345	1.1106823195	1.0040311063
657.2093023256	1.0004930968	0.8738097883	0.9434046809	1.0997538682	657.2093023256	1.0006153468	0.4597320891	1.0922042933	0.9128282191	657.2093023256	0.9995647445	0.4607998872	1.0915903699	0.9127578011		1.0000517282	0.4611694858	1.1666157034	0.9129297705	657.2093023256	0.9999009023	0.5998170258	1.1097957306	1.0032466984
661.3953488372	1.0002949192	0.8738568873	0.9398506159	1.0957638361	661.3953488372	1.0004427291	0.4588193962	1.0861983299	0.9112474666	661.3953488372	1.0008467755	0.4590997084	1.0871960777	0.9114275814		1.0001355281	0.4593885845	1.2098859449	0.9114313122	661.3953488372	1.0017929049	0.5982133156	1.1112232965	1.0019486633
665.5813953488	0.9995883583	0.8745516888	0.931723356	1.09194226	665.5813953488	1.0021805723	0.4590679677	1.0839441799	0.9108429895	665.5813953488	1.0004150146	0.4584590522	1.0836512916	0.9104912579		1.000486449	0.4584801385	1.2280931383	0.9105510089	665.5813953488	0.9997509909	0.5944852776	1.1092089927	1.0030275838
669.7674418605	1.0011186791	0.8742556696	0.9275448928	1.0903591954	669.7674418605	0.9994993889	0.4578919908	1.0817620331	0.9101820757	669.7674418605	1.0000985319	0.457836276	1.0824119508	0.9096440639		0.9997438893	0.4574504971	1.2247415486	0.9093854931	669.7674418605	0.9984541984	0.5920924733	1.1082484708	1.0054698525
673.9534883721	1.0034323219	0.8746014597	0.9229791878	1.0914647876	673.9534883721	0.9987241002	0.4565985241	1.0816470322	0.908005782	673.9534883721	0.9989099723	0.4561439479	1.0812733242	0.9081956687		0.9996739554	0.4563012189	1.2214659423	0.9002346234	673.9534883721	1.0009487685	0.5935830444	1.1098492737	1.0110807054
678.1395348837	0.9990460989	0.8747722179	0.9182137705	1.0918183737	678.1395348837	0.9993339677	0.454319218	1.0813066805	0.9071515367	678.1395348837	1.0000495391	0.4549399457	1.0829527213	0.8828967159		0.99985436	0.4546774883	1.2166831036	0.8748289036	678.1395348837	1.0010666224	0.5922833575	1.1093845772	1.0132426395
682.3255813953	0.9978609003	0.8771017596	0.9125924785	1.0950720615	682.3255813953	1.0016427091	0.4536983646	1.0854194854	0.8331374518	682.3255813953	1.0005872568	0.4529411536	1.0845202384	0.8333800541		1.0004615254	0.4531425617	1.2134117888	0.8250593773	682.3255813953	1.0005881749	0.5899119643	1.1109727905	1.0141892448
686.511627907	0.9991178798	0.8793767545	0.9105803237	1.0967593364	686.511627907	1.0000534705	0.4504746903	1.086041555	0.7592418115	686.511627907	1.0003275094	0.4513562309	1.0866220456	0.7585547734		1.0000859175	0.4511152426	1.2116263417	0.7740578167	686.511627907	0.9997778277	0.5875613488	1.1106049361	1.0170990711
690.6976744186	1.0008173631	0.8771809937	0.907579958	1.0925708972	690.6976744186	0.9990270964	0.449778661	1.0881234795	0.6830884643	690.6976744186	0.9994255941	0.4490856057	1.0867508117	0.7303025602		0.9997373349	0.4494392173	1.2145798506	0.7459964748	690.6976744186	0.9987504021	0.587307996	1.1154430072	1.0176753938
694.8837209302	0.9992701822	0.8760153583	0.905282498	1.0891023599	694.8837209302	0.9995108108	0.4471448271	1.0864294838	0.7488072866	694.8837209302	0.9997477683	0.4480056777	1.0874644828	0.7493476411		0.999871328	0.4477632842	1.2183517559	0.7656337556	694.8837209302	0.9985946072	0.5898386499	1.1127541987	1.0174026169
699.0697674419	0.9996386191	0.8761574271	0.9039054819	1.0871988833	699.0697674419	1.00029054	0.4469076395	1.087389228	0.8158362211	699.0697674419	1.0003934429	0.4461774415	1.0866011092	0.8172149392		1.0001165277	0.4463140514	1.2201956739	0.8101767173	699.0697674419	1.0012036441	0.5902722357	1.1153486889	1.0195925424
703.2558139535	0.9999246725	0.8789711402	0.9014223692	1.0913044881	703.2558139535	1.0004264782	0.4440550413	1.0849500355	0.8862232188	703.2558139535	1.000027044	0.4446781152	1.085299869	0.8638206812		1.0001768132	0.4445223014	1.2193627839	0.8566726915	703.2558139535	1.0008172798	0.5894434052	1.1082922263	1.0199960416
707.4418604651	1.000679303	0.8776320033	0.9006751607	1.0922108716	707.4418604651	0.9991581993	0.4429801018	1.0833368708	0.8892247355	707.4418604651	1.0001039728	0.4427086897	1.0832002297	0.8889773321		0.9998957615	0.4427792837	1.2220242292	0.8809282526	707.4418604651	0.9994632899	0.5868290295	1.1060079655	1.0221025865
711.6279069767	0.9999461162	0.8752792672	0.8987976525	1.095003767	711.6279069767	1.0002707903	0.4408888722	1.0808194068	0.8910783099	711.6279069767	0.9997178072	0.4410225798	1.0814259116	0.890129064		1.0000594913	0.4407200903	1.2175089862	0.8896980723	711.6279069767	0.9980665695	0.5855181839	1.1024271727	1.0225195504
715.8139534884	1.0011123117	0.8714449923	0.9012393708	1.0969215511	715.8139534884	0.9990933204	0.4389203525	1.0794387644	0.8895222174	715.8139534884	1.0000269935	0.4382837044	1.0795755207	0.8896945044		0.9997880232	0.4381476674	1.2024112259	0.8892539791	715.8139534884	1.0016746302	0.5836824085	1.1026861264	1.0217400086
720	1.0005341337	0.8727273679	0.9032882233	1.1022334908	720	0.9999990623	0.4347272938	1.0776934846	0.887844374	720	0.9995747146	0.4351171922	1.0774487706	0.8878987402		1.0000060509	0.4352205032	1.1906685191	0.8882992663	720	0.9992656534	0.5816925896	1.1006745261	1.0191352242
724.1860465116	0.9992454972	0.872317245	0.9043050507	1.1060403965	724.1860465116	1.0002823144	0.4319871179	1.0759152992	0.8869075005	724.1860465116	1.0005022388	0.432297952	1.0761246001	0.8873807648		1.0000515702	0.4326065882	1.1819152376	0.8873017728	724.1860465116	1.0003590074	0.5807174756	1.0964606165	1.0193167577
728.3720930233	0.9995801087	0.8753985359	0.9060886792	1.1100873187	728.3720930233	1.0014392296	0.4302718621	1.0749950731	0.8875801263	728.3720930233	1.0003212353	0.4305099452	1.0740481717	0.8868418407		1.0003317273	0.4306932637	1.1795766363	0.8872098763	728.3720930233	0.9989042724	0.579549223	1.0908498572	1.0202741953
732.5581395349	0.9987499161	0.8739939525	0.9079405284	1.1101116942	732.5581395349	0.9995423773	0.4294000598	1.0715564849	0.8863040534	732.5581395349	0.9999805938	0.4291896096	1.0713732982	0.8872375215		0.9997946097	0.4290940693	1.1768645677	0.8871134621	732.5581395349	1.002353239	0.5799248808	1.0855894135	1.0238857017
736.7441860465	0.9998986356	0.8736134162	0.9111458013	1.1102925519	736.7441860465	0.9992372145	0.428015812	1.0678651558	0.8880741901	736.7441860465	0.9993028	0.4276774167	1.0667645362	0.887456939		0.9997905145	0.4277016148	1.1693601883	0.8879658453	736.7441860465	0.9998684345	0.581037021	1.0811269727	1.0234890829
740.9302325581	1.0011393976	0.8723581004	0.9128589879	1.111768807	740.9302325581	0.9999606067	0.4259723681	1.0617599201	0.888731274	740.9302325581	1.0002612079	0.426311851	1.0632778555	0.8893567772		0.9999931635	0.4261895178	1.154639489	0.8890826674	740.9302325581	0.9989525689	0.5804954823	1.0805360777	1.020902578
745.1162790698	1.0012979735	0.8722123456	0.9149769637	1.1131917377	745.1162790698	1.0012078701	0.4247862979	1.0598067486	0.8909288387	745.1162790698	1.0004226538	0.4245823419	1.0592501487	0.8904406619		1.0003787406	0.4248330093	1.1426642474	0.8904422882	745.1162790698	0.9996324748	0.5784634569	1.081616378	1.0165204737
749.3023255814	0.9995335263	0.8706239373	0.9144882241	1.1101061779	749.3023255814	0.9994222086	0.4227009218	1.0554666758	0.8910590537	749.3023255814	1.0000446968	0.4234317117	1.0555036172	0.8911665621		0.9998906201	0.4234066565	1.1274522727	0.890695102	749.3023255814	1.0013566795	0.5765424947	1.0833084109	1.0155313312
753.488372093	0.9988420317	0.8703207713	0.9133649767	1.1083803922	753.488372093	0.9990437836	0.422613049	1.0507516765	0.8911016725	753.488372093	0.9992894598	0.4222418883	1.0501503967	0.8905537549		0.9997508306	0.4224384353	1.1250267832	0.8902348063	753.488372093	1.0019903158	0.5749996728	1.0802324563	1.0188782968
757.6744186047	0.9990668433	0.8683383966	0.9116133167	1.1088930467	757.6744186047	0.9995985186	0.421494568	1.0444389516	0.8896753285	757.6744186047	1.0001235808	0.421728431	1.0450664341	0.8891668641		1.0000510486	0.4214159161	1.1181288281	0.8886195636	757.6744186047	0.9987758657	0.574155105	1.0796094195	1.0242275548
761.8604651163	1.0009969106	0.8689805504	0.9086231378	1.1148180193	761.8604651163	1.0010547374	0.4207935913	1.039304697	0.8861246311	761.8604651163	1.0004617698	0.4201601401	1.039982386	0.88589075		1.0002375748	0.4199865092	1.1193964163	0.8856314715	761.8604651163	0.9983420454	0.5737310118	1.0818587406	1.0256307958
766.0465116279	1.0003920156	0.8723393964	0.9080425252	1.1222096139	766.0465116279	0.9997580527	0.4177832135	1.0351910332	0.8810098305	766.0465116279	0.9996166242	0.4178564996	1.035334783	0.8813845718		0.9998507737	0.4177711535	1.1224709532	0.881711398	766.0465116279	0.9987196931	0.5710362889	1.0852584932	1.0261069469
770.2325581395	1.0005921463	0.872237312	0.9041376477	1.1269584727	770.2325581395	0.9989223224	0.4153627391	1.03242549	0.8777997899	770.2325581395	0.9996575182	0.4153735314	1.0331230069	0.8780207707		0.9996371781	0.4154994353	1.1328275475	0.8786166478	770.2325581395	0.9960523156	0.5671086377	1.0834998565	1.0200943003
774.4186046512	0.99814593	0.8694377849	0.9002844193	1.1311541119	774.4186046512	1.0021423347	0.4137434105	1.0336645902	0.8768777228	774.4186046512	1.000446538	0.4136045966	1.0325289652	0.8771557883		1.0003957891	0.4137278332	1.1357219256	0.8774529972	774.4186046512	0.9994948227	0.5603679484	1.0784499498	1.0157915312
778.6046511628	1.0013840969	0.8671137606	0.8981396423	1.1371223436	778.6046511628	1.0012072012	0.4120930486	1.0324589551	0.8776072107	778.6046511628	1.0011666162	0.4122398235	1.0317253406	0.8772555		1.0003347757	0.4119925557	1.1176714534	0.8771888214	778.6046511628	1.0003890314	0.5569188165	1.0730028059	1.0087647242
782.7906976744	0.9999544252	0.8663133465	0.8939857732	1.1432544453	782.7906976744	0.9995231361	0.4106247656	1.0284061566	0.8767320134	782.7906976744	0.9992514903	0.4100757179	1.0287622701	0.8770326888		0.9999607373	0.4100528055	1.1063136846	0.8770977279	782.7906976744	1.0042707688	0.5532880274	1.0664917141	1.0028449627
786.976744186	1.0004206855	0.8660099288	0.8892590908	1.1455545225	786.976744186	0.9971609293	0.4075654783	1.0255625343	0.8768789066	786.976744186	0.9992451108	0.4077530721	1.0251199122	0.8768129076		0.9993163268	0.4074937968	1.1069909916	0.8764625228	786.976744186	1.0001717471	0.5503637709	1.0592169033	0.9959658508
791.1627906977	0.9992722977	0.8640720578	0.8852851277	1.149411369	791.1627906977	1.0001945624	0.4047193847	1.020512157	0.8760760657	791.1627906977	0.9995252393	0.4046823105	1.0204147719	0.8756058747		1.0000411487	0.4050583884	1.115286587	0.8756171673	791.1627906977	1.0012117168	0.5490102665	1.0578030074	0.9945060503
795.3488372093	1.0009364223	0.860445091	0.883289648	1.1517660399	795.3488372093	1.0004852512	0.4014644958	1.0144192887	0.8732187977	795.3488372093	1.0009330596	0.4025696504	1.0144983659	0.8740649434		1.0002825788	0.4025331081	1.125853353	0.8739617146	795.3488372093	1.0007526724	0.5476795069	1.0574951829	0.9926059414
799.5348837209	0.999331733	0.8573340788	0.8796329063	1.155839526	799.5348837209	1.001410581	0.4012400017	1.0078452618	0.8722810211	799.5348837209	1.0003450679	0.4003295084	1.0089124837	0.8721755593		1.0003512982	0.4005067609	1.141164242	0.8724901378	799.5348837209	0.9995181676	0.5475844544	1.0603714419	0.9933517935
803.7209302326	0.9985662881	0.85518627	0.8754245396	1.155839374	803.7209302326	0.9995684704	0.3984557494	1.0049056745	0.8714009797	803.7209302326	0.999877594	0.3986618919	1.0045233584	0.8713187223		0.9998076734	0.3983966929	1.1520521968	0.8712181912	803.7209302326	1.0007069633	0.5492305624	1.0605943569	0.9935901957
807.9069767442	0.999249428	0.8513190653	0.8699982515	1.1569995089	807.9069767442	0.9990560531	0.3964503351	1.0012233308	0.8706247603	807.9069767442	0.9994886912	0.3963135712	1.0011681051	0.8704115409		0.9997371479	0.3964487222	1.1570982572	0.8702654783	807.9069767442	0.9993988833	0.5510743917	1.0611826735	0.9943300511
812.0930232558	1.0009590191	0.8515058027	0.8683474405	1.1606585824	812.0930232558	1.0001502641	0.3941570393	0.9976845429	0.8694777286	812.0930232558	0.9998362345	0.3943671646	0.9976397685	0.8690584035		0.9999891492	0.3942569586	1.1706646125	0.8689170329	812.0930232558	0.9996129648	0.5502584608	1.0612149853	0.9945137938
816.2790697674	1.0009058306	0.8494123952	0.866906817	1.1676555132	816.2790697674	1.000329418	0.3925047816	0.9940384043	0.8670962176	816.2790697674	1.0004375353	0.3920093217	0.9932395469	0.8671030358		1.0001200862	0.3919422009	1.1725572436	0.8672390569	816.2790697674	0.9991008584	0.5482725696	1.0628124644	0.9960264809
820.4651162791	1.0005037394	0.8521892017	0.8665231739	1.1734289441	820.4651162791	1.0009408548	0.3894084357	0.9881028479	0.8648287076	820.4651162791	1.0000182967	0.3894233921	0.9888150025	0.8654965994		1.000152567	0.3893976025	1.1774504369	0.8658870624	820.4651162791	0.9996264158	0.5450542969	1.0619248531	0.9970632206
824.6511627907	0.9994882981	0.8485168989	0.8677013231	1.1764004155	824.6511627907	0.9997032161	0.3867146763	0.9852120627	0.8653599026	824.6511627907	1.0001056023	0.386800481	0.9846495756	0.8651513598		0.9998361185	0.3868094809	1.1894257778	0.8656496172	824.6511627907	1.0006794313	0.544819644	1.0627955351	0.9961264104
828.8372093023	0.9997089214	0.8444922368	0.8667704388	1.1737059838	828.8372093023	1.0004072168	0.3845623987	0.9813569461	0.8659008392	828.8372093023	0.9997751939	0.3843557354	0.982061244	0.8666391894		1.0000399225	0.3844221582	1.1985945178	0.8665717663	828.8372093023	0.9992881091	0.5435222192	1.0599531463	0.9930320485
833.023255814	0.9995052114	0.8399028077	0.8669855467	1.1721007449	833.023255814	0.9998432998	0.3820316189	0.9802317448	0.8692013293	833.023255814	1.0003147077	0.3821393716	0.9807011543	0.8679903779		1.0000378098	0.3820721944	1.2023052876	0.8675384911	833.023255814	1.0004878088	0.5422300053	1.059844699	0.9920222266
837.2093023256	1.0004840311	0.8413574538	0.8635659973	1.173626992	837.2093023256	1.0001525665	0.3796174096	0.9799843403	0.8683994955	837.2093023256	0.9999124215	0.3796790272	0.9791446933	0.8678895205		1.0001087636	0.3798491304	1.2136409844	0.8669301264	837.2093023256	1.0002848562	0.5386030919	1.0557368382	0.9909844444
841.3953488372	1.0005360952	0.8393729181	0.862921046	1.1744665163	841.3953488372	0.9989922513	0.3771035926	0.9764844071	0.8654175029	841.3953488372	0.9997069042	0.37758001	0.9766826632	0.864570458		0.9997457185	0.3775345028	1.2195594611	0.8642300834	841.3953488372	1.002492182	0.5375277557	1.0604630317	0.9926414743
845.5813953488	0.9981267196	0.8374199315	0.857695279	1.1727263787	845.5813953488	0.999355978	0.375784891	0.9729736025	0.8593582565	845.5813953488	0.9996370813	0.3753517412	0.9721502009	0.8602469136		0.9998592843	0.3755825901	1.217478883	0.8603593302	845.5813953488	0.9999819864	0.5348775431	1.0611322384	0.9943882076
849.7674418605	0.9996541202	0.8314592437	0.8548036993	1.1679123535	849.7674418605	1.0006224067	0.3731890412	0.967050352	0.856016092	849.7674418605	1.0004609794	0.3739013304	0.9683672513	0.8564560444		1.0002144036	0.3736624006	1.2139749726	0.8569577452	849.7674418605	1.0009428874	0.5369692304	1.0659806323	1.0018740198
853.9534883721	1.000394075	0.8305618558	0.8469300195	1.1661765197	853.9534883721	1.0009758204	0.372569829	0.9646628197	0.853626763	853.9534883721	1.0006611869	0.3717774795	0.9650382458	0.8542696947		1.0003733709	0.3717939034	1.2093376688	0.8543531306	853.9534883721	0.9976346769	0.5394040786	1.0662440276	1.0050864874
858.1395348837	1.0019112099	0.830178387	0.8440875497	1.1634177663	858.1395348837	0.9993393179	0.3691849402	0.9623927878	0.8522732401	858.1395348837	0.9997272011	0.3696022765	0.9627064151	0.8521024271		0.9998719534	0.3691791915	1.2037564801	0.8521063221	858.1395348837	0.9997807639	0.5443092099	1.0693068983	1.0067932083
862.3255813953	1.0002695583	0.8298478754	0.8421866435	1.1635183181	862.3255813953	0.9979642695	0.3667185157	0.9601948513	0.8496383054	862.3255813953	0.9990624776	0.3660968982	0.9596477595	0.8498062336		0.9995375065	0.3662422986	1.2024170149	0.8496620661	862.3255813953	0.9944596229	0.5430900682	1.0643805156	1.0004058251
866.511627907	0.9992896191	0.8280196406	0.8455248551	1.1636077785	866.511627907	0.9995941158	0.3622810701	0.9560773402	0.8472607102	866.511627907	0.9998131288	0.3630241627	0.9570262018	0.8470692817		0.9997510275	0.3629867001	1.2022075276	0.8468994775	866.511627907	1.0007956205	0.5410952107	1.0609652952	0.9985508451
870.6976744186	0.9995966623	0.8253108523	0.8465730544	1.1628766796	870.6976744186	1.0016431406	0.3599865369	0.9545787325	0.8441073075	870.6976744186	1.0007198113	0.3599633336	0.9536321205	0.8441129128		1.0005367705	0.3602156763	1.2063676422	0.8441524728	870.6976744186	0.9997448044	0.5356357685	1.0535011973	0.9936121961
874.8837209302	0.9995118875	0.8204232048	0.8476253043	1.1588826712	874.8837209302	1.0010626478	0.3576729215	0.9503741496	0.8410892083	874.8837209302	1.0012480818	0.3577209923	0.9515449651	0.8414192522		1.0004348379	0.3592382939	1.2110029162	0.8414021813	874.8837209302	1.0040260626	0.5317466593	1.0498826055	0.9904860742
879.0697674419	1.0014451491	0.8168224359	0.8480505187	1.155979653	879.0697674419	0.9999697753	0.3551217049	0.9486663819	0.8381631523	879.0697674419	0.9994408652	0.3600679883	0.9476782693	0.8387620524		1.0001242101	0.361957356	1.2136693441	0.8388581567	879.0697674419	0.9993989785	0.5272449973	1.0435665153	0.9863435144
883.2558139535	0.9997870589	0.8119501818	0.844120914	1.1524393384	883.2558139535	0.9959514043	0.3669270211	0.9427248449	0.8359102605	883.2558139535	0.9989517785	0.3678182022	0.9431558216	0.8357792775		0.999025019	0.3695765832	1.2104972594	0.8353998114	883.2558139535	1.0015392645	0.5247721057	1.0442118235	0.9872006794
887.4418604651	1.0004784036	0.8087951935	0.8410067291	1.1517462569	887.4418604651	0.9991405032	0.3807454501	0.936382769	0.831763749	887.4418604651	0.9984197734	0.3807463988	0.9361197047	0.8314384809		0.9998155852	0.3796867734	1.2113177181	0.8315799849	887.4418604651	0.9993265719	0.5236869016	1.0456575574	0.98071304
891.6279069767	0.9995157211	0.8072587209	0.8351242018	1.1515578918	891.6279069767	1.0008831116	0.3948396564	0.9299225406	0.8272374346	891.6279069767	1.0015013406	0.3902777907	0.9296607599	0.8270448952		1.000178667	0.3882393864	1.2111601967	0.8266169242	891.6279069767	1.0004359489	0.5236251378	1.0498794841	0.9813342759
895.8139534884	1.0002304577	0.8038819318	0.8320520103	1.1520528407	895.8139534884	1.0052499253	0.3955481413	0.9233912888	0.8227689743	895.8139534884	1.0007296272	0.3937385084	0.9223891656	0.8214622258		1.0006298321	0.3922718003	1.2091386984	0.8220902223	895.8139534884	0.9995209821	0.5223847366	1.0505474473	0.9837817487
900	0.998737323	0.8034436267	0.8279529379	1.1516191335	900	1.0000556637	0.3924014622	0.9175403673	0.8176635732	900	1.0005886799	0.3931637442	0.918570908	0.8185277327		0.9997195346	0.3930816757	1.2069527362	0.819225004	900	1.0000369141	0.5206901934	1.0495693282	0.990744586
