# Supplementary material for: On the causes and consequences of the uncoupler-like effects of quercetin and dehydrosilybin in H9c2 cells
Source: PLoS One. 2017 Oct 4;12(10):e0185691. doi: 10.1371/journal.pone.0185691 (PMC5627936; doi:10.1371/journal.pone.0185691)
Supplement: S2 File — Open Data archive containing the minimal dataset behind all figures. Raw data can be made available upon request. (ZIP) [file pone.0185691.s002.zip › Fig9dSupp(Fluo4NoCaDHSConfocal).csv]

2017-01-11	2017-01-11	2017-01-11	2017-01-11	2017-01-11		2017-01-17	2017-01-17	2017-01-17	2017-01-17		2017-01-18	2017-01-18	2017-01-18	2017-01-18		2017-01-19	2017-01-19	2017-01-19	2017-01-19		2017-01-20	2017-01-20	2017-01-20	2017-01-20
Time	COntrol	Iono	DHS1	DHS10		COntrol	Iono	DHS1	DHS10		COntrol	Iono	DHS1	DHS10		COntrol	Iono	DHS1	DHS10		COntrol	Iono	DHS1	DHS10
0.0	1.0049453542	0.9253883136	0.921738678	0.9608645972		1.0033788756	1.0094377353	1.000700953	0.9836231951		0.9999778666	0.9355079805	1.0000462572	0.9632607322		1.000815184	1.2230733315	0.9885061085	0.9911932625		0.9993438139	0.9710490196	0.9627454529	1.0199236272
4.0	1.0026237553	0.9304594155	0.9258250389	0.9552631047		1.0014302337	1.0071521621	1.0054456084	0.9865067442		1.000858363	0.9383402686	1.0005184373	0.962606219		1.0008674774	1.1979715285	0.9881773727	0.9933551708		0.9987646096	0.9686972175	0.9689115412	1.0206901398
8.0	1.0012882897	0.9395114402	0.9331585448	0.9480952526		0.997879157	0.9988642872	1.0108094665	0.9903292523		1.0025480238	0.940593267	1.0081244665	0.9651947232		0.9991485795	1.1509689121	0.9899188304	0.9986381762		0.9981110326	0.962852728	0.9732488455	1.0192889214
12.0	1.0014599287	0.9490774026	0.9431838557	0.9514403946		0.9989472506	0.9978436099	1.0141277777	0.9962053754		1.0018981754	0.9562943935	1.0152683814	0.97099913		1.0009985751	1.1005876509	0.9929545782	1.0049021331		1.0019020942	0.9609456747	0.9775840637	1.016304842
16.0	1.0006517098	0.9605730926	0.9561322567	0.9603338307		0.9997524078	0.9946753403	1.0145619972	0.9987586312		0.9999585074	0.9607008932	1.0205552451	0.9773262683		0.9989897901	1.0536696486	0.9954844734	1.0062184454		1.0017190046	0.9567852864	0.9753189538	1.0116897247
20.0	0.9984238304	0.9713986348	0.9716842381	0.9625635686		1.0006628702	0.9950744504	1.014241209	0.9973581978		1.0010741615	0.9682782498	1.0218602918	0.98763847		0.9985731516	1.0100287418	0.9966923399	1.0022924574		1.0026003928	0.9592484698	0.976761565	1.010359955
24.0	0.9985875146	0.9821525496	0.983374518	0.9671956295		0.9996944648	0.9946135151	1.0132023547	0.9950564861		1.003116053	0.9717684707	1.0212366239	1.0005717799		0.9977848502	0.9677583551	0.9961912309	0.9975262942		1.0026689416	0.9596544928	0.9798202328	1.0107233292
28.0	0.9998722542	0.9855727697	0.9911459318	0.965325036		1.0001917998	0.9973777266	1.0089200569	0.9962265845		0.998682386	0.9791537488	1.0184812756	1.0109330938		1.0006215057	0.9258300747	0.9960479641	0.9947845279		1.0029479741	0.9652538712	0.9855795433	1.00877426
32.0	1.0026453461	0.991937199	1.0017535726	0.9692459673		0.9990610391	0.9958284189	1.0032648847	0.9976872912		0.9960557247	0.9831646785	1.0166436683	1.0234943765		1.0002751489	0.887870946	0.9937454682	0.9926435799		1.0020863871	0.9727102515	0.9954757286	1.0087435214
36.0	1.0021452732	0.9966967658	1.0134664802	0.9703332659		1.002652385	0.9940641227	1.0009703445	1.0039815753		0.9957249019	0.9864000278	1.0136267137	1.0307192287		1.0019881025	0.8601223782	0.9925677667	0.9933867345		0.9986715759	0.9838488441	1.0078750981	1.009341059
40.0	0.9998491975	1.0017361964	1.0250801753	0.9764942619		1.001472176	0.9920785806	1.0027660568	1.0008265902		1.0013343916	0.9905320151	1.0064230208	1.0381376358		1.0001404994	0.8268636046	0.9902270005	0.994143074		0.9956980749	0.9932288671	1.0190006123	1.0093066937
44.0	1.0004434252	1.0118712452	1.037439009	0.9896958072		0.9965869932	0.9933549727	1.0021934443	0.9972274606		1.0018652936	0.999241593	0.9997002543	1.043192681		1.0013841588	0.8330118881	0.9909161036	0.9955095534		0.994121108	1.0003473803	1.026171902	1.0036615131
48.0	0.9976124878	1.020717454	1.0464002301	1.0036191805		0.997891375	0.9946452794	1.003589471	0.9982336856		1.0032801888	1.0144933248	0.9955682688	1.0509945752		0.9988185757	0.8373465655	0.9920130412	0.9937018833		0.9962516732	1.0015067253	1.0312125742	0.999336227
52.0	0.9920634029	1.0300800623	1.0446301391	1.0081351757		1.0010572546	0.9922763306	1.0027211068	1.0074085979		1.0024392114	1.0274569132	1.0014102756	1.0595840814		1.0116646485	0.8637162336	1.0049291401	1.004325352		1.0056384827	1.0038631934	1.0365819563	0.9946882655
56.0	0.9972285585	1.0479737429	1.0499322103	1.0179259212		1.0048396367	2.6429397059	0.9929068095	1.0133487972		1.0025175059	1.0404153309	1.009590192	1.0359875204		1.0077756736	1.7417295176	1.0101437974	1.0051198378		1.0100835847	1.6556748087	1.0323269206	0.9872966516
60.0	1.0020663177	1.7307937841	1.0453977871	1.0483515145		0.9977127983	5.6054554276	0.9840316954	1.0126000504		0.9977029568	2.8724655617	1.0017376878	1.0076210775		0.998493193	4.3083077997	1.0113604437	1.0043850883		1.0060887257	3.6715646168	1.0233760188	0.975585165
64.0	0.9989082133	2.9224012179	1.040662442	1.0758748265		0.9983543121	8.7400712732	0.9789424597	1.0119698214		0.9934439695	5.8871908043	0.9802479814	0.9747790818		0.986920989	7.0695245891	1.0107660475	1.0012651714		0.990042923	6.0446663471	1.0087377543	0.9660821117
68.0	0.9992656911	4.4511267062	1.0380594689	1.1010198698		0.9995895182	10.1482966715	0.9827044849	1.0083954193		0.9958229224	9.0167115188	0.9580668233	0.9727846503		0.9949949577	8.8750203149	1.0224198752	1.0119793084		0.992000982	7.7736328157	1.0116465141	0.9684800699
72.0	1.0055847355	5.5165577171	1.0474747179	1.11220165		1.0020626276	10.1191374838	0.9845251762	1.0063067354		1.0098228029	10.2842652364	0.9586741347	0.977151716		0.9997917953	9.0650437148	1.0234709502	1.011663169		0.9971112451	7.9459955164	1.0127678219	0.973068144
76.0	1.0069130839	6.1042338209	1.0596643185	1.1200715504		1.0007136863	9.784896418	0.983609335	1.0007899561		0.9986964317	10.1719917493	0.9644725309	0.9668732253		0.9987912073	8.9368567799	1.0230495898	1.00591259		1.0021202885	7.5481660539	1.0092459323	0.971023769
80.0	1.0007642226	6.3439101342	1.0842002156	1.1288443889		0.9987675337	9.3591221881	0.9843932242	1.0001171154		0.9876390583	9.7770903589	0.9657377316	0.9626043593		1.0008346861	8.7274872234	1.0214347535	1.0011627018		0.9994279294	7.0194827321	0.9989616525	0.9654313187
84.0	0.99480645	6.3427989661	1.1100503667	1.1258030979		1.0002972752	8.8931485644	0.9813055062	0.9973313539		0.9878295412	9.3426100737	0.9609269934	0.9580869466		0.9994405342	8.1401402231	1.0184185941	0.9962710565		1.0007676727	6.524544632	0.9917368184	0.9575537406
88.0	0.9947675398	6.2058862748	1.1318856819	1.11581216		1.0069106042	8.4558192575	0.983203528	1.0080528376		1.0075727055	8.9414701556	0.9527113594	0.9648020031		1.0013937341	7.5127363154	1.0171361254	0.9966433531		1.0006937969	6.0798973239	0.9823047157	0.9506499717
92.0	1.0000912893	5.9942091118	1.1404787733	1.0970044722		0.9952108049	7.9362173617	0.9782896567	1.0087987089		1.0083496422	8.4190694022	0.9337498728	0.9495794319		1.0003356597	6.8618980946	1.018834541	0.9978590669		1.0001544657	5.687695159	0.9772490782	0.9488131097
96.0	1.0023406811	5.7082226366	1.1424916493	1.0859819778		0.9910479503	7.3610735937	0.9800466177	1.0071672603		0.9997159226	7.9138444193	0.9217868443	0.9399445541		1.0004546804	6.1913291885	1.0197028706	1.0015675178		1.0002747745	5.3438254136	0.9721067984	0.9499055686
100.0	0.9982916819	5.4090919473	1.1450204113	1.0772528892		0.9940400398	6.7551250629	0.9876834405	1.0007799051		0.9996394774	7.4150449739	0.9215548136	0.9377721653		0.9992676897	5.5347700533	1.0229454628	1.0049866007		0.9985084925	5.0397767167	0.9673126426	0.9445407426
104.0	0.9950482469	5.0941970934	1.1508205789	1.0761738024		1.0098842821	6.1285920542	0.9980907389	0.995841775		0.9988895505	6.9334374411	0.9229123605	0.9297493189		1.0002286855	4.9463325452	1.0252989603	1.0083477905		1.0003277304	4.771959272	0.9615820451	0.9390423451
108.0	1.0010578592	4.7957798936	1.1600805706	1.0797619656		1.0022163088	5.4719811635	0.9934894967	0.9801788943		1.0009861888	6.4829231769	0.9291925674	0.9214938506		1.0012189101	4.4438533828	1.0344074378	1.0137783702		0.9989743092	4.5148812187	0.9572855643	0.9291835922
112.0	0.999666489	4.444227573	1.1543485755	1.0913920411		1.0006025653	4.9157225151	0.9949172343	0.9749794017		1.0000264692	6.1076960729	0.9332207611	0.9174095636		0.9996891144	4.0458731245	1.0390621181	1.0170435391		0.9975304815	4.2514560473	0.9491502959	0.9159457147
116.0	1.0026495731	4.1369803044	1.1472195366	1.1158233371		0.9992255872	4.4583026161	0.9967487853	0.9750568072		1.0004611039	5.795036272	0.9360478742	0.9214425884		0.9984229276	3.7173979164	1.0399142173	1.0221859666		0.9986227418	4.0063892529	0.945252171	0.897689461
120.0	0.9984465339	3.8511628619	1.1380892346	1.1425536671		0.9996785374	4.0550900401	0.9956678032	0.9762758542		0.9991606042	5.5146782574	0.9350757725	0.9254314475		0.9986874955	3.4415908129	1.0365425008	1.0225298684		1.0030138657	3.7846997439	0.9382388334	0.8909968771
124.0	1.0008752177	3.5800899432	1.1331735418	1.1616544156		0.9973768465	3.7077436034	0.9886492937	0.9735928395		0.9987495266	5.251948652	0.9334556027	0.9229868062		0.9997071888	3.1819351835	1.0306445453	1.0238526335		1.0103436192	3.6117570033	0.93713198	0.9018127663
128.0	1.0004848105	3.3314819697	1.1342874649	1.1717813868		1.0024003126	3.4235899805	0.9870271291	0.9760871632		1.0005921739	4.992491135	0.9341483485	0.9196720668		0.9999387438	2.9389426916	1.0237539984	1.0229358883		1.0015480967	3.4642980772	0.9349001278	0.935665322
132.0	1.0043847259	3.1314531739	1.1427908594	1.1806384426		1.0029407053	3.1814219364	0.9847025821	0.979048148		1.0007575535	4.7502482108	0.9315578005	0.914790218		1.0010746062	2.7146292623	1.0224752647	1.023052581		0.9941118157	3.3302936578	0.9340712446	0.963724808
136.0	1.0033602652	2.985198516	1.1516763635	1.1840729774		0.9994069209	2.9643781458	0.9835012681	0.9807794396		1.001518922	4.5008914143	0.930301807	0.911402605		1.000357023	2.5059859353	1.0214745266	1.0214191113		0.9916062438	3.1986764883	0.9330223229	0.9911795829
140.0	0.9988345651	2.830331339	1.1584493427	1.1914365358		0.9974354952	2.7718245266	0.9836985161	0.9814282336		0.99911061	4.2523335663	0.9290505418	0.9088611068		0.9990403228	2.3282616735	1.0226686609	1.0166630529		1.0010400567	3.0625153889	0.9290718478	1.0030891699
144.0	0.9980814711	2.6850906157	1.1695899805	1.1884903936		0.9999094635	2.5922243139	0.9858124257	0.9830231001		1.0014283504	4.0263651334	0.9345577518	0.9072538895		1.0004042822	2.1798749336	1.023981518	1.015992565		1.0016748236	2.9079248022	0.9195491054	1.0092511514
148.0	1.0020426791	2.5567052281	1.1834747351	1.1958371376		1.0009382053	2.4109776029	0.9875692967	0.9823365808		0.9992759219	3.80017851	0.9363913944	0.905722553		1.0020332296	2.0568958974	1.0269300117	1.0129227774		1.0007381686	2.7717695299	0.9092154848	1.0104529983
152.0	1.0002702633	2.4399748877	1.1942764008	1.2003810954		1.0015832577	2.2493664481	0.9885384136	0.9814199552		1.001024595	3.6025885378	0.9384075982	0.9044492066		0.9994552159	1.9333124406	1.0289949105	1.0087165931		1.0012431241	2.6545357028	0.9033957406	1.0134186243
156.0	1.0013031403	2.3385358751	1.2084096977	1.2107086604		0.9981864082	2.1081762767	0.9882688993	0.9758565239		0.9995082105	3.398555896	0.9399067921	0.905894326		0.9985870015	1.8132189894	1.0309861786	1.0062368875		0.9993284866	2.536513901	0.887898662	1.0127100257
160.0	0.9997256504	2.2450389984	1.2294654119	1.2192786233		0.9984070313	1.9855120639	0.9847508086	0.9721613889		1.0003857077	3.2169168471	0.9442180385	0.9046943587		0.9986252448	1.7357202167	1.0312369544	1.0037473547		0.9995332681	2.4355177499	0.8759897722	1.0145607236
164.0	1.0009743836	2.1530211494	1.2499818106	1.235445068		0.9998494195	1.8720124569	0.9828247192	0.9714582698		0.9984200581	3.0319347136	0.947623205	0.8985466116		0.9998778707	1.6550891301	1.0280121708	1.004759286		1.000823952	2.3346446799	0.8765132815	1.0146284619
168.0	0.9982594241	2.0642579416	1.2636533823	1.2573699262		1.0026698279	1.7735922526	0.9782791606	0.9710444272		0.9998743063	2.8548448996	0.9501904066	0.8925538616		1.0000659794	1.6111509988	1.0239842379	1.0049284535		1.0005216291	2.2418165301	0.8844438807	1.0134305512
172.0	0.9960189432	1.9753100434	1.2707368121	1.2768115162		1.0004113908	1.6834042847	0.9760990302	0.9707195316		1.0013504922	2.6803829357	0.9519600456	0.8902197667		1.0016751621	1.5682903041	1.0205701562	1.011593098		0.9995503667	2.1489095045	0.8986086869	1.0090963514
176.0	0.9935831683	1.8823269086	1.2675536659	1.2784969171		0.9986952194	1.6037479868	0.9731996279	0.9704891473		0.9998708575	2.5172199655	0.9519976432	0.8913241979		1.0006717182	1.5523864534	1.0149424288	1.0135832234		1.0005775353	2.0714195741	0.9049257891	1.0075554871
180.0	0.9940770246	1.7762190108	1.2605502875	1.2678419351		1.0009695468	1.5201936997	0.9747225572	0.9736187618		0.999633936	2.3603563755	0.9550183513	0.8939914855		1.0001303785	1.515522728	1.0095838723	1.0177868357		0.9996703966	2.0032857446	0.9131134556	1.0044123462
184.0	1.0016342452	1.6884231706	1.2490786435	1.2501189719		1.000216119	1.4425794432	0.9750667951	0.9762450218		0.9987909533	2.2128440973	0.9571794544	0.8943923719		1.0003659851	1.4489598857	1.0080591772	1.0190085916		0.9981045299	1.9369627431	0.9124260073	0.9997008723
188.0	1.0025150967	1.5997135157	1.2311544619	1.2281186469		0.9985392324	1.3661187782	0.9805566002	0.980648284		0.9999572365	2.0663400267	0.9551022462	0.8942726091		1.0004544192	1.3690309972	1.0098114986	1.0201670096		0.9989557309	1.8763502654	0.9114933577	0.9966930634
192.0	0.996278148	1.5266011668	1.2043693002	1.2054002476		0.9972216328	1.3009666598	0.9819092895	0.9833238879		1.0000473405	1.9332749019	0.951246437	0.8932472965		0.9991502772	1.2942747707	1.0126927148	1.0178603405		1.0015433876	1.8165488485	0.9087170499	0.9937283869
196.0	0.9956242641	1.4505768488	1.1822301036	1.1805981204		0.9988943905	1.2365333677	0.9823565022	0.9849599916		1.0007930504	1.8093537249	0.9479436603	0.8914277511		0.9988044233	1.2239899389	1.0151585383	1.0175908692		1.0019793455	1.757460309	0.9099267059	0.9946620915
200.0	0.9971550346	1.3886182836	1.1686464861	1.157493234		1.0007357761	1.1836842068	0.9761903586	0.9864548517		0.9994225357	1.6927028924	0.9464202129	0.8868459204		0.9989392323	1.159973914	1.0145140091	1.0184128742		1.0003688566	1.6988319573	0.9112568305	0.9957945341
204.0	1.0048126791	1.3278203019	1.1573941876	1.1321603974		1.0036360284	1.1372465149	0.9748730715	0.9929647866		0.9997365779	1.5858082034	0.9456419332	0.8836384923		1.0004097048	1.1002011326	1.014993754	1.020743695		0.9996283988	1.6385369563	0.9131633574	0.9993495403
208.0	1.0052900216	1.2654307401	1.1466085487	1.110876825		1.0022476321	1.0984635683	0.9764789884	0.9996253731		1.0014338173	1.4857399977	0.9448718871	0.8829915197		0.9999356827	1.0481678388	1.0142139594	1.0199151013		0.9986545181	1.5811842708	0.9129656319	1.0014261869
212.0	1.0022462193	1.2004765485	1.129469391	1.0921141097		1.0029096987	1.0573070302	0.9796418108	1.0071154226		1.0014088259	1.4006373658	0.9426200583	0.8824636139		1.0010027141	1.0046951532	1.0164066525	1.0237580943		1.0003627086	1.528857877	0.9114139928	1.0021377216
216.0	0.9982418714	1.1402235008	1.1177284383	1.0746733506		0.9953306786	1.0226705239	0.9825322784	1.0138421554		0.9997190515	1.317684297	0.9398113024	0.883406664		0.9992448406	0.9665553583	1.0145954736	1.0252155763		1.0009397271	1.4798154462	0.9099323083	1.0004240617
220.0	0.9991518843	1.1034578263	1.1138830313	1.0655444823		0.9968572095	0.9872613761	0.9804243995	1.0200492037		0.9993292376	1.2448177979	0.9389018678	0.8866974818		1.0006243714	0.9333779218	1.0126845443	1.0291020109		1.0014406614	1.4345408608	0.9106957761	0.9998627254
224.0	0.9977115216	1.0669378126	1.1077091678	1.0453383697		0.9984255338	0.9591232822	0.9774171644	1.0252566735		1.0000813366	1.1689773085	0.9392803588	0.888372541		1.0002807659	0.9062870016	1.0109387331	1.028025477		0.9985065403	1.3904757946	0.9111093772	1.0013349847
228.0	1.0015850381	1.0379053544	1.1029297753	1.0320076086		1.0037480147	0.9287558688	0.9728923062	1.028022973		1.0007209837	1.1042875338	0.9398514278	0.8884160833		1.0009895098	0.8842775819	1.012456043	1.0300241396		0.998136402	1.3504489127	0.9127467433	1.002164626
232.0	1.0051116325	1.013017906	1.1040110352	1.0207205502		1.0003857023	0.9001858206	0.9676054434	1.0260384333		0.9989991123	1.0448140018	0.9404686613	0.8850255685		0.9987699379	0.8970184412	1.012350581	1.0253582938		1.0005197356	1.3138283418	0.9130925445	1.0044481961
236.0	1.002737761	0.9902356702	1.1020315408	1.0112699299		0.9999164877	0.8293841117	0.9668461748	1.027192123		0.9973240456	0.9880552359	0.9383388127	0.8821983218		0.9995059169	0.9134980619	1.0140911058	1.0248776895		1.0028559987	1.2782107883	0.915272393	1.0049038825
240.0	0.9969395563	0.9652434028	1.1014813061	0.9995421717		0.9996217116	0.7895024935	0.9637842861	1.0282102886		1.0001975418	0.943404874	0.937901182	0.8782452939		1.000776144	0.9547711663	1.016565668	1.0255500969		1.0016813988	1.2460131527	0.9160444433	1.0068653302
244.0	0.9994137251	0.953634928	1.1013604733	0.9940312455		0.9999948211	0.7601715797	0.9597204043	1.0298831764		1.0007769811	0.89843685	0.9369903929	0.8742518421		1.0018374434	0.970064742	1.0155303744	1.0317561032		0.997900399	1.2128666136	0.9180783439	1.0067695636
248.0	1.0025445071	0.9347607333	1.1040073571	0.9820597267		0.9995423949	0.7761147081	0.9582996937	1.0291849312		1.0017761426	0.8666081184	0.9376218343	0.8721949973		0.9994972492	0.9861397685	1.0125382174	1.0346355068		0.9960431547	1.1847235757	0.9178945205	1.006048712
252.0	0.9983557745	0.9329300322	1.0970830148	0.9705148977		0.9997665974	0.7566138502	0.9600542394	1.028595924		0.9999225962	0.8377382492	0.9402825602	0.8730523057		0.9991696164	0.9831436401	1.0134868091	1.0355965226		0.9997276773	1.1560830526	0.9170113697	1.0037729435
256.0	1.0012328915	0.9294775102	1.0975004829	0.9717093216		1.0015746411	0.7293959341	0.9641098533	1.0266245574		1.0002886817	0.8151798934	0.9412829465	0.8735431313		0.9990087004	0.9767249473	1.0177561533	1.0374136468		1.0020840816	1.1279303013	0.9144680697	1.0024276836
260.0	1.0008682235	0.9264386406	1.0908655891	0.9700192697		0.9999868967	0.702740882	0.9648950004	1.0272372982		0.9995590226	0.7886216	0.9406696879	0.8723636106		0.9998639191	0.971397377	1.0181663474	1.0373583591		1.0012860317	1.0960064721	0.911360705	0.9967054475
264.0	1.0036088989	0.9151297786	1.0946929835	0.9736689555		0.9980217611	0.6840304666	0.9577794962	1.022889057		0.999481723	0.7589090566	0.9403189214	0.8720080221		0.9990705144	0.9630123428	1.0119514144	1.0384329306		0.9980425379	1.0645840202	0.9130024014	0.9918489868
268.0	0.9981809148	0.8987407189	1.0965687251	0.9657441976		0.9990337684	0.6660472622	0.9541705458	1.0233058765		1.0009672953	0.7345034192	0.9424510716	0.8729849343		0.9994340545	0.9589051774	1.008387945	1.0385593665		0.9994025753	1.0353893254	0.9169022482	0.9881192345
272.0	1.0014330712	0.87807514	1.1029847716	0.964623791		1.0027793143	0.6530195487	0.9546468818	1.0274554267		0.9993233073	0.7486129219	0.9485482836	0.8708649933		1.0019230294	0.9538627634	1.0067579878	1.0421678332		1.000440064	1.0064604004	0.9186866626	0.9842327351
276.0	1.0008283395	0.861992006	1.105072859	0.9664306261		1.001641484	0.6403208872	0.9561028046	1.0294133832		0.9998912219	0.771092705	0.9558855576	0.8686286039		1.001718974	0.951037596	0.9901334515	1.0422009405		1.0013673578	0.9762035491	0.9186212389	0.9860550652
280.0	0.9901675499	0.8481782161	1.095635872	0.9627082044		0.9964689364	0.6331110079	0.9518205378	1.0301948944		0.9996123034	0.7941508948	0.9603085429	0.8650659966		1.0006654811	0.9197102842	0.9904259345	1.0448605928		1.0012647849	0.9511941085	0.9198133762	0.9885001396
284.0	0.995171227	0.8419630121	1.0879014099	0.9627235219		1.0005422604	0.6246720211	0.9503596383	1.033777283		1.0007694126	0.7829518092	0.9625031317	0.8643852741		0.9984808511	0.9122821393	0.9923551632	1.0475413156		1.0008024711	0.9309294838	0.9202988872	0.996977843
288.0	1.0019112434	0.8350681565	1.0837983809	0.9586135223		1.0011613327	0.6149810523	0.9516600038	1.0378355059		0.9989105729	0.7702410585	0.9611754487	0.8616107885		0.9993702866	0.9074062356	1.0139155355	1.0516360251		0.9982579141	0.914505683	0.9208032992	0.9974492921
292.0	1.007444883	0.8191001736	1.0723817133	0.9489791148		1.0007187718	0.5989055208	0.9526482236	1.0392478567		0.9978398181	0.7554526403	0.9598162199	0.864447302		0.9991877836	0.930214922	1.0143189734	1.0510238616		0.9986057445	0.8995891878	0.918449065	0.9992319015
296.0	0.9961888159	0.8059553139	1.059532046	0.9366844339		0.9965378578	0.5854878182	0.9502319173	1.0391581495		1.0003451138	0.7386648864	0.9597243971	0.8667678233		0.9991929995	0.9313606973	1.0119098348	1.0494554219		0.9987002635	0.8851540748	0.916140212	0.9988941913
300.0	1.0043384244	0.8060332151	1.0586919517	0.9439756306		1.0015020193	0.5741897471	0.9481165776	1.0425939095		1.0015544224	0.7188465997	0.9580075974	0.868665905		0.9998806946	0.9306883385	1.0056941833	1.0489565289		1.0007048331	0.8713365841	0.9080611444	1.0018245009
304.0	1.0013141834	0.8214840603	1.0503095069	0.9456101675		1.0031578756	0.5648951309	0.9523804753	1.0447570669		1.0021278035	0.7018874426	0.9579038048	0.8636368813		1.0012432166	0.9272187113	1.0022934727	1.049868684		1.0004140201	0.859050521	0.9019307477	1.0010258297
308.0	0.9978802635	0.8484704437	1.0407803774	0.9460501995		1.0019080083	0.5540527361	0.9581561227	1.0448405446		0.9990787187	0.6879559475	0.9574589062	0.8604856173		1.0005254766	0.9230016222	1.0023538938	1.0486409224		1.0007106835	0.8484475372	0.896580641	0.9997219647
312.0	0.9945022221	0.8683342139	1.0328634618	0.9366770327		0.9969970213	0.5405266969	0.9632821019	1.0459775509		0.9999128545	0.6852646387	0.9614904516	0.8596410985		1.0007300731	0.9218353765	1.005315174	1.0490710571		1.000990316	0.8448243478	0.893159661	0.9978334311
316.0	1.0012944118	0.8680393881	1.0345981617	0.9522327308		0.9981243782	0.5264817144	0.967451544	1.0501770392		0.998532314	0.6825160092	0.9644650265	0.8597617343		0.9985237341	0.9230121805	1.0072317998	1.0498261387		1.0000589742	0.8409261778	0.8891749979	0.9971147199
320.0	0.9925838527	0.8442558608	1.013114738	0.9546572876		0.9997801585	0.5180810552	0.969099392	1.0530798019		1.0007136864	0.6793144796	0.9660602307	0.8608523566		0.9977625329	0.9233349832	1.0076013483	1.048794456		0.9996652356	0.8379274476	0.8860516476	0.9966713384
324.0	1.0001280533	0.8256132617	0.9948946096	0.9606126726		1.0008778035	0.572331182	0.9721701084	1.0534835504		1.0001812119	0.669682809	0.9654855829	0.8599624965		0.9985598328	0.9212546345	1.0074533234	1.0486180641		1.000388171	0.831549478	0.8799363842	1.0017578712
328.0	1.0041839744	0.8085825348	0.9695279303	0.9342054317		1.0028864375	0.6532755461	0.9738604694	1.056896456		0.99912101	0.6494497985	0.9607146078	0.8602576203		1.0020987831	0.916685244	1.0100364578	1.0477497339		1.0001799301	0.8246985398	0.8697594243	1.0028424403
332.0	1.009512662	0.7952230145	0.9454383351	0.9135580196		1.0012843726	0.7400505088	0.9761728848	1.0607783182		1.0005894246	0.6348918132	0.9585967643	0.8578944672		1.0015619828	0.9092252037	1.0078512662	1.0438626648		0.9995541209	0.8140154628	0.8529769272	1.0015321942
336.0	0.9989926888	0.7842360894	0.9062973504	0.8966980109		0.9999848233	0.7675727338	0.9765308307	1.0659066355		1.0000999457	0.6237825212	0.9540417062	0.8563762581		1.0009390799	0.9003650994	1.0049334089	1.0423370677		0.9984163506	0.8056685189	0.8216590509	0.9945889325
340.0	1.000242806	0.7807198698	0.8954041482	0.89666924		0.9968608014	0.7755414458	0.9789564373	1.0749281631		1.0006763075	0.6194894767	0.9507253032	0.8498676161		1.0015566723	0.8986909085	1.0044281703	1.0424779063		1.000432255	0.7964226171	0.8219570389	0.9930813514
344.0	0.9977836747	0.7731480991	0.8966789065	0.894071199		1.0008259284	0.7752496376	0.9866424654	1.0811368288		0.9999469428	0.6189200951	0.947567883	0.8490397446		1.0005665263	0.896177069	1.0064599763	1.0414135877		0.9996188032	0.7895190695	0.8426248804	0.990240259
348.0	0.9977214144	0.7695807425	0.9186174534	0.893063006		0.999234039	0.776514122	0.9850384358	1.0846455978		1.0007955209	0.6137459112	0.9478468706	0.8484679612		0.9985163132	0.8951695399	1.0108902583	1.0369485741		0.9987028856	0.7854085746	0.8929442331	0.9880684097
352.0	1.0005850027	0.7648944312	0.9238860516	0.900906202		0.9990802068	0.7723926131	0.9835165109	1.0832999645		0.9995152219	0.6125121357	0.947488576	0.8515754262		0.9997188916	0.891468955	1.0120519899	1.036563435		0.9996132417	0.7816400802	0.9126426154	0.9905431569
356.0	1.0003050354	0.7585183723	0.9183539413	0.9151696067		0.9963875666	0.7672706966	0.9789129247	1.0855603115		0.9999960747	0.6084172206	0.9492071497	0.853275009		1.0002849048	0.8884170959	1.0044909795	1.0383109888		0.9990571618	0.7879368774	0.9123144646	0.9883881101
360.0	1.0032076907	0.7506076317	0.9075905338	0.9274363024		1.0014579316	0.7607865252	0.9828618493	1.0869430922		0.9994696339	0.6084080937	0.9495016867	0.8538929956		0.999539438	0.8866972424	0.9951156683	1.038835915		1.0009031298	0.7951335774	0.9026055635	0.9898242243
364.0	0.9982339533	0.7403665153	0.8957071003	0.9364918762		0.9989273774	0.7523667699	0.980921416	1.0823173855		1.000422277	0.6119325501	0.9511268835	0.8504511317		0.9957382244	0.8823039407	0.9858233811	1.0355037538		0.9993253377	0.8087484924	0.8955055082	0.9866599322
368.0	0.9990773147	0.7358191958	0.8865113559	0.9366861716		1.0008048557	0.7433058333	0.9725867016	1.0778951484		1.0009353356	0.6137449943	0.954138475	0.8511141519		1.0010539233	0.8768235157	0.9849288715	1.0379865638		1.0004050515	0.8099484178	0.8950576972	0.9848746061
372.0	0.9953001938	0.7272094247	0.8712474665	0.9351191435		0.9994959333	0.7457036305	0.9688207298	1.0753662926		1.001795524	0.614595078	0.9569472259	0.8526387562		1.0040609515	0.871147404	0.9880792649	1.0427965432		1.0026574567	0.8056492564	0.8940936052	0.9853471162
376.0	1.0085209357	0.7302078353	0.8658693998	0.9351524072		1.0051039385	0.7435799964	0.9657433018	1.0784749918		0.9988940512	0.6074844057	0.9572200132	0.8551617239		1.0030766532	0.8679650612	0.9926637855	1.0504940349		1.0034782813	0.8007711647	0.8987752226	0.9860921666
380.0	1.0071194144	0.7330841898	0.8604798039	0.9411219949		0.9989187669	0.7544684177	0.9626454593	1.0773494998		0.9991874875	0.6049036124	0.9583280538	0.8565729936		0.9965320852	0.8663178673	1.0030855631	1.0539342176		0.9995132228	0.7941941756	0.8967141749	0.9852999845
384.0	0.9931211391	0.7284034794	0.8668764539	0.9396678212		0.9985771608	0.7629253178	0.9595518718	1.0772721069		0.9991869088	0.5987594414	0.9597055595	0.8543719766		0.9973930139	0.8650727187	1.0131439749	1.0614898697		0.9970561873	0.7927579218	0.8955247865	0.983491526
388.0	0.9883824052	0.7239156617	0.879027013	0.9412053825		0.9980659576	0.7844070207	0.9468861285	1.0723469311		0.9987502171	0.5941296331	0.9608380785	0.8517140307		1.0007177578	0.8636569137	1.0214391433	1.0625367581		0.9992487072	0.7881505761	0.8942949282	0.9822240311
392.0	0.999347384	0.7160298362	0.9001234463	0.9383647942		1.0011293742	0.7965253225	0.9453927761	1.0719444776		0.9980466679	0.5958769605	0.9585348799	0.8463754976		1.0005355797	0.8561987936	1.0233559781	1.0585294341		1.0003363249	0.784761167	0.8907050755	0.9818935496
396.0	1.0093453681	0.709902999	0.9004969702	0.9317527314		1.000943054	0.8001461215	0.9448171643	1.0731151469		1.0008501454	0.5979160604	0.9554697928	0.843954612		1.0006096624	0.8524844077	1.0222148336	1.0551023142		0.9979587678	0.7752890739	0.8865235606	0.9788652997
400.0	1.0058123288	0.7035841091	0.9048811734	0.9293307551		1.0002470046	0.8029084137	0.9616093449	1.0760921498		1.0015175164	0.6019279589	0.9519480768	0.8410014665		0.9994438911	0.8435521023	1.0238020321	1.053299269		1.00002825	0.7668667699	0.8762171001	0.9791059683
404.0	0.9941632155	0.7014105314	0.9120944009	0.9307211002		1.0004589636	0.8047652	0.9662820174	1.0769465053		1.0015882444	0.5676871539	0.9529342826	0.8407176491		0.9995594392	0.8392246368	1.0201106687	1.0531142052		1.0025978632	0.7582394196	0.8705604543	0.9807081966
408.0	0.9958662393	0.7002100811	0.9241557225	0.9348448592		0.9983175236	0.8062208211	0.9668235007	1.0742954963		1.0001917828	0.5581196276	0.956088633	0.8396883109		0.9986841185	0.8467793468	1.0202845535	1.0492801005		1.0019827087	0.7517629444	0.8746705906	0.9826601986
412.0	0.9981878591	0.6954330229	0.9337355337	0.9347375497		1.0025200446	0.8084094693	0.9664923395	1.0808421419		1.0014130629	0.5509259266	0.9599673193	0.8416522188		1.0016798045	0.879674533	1.0195455719	1.0492234849		1.0008149275	0.7493033096	0.8850874388	0.98442539
416.0	1.0079614475	0.6921476631	0.9380121889	0.9270073473		0.9999752962	0.8030392502	0.9655671111	1.0819562634		0.9994253878	0.5767041167	0.9627533804	0.8413022597		1.0011911267	0.9102667501	1.0235198499	1.0484508228		0.9992641302	0.7480609115	0.8967791806	0.9856973123
420.0	0.997957797	0.6803276757	0.9331320587	0.9162955234		0.9986776367	0.7990041605	0.962973969	1.082080786		0.997840897	0.588791834	0.9626136379	0.8427090981		1.000870393	0.9226890481	1.0251043527	1.0504754533		0.9987793886	0.7441079086	0.898345455	0.9835908941
424.0	0.9963012018	0.6695655409	0.9256479398	0.9130940186		0.9985332572	0.7924545885	0.9651594303	1.0810833915		1.0043888274	0.6024079111	0.9689566958	0.8458600535		0.9997554769	0.9157075118	1.0264405194	1.0542408507		0.9998053658	0.7406945325	0.900697839	0.9832015086
428.0	0.9988086295	0.6568040511	0.9139934571	0.913915051		1.0012452601	0.7889596232	0.9676859052	1.0838813985		1.0021367691	0.6082737185	0.9735197854	0.8497211286		0.9990931877	0.9086123591	1.0237406909	1.0588857847		1.00010951	0.7346149167	0.9003065562	0.9809386719
432.0	1.0032258916	0.650188722	0.9234406776	0.9117929479		0.9990049048	0.7832817014	0.9688595494	1.0791472295		0.9956701244	0.6074772787	0.975205304	0.8513206126		1.0052326457	0.9127762723	1.0267327072	1.0692310329		1.0014457502	0.731039342	0.8887900464	0.9799579529
436.0	1.0023788977	0.6529463461	0.9309355393	0.9038806931		0.9982731895	0.7826615939	0.9643992941	1.0752393357		0.9923546188	0.6009896755	0.9767343707	0.8543781836		1.0008598571	0.9142970473	1.0295669252	1.0742063029		0.9986151371	0.7251083689	0.8833132162	0.9782906768
440.0	0.9985679322	0.6706186148	0.9465370792	0.9008501699		0.9995421719	0.7787559611	0.9613488249	1.0692483515		1.0023933036	0.6011029208	0.9813558087	0.8570143101		0.991433462	0.907794126	1.0280269727	1.0725679548		0.9992975336	0.7226935376	0.8835118371	0.9796364012
444.0	1.000466881	0.7019033723	0.9499835504	0.9025368215		1.0007350303	0.7676926944	0.9522638405	1.0653717535		1.0034208501	0.5930017381	0.9784061896	0.8518707185		0.9917274987	0.9051339697	1.0280279614	1.0671043602		0.9983219655	0.7186021849	0.8920647728	0.9776978073
448.0	1.002269597	0.7383205245	0.9524772043	0.9068292662		1.0020137098	0.7560075229	0.9450274951	1.0621008489		1.0019957628	0.5928907998	0.9784305072	0.8475622636		1.0017203559	0.9072755649	1.0251535881	1.0639023632		0.9992577307	0.7149673255	0.8922560837	0.9756387087
452.0	1.0010008518	0.763639896	0.9533095027	0.9075475132		1.002929365	0.7477411746	0.9437497145	1.0592139088		1.000788225	0.593136248	0.9789531838	0.8510806816		1.0069714922	0.9022781293	1.0169768204	1.051831643		1.0009299697	0.7072807918	0.8860748686	0.9707391528
456.0	1.0002720838	0.7764726901	0.9529836806	0.9106608518		0.9980811963	0.7471453963	0.9454265175	1.0565151393		0.9992909628	0.5947011059	0.9805090047	0.8559668067		1.0069975809	0.9057077189	1.0165968062	1.0518110675		1.0001899386	0.7024474577	0.8737462422	0.969339096
460.0	1.0043283596	0.780012348	0.9601137472	0.9161413387		0.9990676108	0.7467894825	0.9510787066	1.0561435957		0.997679065	0.5947049561	0.9772678907	0.8630285937		1.0028241781	0.9103686541	1.0223153209	1.0578520852		1.0011226321	0.7039258205	0.856243606	0.969327438
464.0	0.9937807344	0.7783320275	0.9550985232	0.9150448982		1.0003043606	0.7502377561	0.9553003162	1.0624862164		0.999943642	0.592753963	0.9773028368	0.8677078073		0.9912357807	0.9145826042	1.0206634924	1.0511708565		0.9987693645	0.6960471709	0.8394207227	0.9720971771
468.0	0.9964132132	0.7777725352	0.952124779	0.9100502361		0.998426522	0.7446776735	0.9555161954	1.0617690957		1.0012755694	0.5894013868	0.9759870765	0.868577525		0.990919216	0.9100354784	1.0185032848	1.0432412686		1.0009087357	0.7040166664	0.836766267	0.9746435096
472.0	0.9961474462	0.7778938295	0.9437357088	0.9103588448		0.9983771506	0.7393047788	0.9516496292	1.0665627028		1.0003091219	0.5870085792	0.9759565997	0.8645248105		1.0024099858	0.9089780698	1.0210149176	1.047078092		1.0005187314	0.7076315866	0.8420093734	0.9725353411
476.0	1.0054486111	0.7727030945	0.9375976785	0.9097966681		1.0032954043	0.7345401896	0.9541615061	1.0685347556		1.0001002287	0.5910857093	0.9792020092	0.8530012365		1.0051759594	0.8995136928	0.996781981	1.0507334015		1.001744914	0.7239425812	0.8643068088	0.9727139599
480.0	1.0024733594	0.7662910968	0.9321102868	0.9098986		1.0032886334	0.727782811	0.9498719916	1.0713386193		0.9988788918	0.589485054	0.9798223364	0.8370675539		1.0011818428	0.8939249394	0.9753369979	1.0588003464		0.9989930814	0.7215160425	0.8796762649	0.9698026322
484.0	0.9975413065	0.7592176236	0.931605359	0.9133530299		0.9982694571	0.7360283704	0.9502437211	1.0730516155		0.9983005104	0.5907328892	0.9791607276	0.8400096621		0.9981075975	0.8877983344	0.9672036201	1.0587387673		0.9994313016	0.719201431	0.8936172442	0.9656842344
488.0	0.9952254183	0.7530514541	0.9259042234	0.9134210223		0.9959790634	0.7476969153	0.9470562463	1.0754677286		0.9995002808	0.5910962485	0.9769522264	0.8518976307		1.0004479856	0.8805252411	0.9791054902	1.0616331851		0.9987385925	0.7126080665	0.8907708264	0.9568414899
492.0	0.9922366381	0.7405650854	0.9274212027	0.9033951649		0.9995522103	0.748942503	0.9437053795	1.0766735661		1.0008013725	0.5939491002	0.9746015785	0.8718529382		1.0002609179	0.8705679766	0.992550178	1.0596075063		1.0002898292	0.7075640246	0.8904867855	0.9598709468
496.0	1.002206735	0.7343064405	0.9306824753	0.8931321641		1.0014696658	0.7362606226	0.938993665	1.0713359526		0.999018613	0.5910895996	0.9694550968	0.8742622171		1.0022782975	0.8620699394	0.9965901245	1.0585225487		0.9996386876	0.700190258	0.8906508133	0.9664155749
500.0	1.003044211	0.7186767952	0.9257393354	0.8771878272		1.0015058794	0.7227080718	0.935540931	1.0673981933		0.9992386541	0.5913450319	0.9663087148	0.876899203		0.9993240001	0.8581655993	0.9994354476	1.0559387739		0.9997828544	0.6950603543	0.8913104005	0.9724671951
504.0	1.004180629	0.7148080577	0.9141429784	0.8688188144		0.9983189913	0.7154296236	0.9295782645	1.0570985827		1.0015146065	0.5922921695	0.9651414868	0.8770429558		0.9998826154	0.859067692	0.999594986	1.0590346997		1.0020451087	0.69256049	0.8937058658	0.9715013709
508.0	1.0042600654	0.7111137697	0.9040011145	0.8647766172		0.9994072254	0.7094992357	0.9268503979	1.0521026044		1.0009855014	0.5870078387	0.9625732958	0.8756857955		1.0008174356	0.8610749447	1.0004271905	1.060817103		1.0016227138	0.691552695	0.896938051	0.9706738146
512.0	1.0012174405	0.7176284041	0.9029127512	0.866984472		1.0017116816	0.70694501	0.920516813	1.0493357328		0.9999855601	0.5851563349	0.9599993359	0.8748339327		1.0008386121	0.8611908897	1.0003044907	1.0630342469		0.999557311	0.6898813892	0.8983830146	0.9690848401
516.0	1.0019892243	0.7228906403	0.9006508961	0.8700648919		1.0003763397	0.7005865524	0.9183338739	1.0511869749		1.0005640996	0.5824262636	0.9575970184	0.875040246		1.0010786675	0.864704481	1.0032170539	1.0643532289		0.999171837	0.6875257795	0.8980622429	0.9689201233
520.0	0.9897222629	0.7199604372	0.8903571234	0.8607051084		0.9983908034	0.6952094673	0.9118096538	1.0483412254		1.0005156396	0.5868570308	0.9584615571	0.8758346879		0.9984137602	0.8662153468	1.0070392435	1.0691274556		1.0010774461	0.6872572594	0.8976681468	0.9741770207
524.0	0.9977532903	0.7169952327	0.8801811961	0.8514664185		1.001615911	0.6878075033	0.9140267506	1.0477664151		1.0008525563	0.5853625193	0.9591323327	0.8767853787		0.99872966	0.8688128174	1.0118969231	1.0724159863		1.0001731297	0.687233292	0.8954816036	0.9797331848
528.0	1.0017686015	0.7090374759	0.8713674547	0.8442241748		1.0016911676	0.6720287154	0.9129271449	1.0411602798		0.9997856235	0.5925027857	0.962862268	0.8801406601		1.0001693531	0.8663239099	1.0173053064	1.0775191785		0.9974243823	0.6877417035	0.8948530447	0.9873629267
532.0	1.0091987947	0.7029343272	0.865793439	0.8358714959		1.0021617357	0.6583966741	0.9169369288	1.0422502658		0.9995591451	0.5894305979	0.9636171602	0.8821286775		1.0012246086	0.8676118088	1.0199957937	1.0784111872		0.9995741094	0.6859394326	0.8968393405	0.9900412015
536.0	0.9983045531	0.6961505329	0.8584614035	0.8256784326		0.9998035929	0.6491622397	0.9187520861	1.0418272803		0.9995483927	0.5936144368	0.9672115792	0.8837701614		0.9983748515	0.8659118936	1.0163937318	1.0759466488		0.9989792925	0.6807978129	0.8947720927	0.9910746985
540.0	1.0012927155	0.6986710391	0.8615500943	0.831453028		0.9968016729	0.653483584	0.922789376	1.040654252		0.999910136	0.5892868682	0.9704592164	0.8871671779		0.9982916627	0.8638346316	1.0189340115	1.0737896034		1.0012280203	0.6749077977	0.8924891511	0.9902140991
544.0	1.000171986	0.6948257053	0.8642514519	0.8308450005		0.9983911855	0.6524350978	0.9286629406	1.0413892643		1.0002626919	0.5883365878	0.9721613869	0.8883508822		1.001585648	0.8650263323	1.0176859044	1.0760428194		0.999734439	0.6721518901	0.8895665945	0.9915644332
548.0	0.998606003	0.6918915514	0.8627144653	0.8321473205		1.0005729041	0.6484445235	0.9354077801	1.0441846311		0.9988268906	0.5821364874	0.9731175861	0.8800082025		1.0005457654	0.8588439518	1.0187098271	1.0752316198		1.0004489277	0.6678645532	0.8886282419	0.9879951537
552.0	0.9944575621	0.6896063128	0.8574504723	0.8241680244		1.0008161483	0.6376845427	0.9362443479	1.0461660034		1.0006625332	0.5792189583	0.9737105319	0.8737363788		0.9987760656	0.8563998557	1.0127527554	1.0737584642		0.9996017451	0.6631404903	0.8868149521	0.9838312477
556.0	1.0009525135	0.6888158543	0.8521083528	0.8263197398		0.9968492556	0.6317179517	0.9142058398	1.0409893473		1.0002434139	0.5748414085	0.9748852042	0.8712038059		1.0008086964	0.8621383432	1.0152575655	1.071257887		1.0020613759	0.6591363458	0.8890445169	0.9823433808
560.0	1.0041940207	0.6867607862	0.8556966227	0.8172437964		1.0019401654	0.6237329698	0.905606633	1.0418828022		1.0000358435	0.5715460963	0.9764719765	0.8779120647		1.0007047705	0.869948285	1.0169835531	1.0678888546		1.0000425504	0.6552406286	0.8895848391	0.9835813016
564.0	1.0007210287	0.6775720757	0.8573707469	0.8161301822		1.0031273476	0.621435808	0.9029631291	1.0391167969		0.9997047807	0.5709734411	0.9757296682	0.8826316573		1.0000198854	0.8778918934	1.0208336727	1.0647843457		0.9993890079	0.6541491662	0.8930023717	0.9875342812
568.0	0.9965782016	0.6745180309	0.8680719082	0.81007329		1.000357333	0.6188832485	0.9174572106	1.0360748097		0.9999800518	0.5719394676	0.9782308402	0.883817399		0.9980881396	0.8734554025	1.0200349901	1.0634607332		1.0000053204	0.6537203453	0.8926668754	0.9919474176
572.0	0.9976010131	0.668931862	0.8857784034	0.8171423214		0.9959102801	0.6185108355	0.9262488995	1.0311700569		1.0012219362	0.5742568661	0.9779584814	0.8920578319		1.0010665105	0.8699280966	1.0187025996	1.0668908393		0.9995766405	0.6524060833	0.8843500389	0.992086393
576.0	1.0035430936	0.6650779831	0.910737571	0.8195404681		0.9982754255	0.6146870891	0.9250284286	1.0276296618		0.9998077697	0.5716901499	0.9806549336	0.8971384917		1.000954091	0.8633869724	1.0135986907	1.068517345		0.9990362242	0.65377364	0.8689592197	0.9923747313
580.0	1.0063539686	0.6634646365	0.9317432511	0.8307279704		1.0015871093	0.6095614074	0.9275345442	1.0297109194		1.004533617	0.5730300515	0.9854889713	0.9073442431		1.0008398586	0.8632665698	1.0127835106	1.0709057534		0.9992107659	0.6531884275	0.866311071	0.9921118084
584.0	0.9988330969	0.6581035211	0.9373381017	0.8307874615		1.0008341067	0.6051904723	0.9227729827	1.0288573858		0.9985302517	0.5702743269	0.9908230219	0.9092459434		0.9989901263	0.8628971729	1.0115786344	1.0688878353		1.0015904617	0.6516343056	0.8718780635	0.9957707557
588.0	0.9889963519	0.6515350771	0.9341696638	0.8208372124		1.0010982918	0.6007864164	0.9195568591	1.0299441026		0.996901241	0.565477588	0.99345541	0.9109285438		0.9977756626	0.8634256159	1.0114974924	1.0670436782		1.0009387559	0.6471257782	0.8806474717	0.9969840766
592.0	0.9887024856	0.6420141354	0.9248608737	0.8055221657		1.0010895527	0.5930409263	0.9198236635	1.0301226893		0.9946981164	0.5634246372	0.9960676788	0.9120177564		1.0004937712	0.8604951859	1.011905775	1.0645064861		1.0011085953	0.6446817229	0.8890814107	0.9996702026
596.0	1.0057385091	0.6362743395	0.9137039902	0.7982354386		1.0012462869	0.5905593136	0.923669062	1.0283323956		1.0017577115	0.5556829274	0.9951290837	0.9143499803		1.0001367698	0.8567880679	1.0132229528	1.0619019769		0.9999825169	0.6444123148	0.9011455353	1.0016285719
600.0	1.0064707417	0.6223364536	0.8953938887	0.7849189849		0.9997161505	0.5867320034	0.9303932969	1.0274342001		1.0012962114	0.5540259013	0.9910084939	0.9104778901		1.0020708854	0.852991533	1.0140002233	1.0577627824		1.0078029495	0.6505975938	0.9239417205	1.011931007
604.0	1.0038091279	0.6117399373	0.8811725861	0.7786448008		0.9993050419	0.5898159739	0.9351152496	1.0288845603		0.9992501381	0.5499614658	0.9845172971	0.9062427963		0.9997270803	0.8483075098	1.0158615792	1.0576608153		1.0013740601	0.6567207937	0.9382770158	1.0206771728
608.0	0.9986808641	0.6028229494	0.8755361409	0.7728473508		1.0005049506	0.5876658329	0.9385176197	1.0454956839		0.9971014982	0.5517611886	0.9798978715	0.9010972691		0.9996602733	0.8483270412	1.0159110132	1.0566670726		0.9964162733	0.6635999046	0.9467514364	1.0297281366
612.0	1.004817967	0.6022736441	0.87438805	0.7726489494		0.9988582108	0.5867754853	0.9410091507	1.0643121687		0.9967985943	0.5470154398	0.9719284942	0.896381841		0.9989503427	0.8488233734	1.0175487998	1.0618650158		0.9825312141	0.6633446239	0.9446871221	1.0294521691
616.0	0.9997945004	0.5994757973	0.8711640214	0.7649037425		0.999007645	0.5863461737	0.940007333	1.0750253764		0.9993189106	0.539579945	0.9631189204	0.8901695656		1.0019979463	0.8499307296	1.0216138011	1.0670949153		0.9965868	0.6621990462	0.9407048034	1.0280437492
620.0	0.9977070355	0.5991543872	0.8711344085	0.7604855954		0.9987429285	0.5864526993	0.9362633612	1.0727996769		1.0028421499	0.5298875528	0.9507959444	0.8834393528		1.0002075245	0.8449150409	1.0227619441	1.0740551103		1.0018018347	0.6526860424	0.9297672738	1.0017576645
624.0	0.9977178485	0.5975527213	0.8699248107	0.7621130628		1.0009851917	0.5916570988	0.9351358136	1.0707698661		1.001805725	0.5226524366	0.940491256	0.876021717		0.99877127	0.8408218494	1.022348119	1.0742353881		1.0081972126	0.6404896787	0.9201114904	0.9759428978
628.0	1.0021928437	0.5926565773	0.8633864669	0.7674110717		1.0012050709	0.592516017	0.9294997379	1.0707606227		1.0021136644	0.5219440094	0.9331830687	0.8721634838		0.9993301411	0.8384338607	1.0224091298	1.072888834		1.0013373345	0.6288062257	0.9114442969	0.9679255295
632.0	1.00141054	0.5904174142	0.853785157	0.7699100998		1.0020374931	0.5955422994	0.9297048439	1.0721429803		1.0000877952	0.5231268465	0.9309909624	0.8684422428		1.0005800131	0.836814494	1.0223165168	1.065970848		1.0011299482	0.6238870045	0.9105058488	0.9800357621
636.0	0.9989893405	0.5950541312	0.8480001587	0.7682569737		0.9985642416	0.5956628544	0.9332509791	1.0690997228		1.0005014959	0.5194929079	0.9326315991	0.866761887		1.0007899191	0.8372883468	1.0233205682	1.064272318		1.0009007917	0.6213979468	0.9098709848	0.993832376
640.0	0.999058465	0.6051677085	0.8498427655	0.7732935784		0.9979794014	0.6188211021	0.942307436	1.0662474978		1.0007510603	0.5111822295	0.9349187177	0.8641239561		1.0011583839	0.8412360527	1.0224778532	1.0662774788		1.0014052468	0.621165477	0.9096902834	0.9919871961
644.0	1.0001089793	0.6131168586	0.8580622145	0.7739949282		1.0005040751	0.6579301242	0.9468671288	1.0640379055		0.9996287591	0.5033077792	0.9340841807	0.8622828057		0.9986857013	0.8396089657	1.0186520008	1.0696160156		1.0002916025	0.6230613431	0.9087205478	0.9946757563
648.0	1.0024189029	0.6171296446	0.8680386197	0.7809695579		0.9996294762	0.7243475331	0.9467451796	1.0597427119		1.00031631	0.5047336711	0.9298622435	0.8605739852		0.9978581367	0.8347619934	1.0147840905	1.0696853531		1.0037631176	0.6268274768	0.9138703901	1.0003698718
652.0	0.999560167	0.6171142359	0.8753791571	0.7800561727		1.0009904758	0.7729017804	0.9448300241	1.0551236402		1.0017970175	0.5070802507	0.9288556698	0.8601014925		0.9987553439	0.8256683567	1.014671909	1.0689535625		1.0000642866	0.6291532649	0.9207681579	1.0041361102
656.0	1.0027352467	0.618334203	0.879620857	0.7901942458		0.9953849247	0.8063631836	0.9436670627	1.0506980347		1.0015013696	0.5073259988	0.9268234801	0.8616529607		1.0013383804	0.8202857754	1.014768087	1.0673111681		0.9988585396	0.6280043874	0.9303705904	0.9999055803
660.0	0.998840135	0.6206342793	0.8781347781	0.8015081658		1.0010400708	0.8112667831	0.9411950823	1.051088715		0.999205401	0.5055898257	0.9265737875	0.8630630757		1.0000910939	0.8171478287	1.0131643102	1.064205712		0.9882873597	0.6228862404	0.9304358383	0.9868406316
664.0	0.9985180667	0.6241468114	0.8715952828	0.811210602		0.9976850378	0.8072252171	0.9368431001	1.043360686		0.997247307	0.5045528347	0.9256544109	0.8636132237		1.000971425	0.8165756727	1.0145339904	1.0661137107		0.9953226178	0.6178020294	0.9269928952	0.9725155332
668.0	0.9944579063	0.6244862862	0.8633260112	0.8201197799		1.0032151788	0.7968485116	0.9350994109	1.0421460948		0.9993505724	0.5183528724	0.9276445431	0.8645675939		1.0004932248	0.820292029	1.017322511	1.0655685032		1.0032312562	0.6127106717	0.9185097275	0.9487237845
672.0	1.0025757499	0.6231219537	0.874096961	0.8226983274		1.0000410275	0.7883202475	0.9261883696	1.0329239075		0.9990953506	0.522441777	0.9260051657	0.8619317462		1.0009579807	0.8191204573	1.0225918223	1.0677939345		1.0099285128	0.6062039471	0.9121392651	0.9376264369
676.0	1.0040232804	0.6190496557	0.8842731402	0.827081269		0.9999123985	0.7789444378	0.9215794388	1.0297360892		1.0017311735	0.5289314501	0.9270484925	0.8640185172		1.0005510505	0.8231161548	1.022452195	1.0688905192		1.0018841724	0.6009713611	0.9060371372	0.9295146909
680.0	0.9993466803	0.6142959098	0.9037994575	0.8207750487		0.9998224271	0.7737856908	0.9178519527	1.021128761		1.0002405202	0.5232668688	0.9275434009	0.8638537906		1.0003247885	0.8217219019	1.0210833805	1.0725211504		1.0004669974	0.6019184327	0.9071762112	0.9467532859
684.0	0.9882087308	0.6054232185	0.9045305368	0.8173699643		1.0018705799	0.7696929171	0.9198559774	1.0163669917		0.9998990802	0.5207260137	0.9282660184	0.8661677112		0.9994659236	0.8203156749	1.0034275938	1.0751023904		0.9967588912	0.6023272785	0.9068431579	0.959365443
688.0	0.9966573103	0.5985787451	0.9171861011	0.8084146893		1.000444728	0.7657512599	0.9188590924	1.0132803477		0.9992207397	0.5214356379	0.9264230139	0.8658747876		0.9979705426	0.8145667506	0.9805786655	1.0783935684		0.9984134699	0.5995394798	0.9050769847	0.9721461649
692.0	1.0047008621	0.5885788988	0.9152833502	0.806653887		1.0016388291	0.7611904493	0.9230514825	1.0168480496		0.9996936579	0.5192077442	0.9222918198	0.8634820228		0.9980830047	0.8106113036	0.9770141195	1.0791292274		0.998332502	0.5978064774	0.906470584	0.9870553675
696.0	1.0077219511	0.5797798491	0.9089603317	0.7952595028		1.0006304377	0.7545043786	0.9293339773	1.0252517894		1.0012433663	0.5164918625	0.9188099285	0.8623223461		1.0130568324	0.8171117126	1.0032533768	1.0908841577		1.0013177892	0.5968990337	0.9078270446	0.9953857381
700.0	1.0000730289	0.5736969783	0.9026894869	0.7934292195		0.9993737552	0.750963486	0.9363898731	1.0355203152		1.000318347	0.5142024237	0.9194111341	0.8617124823		0.9901293202	0.8008250265	1.0190805145	1.0848051186		1.0000300557	0.5948951022	0.9066345505	1.0051984793
704.0	1.001184233	0.5748212531	0.9021640837	0.78869315		0.998408304	0.7465185622	0.9398487195	1.0443900047		0.999760593	0.5099210489	0.9253807005	0.862180131		0.9910987608	0.7911572105	1.0135710845	1.0766019272		0.9992567937	0.5935279134	0.9010189216	1.0097164621
708.0	1.0014060282	0.5722738471	0.9072528103	0.7878777904		1.0002823663	0.7426899033	0.9416712015	1.0486622469		0.9998379297	0.510789048	0.9358093119	0.8628430982		0.991412419	0.7879539452	1.0077721377	1.0694318324		1.0006957355	0.5925425155	0.904770929	1.0144378205
712.0	1.0051814287	0.5708278609	0.911534256	0.7862592866		1.002714709	0.7349792391	0.9409294085	1.0459685534		1.0003952731	0.5081592664	0.9447136514	0.8649124464		1.0154152316	0.7925753901	1.0052381438	1.0613047607		1.0009535662	0.5945773644	0.9113105147	1.0137328095
716.0	0.9987596424	0.5692959785	0.9159692496	0.7905163772		0.9990669386	0.7341958845	0.9405412134	1.0408607319		0.999355335	0.5085249952	0.9461470073	0.8633700029		1.0011123889	0.7758392103	0.9872448448	1.0430854775		1.0001198621	0.594689031	0.9192956733	1.0138010125
720.0	0.9965253933	0.5723499926	0.9173720499	0.7973665699		0.9990862716	0.7330343379	0.9438835414	1.0377744798		0.9983912039	0.5072445399	0.9461988846	0.8619099703		1.000427222	0.7729210595	0.9849102088	1.0462307169		0.9944159799	0.5903123722	0.9125443957	1.0068380374
724.0	0.9976460803	0.5778094069	0.9175276223	0.8110270457		0.9976195358	0.7338194335	0.9449918481	1.0367823673		1.0008836969	0.5053187595	0.9454670433	0.8598943746		0.9996403154	0.7758713067	0.9832590222	1.0504410925		0.9971319866	0.5855969309	0.9046984237	1.0029957257
728.0	1.0079894463	0.584782793	0.9192927311	0.8252178838		1.0007804024	0.7343979321	0.94654311	1.0385511834		1.0011343161	0.5008845279	0.9440182394	0.8600010438		0.9979629132	0.7808052228	0.9809327931	1.0532761662		1.0033586809	0.5823168828	0.8984613171	0.9995616097
732.0	0.9972314471	0.584585192	0.9159776766	0.8273509618		1.0001592498	0.7307413077	0.9429589878	1.0416815499		1.0007894325	0.4956276917	0.9428250096	0.8622553538		0.999953566	0.7783755877	0.9761402076	1.0524839498		1.008953177	0.5831537126	0.895260692	0.9966524782
736.0	0.9986192082	0.587465663	0.9196818008	0.8365948175		0.9948448938	0.7219191468	0.9368510759	1.0391790791		0.9999841229	0.4906359998	0.94474847	0.863605202		0.999967323	0.7767947783	0.9685429794	1.0459122538		0.9990127148	0.5801790516	0.8927858225	0.9962095063
740.0	0.9959740322	0.5880921355	0.9236552603	0.8447116062		0.9964922583	0.7124415149	0.9303475128	1.0385230229		0.999745897	0.4904319245	0.946752366	0.8650366633		1.0019788377	0.7756909115	0.9684781411	1.0373204766		0.9972269078	0.5797073588	0.8966160942	0.99895862
744.0	0.9970275182	0.5812954898	0.9152237297	0.8437150109		1.0018107425	0.7045896133	0.9244583787	1.0348494396		1.0019279045	0.4951164733	0.9490964605	0.8617284252		1.0001762072	0.7757498984	0.961845016	1.0306893563		0.9955430733	0.5782201603	0.8982110591	1.0076269495
748.0	0.9966615751	0.5729670947	0.9089243986	0.8356207988		1.0059711513	0.695755506	0.9168906221	1.0322684808		1.0000333522	0.4989330206	0.949087509	0.8601876415		1.001247722	0.7732250301	0.9598613079	1.0276064849		1.0014247595	0.5725474853	0.8990468285	1.0109935021
752.0	1.0053998111	0.566214545	0.9097788704	0.8348610276		1.0002503705	0.6862958273	0.9102530867	1.0241171341		0.9991099919	0.4984121326	0.9483285508	0.8615812907		0.9997577165	0.7726957255	0.9548021995	1.030644161		0.9997568869	0.5670852095	0.8966944006	1.0065172092
756.0	1.003509542	0.5600699373	0.9080578419	0.8292267373		1.0007670208	0.6826739082	0.9112807627	1.0216886176		0.9964907666	0.4942819826	0.9457457019	0.8635288088		0.9991961362	0.7740812396	0.9563687389	1.0340898978		1.0002659096	0.5618941401	0.8944331691	1.0017193423
760.0	0.9965350411	0.5562185721	0.9010585236	0.8211271093		0.9998889513	0.6766026296	0.9147937537	1.0166151949		1.0000676037	0.4897458903	0.9413362881	0.869460488		1.0003761151	0.7764925759	0.9587596162	1.0424768258		0.9997750551	0.5617415828	0.8918530145	0.9950039403
764.0	1.0021204585	0.5589475052	0.9037599792	0.8160501822		1.0004306531	0.6679487231	0.9089502419	1.0123604862		1.001277614	0.4850577189	0.9388317699	0.8699659872		1.0010659164	0.7744106197	0.9615719087	1.0457680595		1.0006190057	0.5581805138	0.888257289	0.9929559799
768.0	1.0042339213	0.5591674713	0.9171054972	0.8223333712		0.9996431388	0.6650364549	0.9097433989	1.008956578		0.9972361323	0.4796379102	0.9323211797	0.8675614741		1.0000736938	0.7716328565	0.9633621808	1.0441835074		1.000751533	0.5545100539	0.8862340639	0.9862492363
772.0	1.0130160528	0.5614299588	0.9419060025	0.8414995762		1.0009756999	0.6603124349	0.9038877627	1.0084497479		0.9970762641	0.475572112	0.9278891914	0.8604024987		0.9993029349	0.7688998602	0.9650968039	1.0407288379		1.0012105506	0.553160666	0.8840211704	0.9845275656
776.0	0.9820565601	0.5561675446	0.957721641	0.8468908316		0.9986167441	0.6597978576	0.9012758382	1.0063782743		1.0024392073	0.4732532061	0.9268009172	0.8555434509		1.0000620085	0.7750085494	0.9708025632	1.0416420517		0.9989197308	0.5474444723	0.8808358202	0.9814122384
780.0	0.9817162211	0.5485295628	0.9564320676	0.8438188957		0.9997953072	0.6590818277	0.8927441308	1.0037915549		1.0045035722	0.4607668626	0.9263735818	0.8482166882		0.9981660736	0.7732232478	0.9725966348	1.0395852487		1.0015829159	0.5465025015	0.882705339	0.9838633633
784.0	0.9915488014	0.541589573	0.9531466938	0.8307925222		0.9994136386	0.6812074958	0.8892127469	0.9821715214		1.0011311323	0.4486221194	0.9228191777	0.8431391091		0.9984625868	0.7746020081	0.9729841059	1.0398492363		1.0085853067	0.5483052788	0.894625711	0.9914113206
788.0	1.02089801	0.5268831012	0.9414958985	0.8236337139		1.0002489452	0.7020916367	0.8726652998	0.9850950531		0.9984549765	0.4392244613	0.9224925381	0.8427745387		1.0008362663	0.7716578367	0.9720103751	1.0425199207		1.0049923709	0.5558095343	0.9096110641	1.0035063474
792.0	1.0060266273	0.5219190501	0.9181048724	0.8060050957		1.0013507959	0.7212024223	0.8610587605	1.0050020451		0.9995934193	0.440233803	0.921415241	0.8457641982		1.0009626147	0.7728777859	0.9707856641	1.0466452374		0.9896634893	0.5574170614	0.9160316112	1.007569032
796.0	0.9951789557	0.5234701713	0.9092145316	0.8019431218		1.0015715451	0.721940989	0.8549858534	1.0436437107		0.9993658083	0.4398874527	0.9221612364	0.8460807329		0.9996285067	0.7709187992	0.9686008741	1.0501854319		0.9881330714	0.5583605097	0.919744462	1.012546407
800.0	0.9986279325	0.5335090104	0.9035892744	0.7984246405		1.0000578845	0.7234272156	0.8741548771	1.0526882788		1.000593382	0.4385055954	0.9223172956	0.8504618913		1.0004924547	0.7711576899	0.9668482552	1.0537190783		1.0015712284	0.5601175399	0.9240902707	1.0116216548
804.0	1.0032637979	0.5271770585	0.898475958	0.783884144		0.9992950316	0.7259024366	0.8937338717	1.0558819752		1.0007244277	0.4327779816	0.9207398275	0.8553387476		1.0010275629	0.7697629874	0.9612393516	1.0541431672		1.0062953164	0.5359501155	0.9178265923	1.001577271
808.0	1.0026751687	0.521048077	0.8938977678	0.7738131989		1.0022394045	0.7330330109	0.9097140293	1.0596268522		0.9992029493	0.4288663991	0.9181971818	0.8598639635		0.9992768754	0.7712891295	0.9561110861	1.0557850039		1.0000608304	0.5350063752	0.9113052794	0.9915554893
812.0	0.9981179663	0.5147280063	0.8905320971	0.7648733817		0.9976410889	0.7335572731	0.9110880375	1.0605332148		0.9993660058	0.4236504682	0.9167944262	0.8614454589		0.9991545881	0.7716701758	0.9545828929	1.0548026384		0.9979419735	0.534379663	0.9090404896	0.9910094093
816.0	0.9984379283	0.509799148	0.8966253498	0.7662019701		0.997569156	0.7408082045	0.9121300562	1.0636252351		0.9992260832	0.4192932651	0.9143186036	0.8613768426		1.0009494054	0.7742884405	0.9570490867	1.0539262775		0.9990151264	0.5535116795	0.9076119732	0.9917122736
820.0	1.0018388955	0.5048182049	0.9029659492	0.7669886657		0.9979008428	0.7441270483	0.9144775701	1.0640803679		1.0074774197	0.4145230791	0.9202471923	0.8673259148		1.0011451667	0.7697356614	0.9594419989	1.0513159196		1.0008592632	0.5484558732	0.9048587346	0.9907916938
824.0	1.001704441	0.5000165774	0.9064444139	0.7690656903		1.002926784	0.7472258223	0.9139988878	1.0678380855		0.997061114	0.4109666823	0.9194816875	0.8653027845		0.9999339986	0.7707797256	0.9572536855	1.0497208328		1.0019790984	0.5468676905	0.9022344176	0.9891790489
828.0	1.0016625942	0.4993600073	0.9053614737	0.7724519824		1.0009763202	0.7450694598	0.9163761137	1.0653741316		0.9942159231	0.4046484656	0.9198814306	0.8603438573		0.998486132	0.7700352434	0.9617087731	1.04976184		1.0014389327	0.5439214134	0.8999484701	0.9893687711
832.0	0.9984112118	0.4943686445	0.9013418085	0.7639927058		1.0017591512	0.7477811411	0.9162541425	1.0666574235		0.994145634	0.4037773963	0.9208480665	0.8556472222		0.9999601729	0.7753267362	0.9688677533	1.04952965		0.9998492715	0.5440164898	0.8989245786	0.9903795344
836.0	0.9971049439	0.4895625909	0.9024918955	0.7461657936		0.9977237627	0.749397086	0.9183842661	1.0683833624		1.007273897	0.3976185414	0.9231492356	0.8539780558		0.998912798	0.7730876193	0.9752393096	1.0478972684		0.9991072439	0.542918524	0.8965153436	0.9983398999
840.0	0.9990359421	0.4823090688	0.9064590268	0.7323588695		1.000008079	0.752834857	0.9155463535	1.0727961106		1.001007471	0.3918099078	0.9191070811	0.8456466914		0.9988765239	0.771608436	0.9746805261	1.0436490494		0.9998850631	0.5423785419	0.8952517703	0.9996969988
844.0	1.0039573485	0.4778987247	0.9120320917	0.669118563		0.998991134	0.7576086299	0.9161788001	1.0740054516		0.9991089535	0.3838830269	0.9186830181	0.8426600153		1.0002234852	0.7700264811	0.9756584215	1.043090274		0.9997331728	0.5389800593	0.8934081576	1.0009235435
848.0	1.0016383109	0.4749593482	0.9113699759	0.6232458018		1.002348241	0.7600321988	0.9143394183	1.0730548612		1.0009297513	0.3810537384	0.9219962344	0.8433727498		1.001390418	0.7608101034	0.9736723188	1.0412781741		0.9999559824	0.534565946	0.8935191812	0.998932427
852.0	0.9998484622	0.4739740821	0.9090077023	0.5889839583		0.9995724815	0.7575424804	0.9148511193	1.0699964853		1.0004463724	0.3752879267	0.9221251188	0.8434526546		1.0008968168	0.7584870537	0.969718478	1.037683224		0.9995999687	0.530985241	0.8937255339	1.0017112359
856.0	0.9977555956	0.4748039831	0.9121472786	0.6359793811		0.9980395987	0.7523991213	0.9123360361	1.0672509486		1.0015272	0.3725300017	0.9241899915	0.8449022022		1.0008698535	0.7444792346	0.9649039116	1.0364288679		1.0012539135	0.530254744	0.8968493334	1.004651899
860.0	1.0046897741	0.4745938906	0.9202177508	0.6818638541		1.0003216217	0.7540893996	0.9139705337	1.063656052		0.9997161683	0.3654379534	0.9247857059	0.8480136285		1.0006180547	0.7490981845	0.9665062045	1.0380962031		1.0001735454	0.5282138007	0.8978025251	1.0082024206
864.0	0.9986198152	0.4679852791	0.9299593144	0.7104952356		0.99834035	0.7550413002	0.9100068243	1.0570695687		1.0009525292	0.3629853341	0.9247834758	0.8518543572		0.999815465	0.746436413	0.9671163466	1.0439364116		0.9992657943	0.5254850105	0.8983919463	1.0092239903
868.0	1.0007161213	0.4623598738	0.9375798439	0.7206773949		1.0029711994	0.7586052417	0.9135578129	1.0541095979		0.998750808	0.3558210807	0.9229021687	0.8552003708		0.9982978242	0.7579323578	0.9696988708	1.045966244		0.9975002333	0.5204738022	0.8972835945	1.009211163
872.0	0.995175231	0.457746905	0.9430168773	0.7231411183		1.0005457389	0.7570386315	0.9157322264	1.0583955907		1.0006497129	0.3571777196	0.9224181784	0.8561745573		0.9999504279	0.7580194851	0.9701117999	1.0479286516		1.0013792929	0.5195613549	0.8975403652	1.0074833422
876.0	0.9998588742	0.4581465946	0.943867504	0.7294293727		1.0035132656	0.7589761713	0.9220931365	1.0602063288		0.9987787257	0.3479238705	0.9233576365	0.8577110946		1.0002573802	0.7635648762	0.9742490947	1.047554841		1.0008669448	0.5180711518	0.8979445933	1.0066412695
880.0	0.9979792233	0.4577839646	0.9429832602	0.7416422932		0.9964853897	0.7563032672	0.9184663101	1.061316378		0.9986923674	0.3476914842	0.9247576489	0.8580088925		1.0008149614	0.7647395616	0.9774274761	1.0485869908		1.0000263208	0.5154251263	0.895992921	1.0083513653
884.0	1.0026319881	0.4590012147	0.9469657578	0.7613260919		0.9984976178	0.7608870203	0.9230595587	1.0627862877		1.0002207285	0.3441166039	0.9279510975	0.8607369569		0.9993565182	0.7684303451	0.9793524496	1.0488898624		0.9997251175	0.5121624543	0.8935222221	1.0108808741
888.0	1.0035372831	0.4582583371	0.9485985649	0.7832537286		0.9995689378	0.7661937149	0.9269694294	1.0665381435		1.0008856437	0.3454482981	0.9269292481	0.8633951928		0.9998394029	0.7650723985	0.9813189476	1.0516099106		1.000035099	0.5086185133	0.8941956695	1.0103651737
892.0	0.9981367866	0.4535872918	0.9472549538	0.7976209549		1.0006184383	0.7643998137	0.93285655	1.0671188925		0.9978120868	0.3405913743	0.9242361595	0.8615361064		0.9988117102	0.7683176681	0.981414848	1.0523132329		1.0000143835	0.5063095111	0.892578307	1.0069134455
896.0	0.9972841227	0.4495415867	0.9461451716	0.8092354999		0.999718178	0.7620948067	0.9324337716	1.0700775554		1.0001929802	0.3344041931	0.9222683986	0.861428037		1.0007207938	0.7667477614	0.9795662238	1.0553745497		0.9988654311	0.5133989987	0.8939845632	1.0042481231
900.0	0.9971915349	0.4471209884	0.9477097487	0.8153053593		0.9994861973	0.7565662545	0.9327622414	1.0726895776		1.002283543	0.3321601437	0.9221373259	0.8586354405		1.0004161297	0.7680088772	0.9771861261	1.0553012086		1.0015737184	0.5180742533	0.8927903557	1.0065854626
