# Supplementary material for: On the causes and consequences of the uncoupler-like effects of quercetin and dehydrosilybin in H9c2 cells
Source: PLoS One. 2017 Oct 4;12(10):e0185691. doi: 10.1371/journal.pone.0185691 (PMC5627936; doi:10.1371/journal.pone.0185691)
Supplement: S2 File — Open Data archive containing the minimal dataset behind all figures. Raw data can be made available upon request. (ZIP) [file pone.0185691.s002.zip › Fig9eSupp(Fluo4Nif-Bay).csv]

2017-02-15	2017-02-15	2017-02-15	2017-02-15	2017-02-15	2017-02-15	2017-02-15	2017-02-16	2017-02-16	2017-02-16	2017-02-16	2017-02-16	2017-02-16	2017-02-17	2017-02-17	2017-02-17	2017-02-17	2017-02-17	2017-02-17	2017-02-22	2017-02-22	2017-02-22	2017-02-22	2017-02-22	2017-02-22
Control	Nif	Bay	Nf-FCCP	Bay-FCCP	Iono 200nM	Iono 1uM	Control	Nif	Bay	Nf-FCCP	Bay-FCCP	Iono	0.9982472599	1.0190477273	1.0202457117	0.9898041486	0.99657945	1.0031393248	Control	Nif	Bay	Nf-FCCP	Bay-FCCP	Iono
0.9997946251	1.0245495639	1.0039620263	1.0200278121	1.0085653451	0.9997737565	1.0100576198	0.9991033298	1.0666626969	1.0310137693	1.0118700499	1.012208845	0.9998303097	1.0073613399	1.0167730946	1.0261167012	0.9938037625	0.9918059235	1.019432028	0.9979237195	1.0080124904	0.8945395263	0.9755241521	0.9960922035	0.983847486
0.9946301564	1.032113223	1.0102114171	1.0154937843	1.012984741	1.0033223817	1.0061821604	1.0000926612	1.0557521309	1.0300506846	1.0246625184	1.0416776765	0.9993567612	0.9991554147	1.0121019791	1.0111116744	0.9921185244	0.9915868904	1.0228950183	1.0032978906	1.0038674182	1.2176389738	0.9828824665	0.9980662071	0.9939161098
1.003942427	1.0299607008	0.9963703201	1.0083673376	1.0139838871	1.0102846555	1.0035747072	0.9999231392	1.0407862447	1.0241652194	1.0289390081	1.0321091334	0.9955829925	0.9955211081	1.0101440364	1.000645662	1.000041101	0.9921372505	1.0108909226	0.9972276584	1.0069707707	1.3765070472	0.9785027771	0.9954992896	0.9877933017
1.0007244462	1.0256154615	0.9748325677	1.0104780093	1.0149322012	1.010474956	1.0146703059	0.999615559	1.0362612747	1.0138752328	1.0306671461	1.0169946285	0.9962119326	1.0002844894	1.0100076564	0.995691955	1.0013202742	0.9952548548	1.0058418884	1.0017012649	0.9815569534	1.221396718	0.9758906213	0.9859118919	0.9922490655
0.9946108229	1.0275642218	0.9601708193	0.9999558982	1.0032688862	1.0071664204	1.0008206218	0.9983444815	1.0314587619	1.0012711205	1.01848057	0.995869208	0.9816868613	1.0032161082	1.000108216	0.9976388169	1.0016804695	0.9989099417	1.0009129637	1.0008612602	0.9612100451	1.0460287978	0.9762754318	0.9864102692	0.9847703486
1.0051972334	1.0344986689	0.9701600177	1.0003221756	1.0032690753	1.0052960054	1.0073153806	0.9976355002	1.0258277557	0.9869631732	1.0090333168	0.9950004246	0.9874113208	1.0033878369	0.9989742135	0.9929352316	1.0062850864	1.0002993347	0.9990470489	1.0046919218	0.9633438786	0.9568992696	0.9813608119	0.9847059518	0.9868771416
1.004514278	1.0303415657	0.9573198635	0.9917588228	1.0046756018	1.007269147	0.9962003828	1.0006189233	1.0018691728	0.9883995786	1.0116903496	0.9868533599	0.9938534178	0.9943591024	0.9974965362	1.0002446098	1.0090630245	1.0024050442	0.9982575958	1.0017907293	0.9448468177	0.9274592275	0.9842259056	0.9787729238	0.9884095266
0.9961852125	1.016619567	0.967751748	0.9867788678	1.0041841895	1.0048735347	1.0081957558	1.0033916743	0.9930425853	0.991441325	1.0065401541	0.9868648547	0.9835355799	0.9999251906	0.9943520162	0.936689707	1.004465588	1.0078549872	0.9879391206	0.9988659739	0.9501395822	0.9186534147	0.9900160113	0.9879276869	0.9899665572
0.9970993214	0.9968194948	0.9763981244	0.992104078	0.9934843445	1.0066906291	1.0084749809	1.0017812105	0.9914004368	0.9935469206	0.9998081083	0.9736893911	0.9858379527	0.999833825	0.9867377376	0.9384272362	1.0088361428	1.0066199499	0.9965315174	1.003684563	0.9681505104	0.9050797009	1.001696788	0.989279847	0.9985182439
0.9985078271	0.9941404836	1.001679717	0.9977712279	0.9863750572	1.0066914191	1.0104535977	0.9999552473	0.988469894	0.9940869725	0.996008833	0.9736952277	0.9950759465	1.0013440841	0.9911765903	1.0153490968	0.9989834005	1.0011510087	0.9931846606	0.9969264229	1.0288444142	0.9097592669	1.0103547034	0.9873102753	1.0020332642
1.0065707051	0.9843441376	1.0156463929	1.0009820269	0.9865976665	1.0052004123	1.0114723162	0.997186313	0.9817688624	0.9892171846	0.9950735863	0.9823978003	1.0055808215	0.9998680878	0.9860677004	1.0200948381	0.9995306555	1.0045306341	1.0018353151	0.997513238	1.0362911091	0.909151943	1.0169552281	0.9812074584	1.0067021163
0.9970583272	0.970874079	1.0341797599	0.9970104346	0.9865597213	0.991198748	1.0175500923	1.0026947293	0.9740550836	0.9817642051	0.9866330406	0.9933892473	1.0080112277	0.9971649823	0.9798865456	1.0011341303	1.0037046275	1.0027696289	0.9910235667	1.0012314952	1.0472751075	0.9115187365	1.0315558153	1.0449111118	1.0070055001
0.9997888227	0.9533063456	1.0416328804	0.9870023832	0.9846999179	0.9858477535	1.014482444	1.0003582042	0.9461411993	0.9909571683	0.9820536257	0.9958577878	1.0225228562	1.0050695496	1.001658113	1.0316344662	1.0022625304	1.0084725983	0.9912229947	0.9998542531	1.0353464716	0.9246035893	1.033760944	1.0380167479	1.0205231337
1.003851754	0.9405414286	1.0503073241	1.000008916	1.0038546387	0.9761940765	1.0181466611	0.9998987596	0.9395518169	0.9906319248	0.9568428298	1.00146756	1.0202700861	0.9915010218	0.9906565864	1.0078010653	0.9846678037	0.9963698937	0.9732237695	0.9995384622	1.0467272779	0.9271559925	1.0386392841	1.0342230844	1.0293975052
1.0094630048	0.9503909391	1.0518113175	1.0040584163	1.004675097	0.9914919884	4.4365162021	1.0010110595	0.9314639435	0.9954038257	0.944696431	1.0148199139	1.0265193741	0.9674211521	1.0617995194	1.0208485977	1.0692594547	1.2597450212	3.8323341865	1.0077414924	1.0388025289	0.9406228278	1.0432734987	1.029987993	1.0462580785
1.0060556887	0.930627404	1.2101437113	1.0245427555	1.4423352249	0.9874703882	5.9011045022	1.0106974979	0.9574901769	1.136461155	1.0018517214	1.1945648272	6.0829435689	1.0394083332	0.9879640323	1.2976162436	1.1471892399	1.6161609047	6.9585354401	1.0014503271	1.0479726327	0.9601096094	1.0552372888	1.3500889684	4.3083466596
0.9860448842	0.9184586274	1.3564657693	1.1031522782	1.7441026823	3.188363133	6.9880025035	0.9948640394	0.9483472072	1.2436161376	1.0435141364	1.4554636461	7.3859878335	1.0176390707	0.961254259	1.7402469198	1.2076113658	1.9923045138	6.9537405489	0.9906537421	1.0611649912	1.2436106124	1.0840325096	1.8365205105	6.4081820016
0.9888559059	0.9178725752	1.4159658775	1.1418611149	1.9444956163	4.5060290324	6.9138489039	0.9936476834	0.9066606949	1.3004065181	1.090020115	1.6215318334	7.1623969151	0.9862362436	0.9571254684	1.8210505639	1.2650144239	3.0021146506	6.7297981297	0.983379029	1.0288622872	1.5987167796	1.0816148322	2.0864337702	6.4882577062
0.9921383326	0.9102364019	1.448611122	1.1976392455	2.0423902373	4.586184107	6.6663182416	0.9939050466	0.8824323157	1.3410546158	1.1504868395	1.7517914317	6.9083553634	0.9896024786	0.9478504106	1.8694532986	1.3190922542	3.0805637622	6.5582289109	0.9770564686	0.8918994621	1.696917832	1.1189309542	2.2132538857	6.2235492638
1.0004625479	0.9027322855	1.4192135331	1.2561584313	2.1107738489	4.415013693	6.3387591881	0.9981485964	0.8649477093	1.3445600299	1.2050909234	1.8076623998	6.6012324299	0.9936360743	0.9424649484	1.8623354709	1.3756234316	3.050249501	6.310784199	1.0327794247	0.9485611419	1.72023389	1.16741121	2.1988480502	6.0074214704
0.9971901257	0.8902054062	1.4080608812	1.296130541	2.1358527056	4.209280352	6.0008371923	0.9914916648	0.8654061845	1.3346139698	1.2517393734	1.8368432386	6.2631690842	0.9977572435	0.9336840227	1.8450535314	1.4237110624	3.0048070665	6.0398835853	1.0153504012	0.9485656534	1.7316626862	1.2135338728	2.2028262609	5.7471110025
1.0016169437	0.8840762079	1.3912152778	1.3318917039	2.1523887585	3.9601756698	5.6335048479	1.0129796224	0.8743414282	1.3308753365	1.3082900316	1.8599622879	5.9054342846	1.0001153654	0.9173616674	1.8161097516	1.4433049364	2.9694481406	5.7143111405	0.9978956788	0.949700397	1.6929555718	1.261519559	2.4676292893	5.4603131413
1.0060751852	0.8493592789	1.3348412875	1.3657029961	2.1374981728	3.7264327726	5.3035512552	1.0090672847	0.8839782081	1.3475960154	1.3540346636	1.8592216165	5.5715709298	1.0072036279	0.9088935421	1.7940303887	1.4712954958	2.9399695519	5.412562802	1.001517861	0.9559266706	1.6747857768	1.3080516724	2.5201821144	5.2471955406
0.9998781149	0.8786116152	1.3049874202	1.4035752375	2.1425089181	3.4824837409	4.9945623538	1.0042032072	0.8986112626	1.3702639285	1.3904443344	1.8505276956	5.2196754343	1.0002638682	0.8986963668	1.7800016448	1.4932146772	2.8775300003	5.1393142909	1.0051920554	1.0181591391	1.7553191617	1.374415179	2.5208118441	5.0446549824
1.0025756569	0.9067690331	1.2628238049	1.4460227466	2.1301915168	3.2813410192	4.758157227	0.9961224456	0.9104464674	1.3828820462	1.4308674512	1.8458969915	4.9246428874	1.0035236879	0.8926695691	1.7949932084	1.5446642865	2.8310451832	4.9112907341	0.9986687317	1.0489776846	1.7808001275	1.4146752593	2.5558683124	4.8643558744
1.0038550435	0.9101691469	1.2172191583	1.4789813437	2.1324612795	3.0957528076	4.5140674319	0.9958168391	0.9191448229	1.3951521291	1.4728501658	1.8308450276	4.6692463586	1.0003990484	0.8880942358	1.783376901	1.5738008741	2.7619858273	4.7425032609	0.9828205806	1.0703453287	1.7775611549	1.4536728231	2.5119720201	4.6750745284
0.9987147696	0.9252915807	1.2038033241	1.5104422126	2.136249247	2.9510714851	4.3087257478	0.9993471169	0.9294028585	1.3745747078	1.4974628184	1.8199743898	4.6690290328	0.9990048224	0.8910087575	1.7896749347	1.5880443045	2.7221397346	4.5722269646	0.9646255368	1.0559584943	1.7628112949	1.458852641	2.3669946867	4.4294505759
1.0013596443	0.9336570188	1.1888945376	1.5529582516	2.1214506484	2.8552173185	4.1829138937	0.9996241202	0.9253071684	1.372785469	1.5140204765	1.9161115068	4.4247048878	1.0028008918	0.88721017	1.7817542161	1.6062373335	2.6664609243	4.4448001002	0.998003442	1.0495898195	1.7206543092	1.4277536482	2.3967396204	4.2171618466
1.0088644334	0.9318901088	1.16217676	1.4962795121	2.1161142009	2.7443318954	4.0381793481	0.9957885146	0.9265038473	1.3565567691	1.5351955792	1.9044048109	4.2962404638	0.9999799158	0.8689284793	1.7763298311	1.6066142551	2.6241530107	4.3827847591	1.0269171757	1.036034325	1.6815723424	1.4021574469	2.3605444825	4.0107892579
0.9953878096	0.9323523549	1.1512549904	1.5191748921	2.1071218103	2.6509766126	3.9482400839	0.9987116227	0.9231862509	1.3534114214	1.5336693289	1.8966771239	4.2379860569	0.9982484898	0.8728825637	1.7731909278	1.6107578529	2.5952705145	4.3016433782	1.0121639129	1.0139142382	1.6329798961	1.3625315049	2.275111978	3.8319685933
1.0005990277	0.9367705101	1.1404334371	1.6447248793	2.1326576172	2.5815342011	3.8889297616	1.0058538178	0.9344685324	1.3335351877	1.5450466101	1.8724654712	4.1495829573	1.0076398788	0.8769257998	1.7860186149	1.6045296218	2.523124773	4.2874322998	1.0082082473	1.0078582457	1.6218855881	1.3310685343	2.1960820823	3.7164549751
1.0022837242	0.9453359972	1.1392781709	1.6791182026	2.1349933812	2.5109942176	3.8616205763	1.0016946606	0.9288272494	1.3365702664	1.5541223363	1.8491295659	4.0617123768	0.9990374334	0.8848299852	1.8046289806	1.6029581927	2.4788946296	4.2318441155	0.9865399144	0.9996959093	1.6168734948	1.3062737804	2.1331456102	3.6467640727
1.0000014347	0.9460954815	1.1378874686	1.6981099033	2.1197804572	2.450907804	3.8413894914	1.0003285423	0.9201233087	1.3191565894	1.5504023497	1.8293959615	3.9811654834	0.9980638453	0.890121824	1.7995308005	1.6001176339	2.4178138996	4.2165129481	0.9966926772	1.0022443555	1.5988612828	1.2683869059	2.1745544256	3.5818490547
0.9967012047	0.9517162795	1.1089731019	1.7088869713	2.1177245433	2.3801228865	3.832859588	1.0019958914	0.9269472466	1.3181026057	1.6073582642	1.8165130754	3.728349115	0.9986293244	0.8867462699	1.8004053852	1.5857597726	2.3682172776	4.1995886377	1.0060407705	1.0047010154	1.591155721	1.2422236557	2.1995873721	3.5281393017
0.9960069279	0.9552245572	1.0874671615	1.7352085886	2.0933963052	2.3394977841	3.8308369429	0.9949787498	0.9226455086	1.3160705161	1.5344358069	1.7882694013	3.6539742399	0.9957067758	0.8936768612	1.8134840876	1.5784974437	2.307963206	4.1890278387	1.0080062267	1.0036478365	1.5821336136	1.3052448611	2.1663628512	3.4659582241
1.0040462079	0.9621149929	1.0817587863	1.7456862332	2.0558921468	2.2949730276	3.8416053775	0.9884661578	0.9196020729	1.2992337889	1.5018598472	1.7529700301	3.7822700237	1.0025977345	0.8949421009	1.8133370548	1.5532541811	2.2657684066	4.1842175168	0.998968142	1.0123758151	1.650038559	1.2791047559	2.1715391385	3.4498083108
0.9984407156	0.955397487	1.0405764362	1.7515984995	2.048171288	2.2399210167	3.8447110486	1.006004308	0.9265090969	1.29671008	1.5777372781	1.7284064553	3.7244066914	0.9972233041	0.8894902162	1.8115466322	1.4799577618	2.2217063716	4.2133403423	0.9966949078	1.0150445979	1.7125584719	1.3105144089	2.1405012565	3.4124034333
0.9995282609	0.9583662315	1.0271767883	1.7576854292	2.0368122722	2.1992197687	3.8461820548	1.0050701941	0.9288344405	1.3731547544	1.5656275261	1.6941490047	3.6892794712	0.9996598504	0.8848907394	1.8009310125	1.4670867803	2.1976042026	4.2206929194	0.9995157005	1.0392876653	1.717451408	1.3655887873	2.1237230161	3.4036599416
0.9959611837	0.9509871872	1.0352413317	1.7526409814	2.0293623797	2.1579624901	3.8442336456	0.9947394379	0.9129025066	1.3609311852	1.5407168071	1.6578857659	3.6090480116	1.0014316795	0.8820475362	1.7910075859	1.5031527973	2.1495865342	4.2085294345	0.99762246	1.0500176176	1.7133851519	1.3750472379	2.104141383	3.387858491
1.0046388065	0.9504095749	1.0325261431	1.7613130234	1.9866439292	2.1190199695	3.8489725853	1.0016849227	0.9111490158	1.3630428268	1.5228466574	1.6267034676	3.5819728362	0.9995720358	0.8776886941	1.8018199431	1.4394469652	2.0772595692	4.2175463986	1.0033396666	1.0468655151	1.732418866	1.379287616	2.1009010935	3.3738518503
1.0034177263	0.9493983617	1.0051398828	1.7523995551	1.9691929829	2.094142336	3.8568165645	1.0085114865	0.9063119696	1.3642573378	1.494600161	1.6029672572	3.5650526313	1.0008653605	0.8688873312	1.8015331341	1.4320768005	2.0330656276	4.1858206596	0.9956377347	1.0432927822	1.7217915554	1.3994948604	2.0703736419	3.3566485546
1.002621232	0.9463670336	0.9574620382	1.7451571818	1.9589305201	2.0659645957	3.8659976083	0.9997881188	0.8933369522	1.3622569862	1.4818159412	1.5682182751	3.5673337855	1.0025058635	0.8610786274	1.7910323433	1.417005525	1.9893422944	4.2035459027	0.9740367275	1.0211436295	1.6708754732	1.3307545131	2.0232927974	3.2658989173
0.9944201291	0.9518670006	0.9479820215	1.738002771	1.9505086897	2.0376988688	3.8790154092	0.9997056962	0.8869363203	1.3678928735	1.4682108975	1.5403834311	3.5607704453	1.0005746739	0.8596744	1.8023058235	1.3788672374	1.973149122	4.1874652004	0.9610552325	1.0033694278	1.6256074127	1.2647045107	1.9550355872	3.1789957746
0.9972818998	0.9581898072	0.9612803564	1.7355689797	1.9326486221	2.0281234052	4.0552639065	0.9985435086	0.8929043478	1.3702086718	1.4544270209	1.5192752822	3.5678165706	0.9985712246	0.8480419049	1.811812635	1.3436677421	1.9548366594	4.2016974318	1.0527893995	0.97957753	1.6005013339	1.218263492	1.8953944421	3.1021782906
1.0018228068	0.9602526315	0.9873555625	1.7270701279	1.9125587471	2.0106682323	4.0707276396	1.0031395092	0.8913363973	1.3698390948	1.4328935786	1.4945934354	3.5692556615	0.9991682788	0.8632442514	1.8131098374	1.3273398203	1.911288583	4.1668497033	1.022598128	0.9678014454	1.5593508613	1.167968018	1.8478518706	3.0369295128
1.0029775753	0.9656716557	0.8903497261	1.70584689	1.8994751704	1.9830972894	4.1072096736	0.9989693331	0.8898000674	1.3704682899	1.4249020561	1.4765235116	3.5887822005	0.9994011196	0.8542176773	1.8014543602	1.3033399033	1.8684772187	4.1718703645	0.9955215621	0.9481793296	1.5416612473	1.0903985407	1.7974418158	2.9644523864
1.0011155404	0.9735896063	0.9314984201	1.7020742669	1.8882582004	1.9809804012	4.1104924742	0.9997146433	0.8838988904	1.3898122912	1.4039401863	1.4588592452	3.5946476693	0.9967038364	0.8651558216	1.8105553863	1.2748012263	1.8213748419	4.1456650017	0.9936613683	0.9560606921	1.5528168016	1.0623278865	1.7882359405	2.9732265027
1.0003788128	0.9801101875	1.1346794782	1.6922804038	1.8769310854	1.958070317	4.1454692939	1.0004507706	0.9167144497	1.3977608532	1.3961163311	1.4379207575	3.6232221836	1.0017225425	0.8690825316	1.7948607842	1.2484698591	1.7984504816	4.1254587916	1.0039878436	0.9608425706	1.563706723	1.1133291445	1.7781766609	2.9695000576
0.9947687498	0.9841754012	1.1305811798	1.6743332991	1.86166516	1.9435146223	4.1681924059	0.9968884133	0.9597246713	1.4009114344	1.3732828924	1.5437743285	3.6416617378	1.0021902558	0.8589757346	1.7926635947	1.217194164	1.7511426981	4.1382770693	1.0031318482	0.9691883079	1.5713121697	1.0730480742	1.7675015442	2.9665615193
1.0040269884	0.9850995338	1.1988251823	1.6511203923	1.8940317402	1.9207737078	4.2413164014	1.0038785689	0.9625273367	1.4085700761	1.3622131667	1.5373359663	3.6620199518	1.0015375675	0.858825169	1.7902351421	1.2008170157	1.7272907476	4.0892587183	1.0000130823	0.9683279765	1.5926761214	1.0674087282	1.7629541094	2.9584196855
1.0001318143	0.9923625714	1.2155504596	1.6323225825	1.886931159	1.9250178413	4.3402506814	1.0048136954	0.9818267046	1.3953569953	1.3505220396	1.515517184	3.6800463664	1.0044535868	0.8571936766	1.7921751336	1.1762427438	1.6982415441	4.0834208124	0.9972003956	0.9736526134	1.5758773314	1.0485893989	1.7668376302	2.9619194103
1.0018221675	0.9889135863	1.2240451758	1.6050177742	1.8680676235	1.89852126	4.3606628443	0.996827311	0.9904142824	1.4109734555	1.3503064524	1.5246010417	3.6749898814	0.9976424366	0.8659475311	1.7961783372	1.1747344952	1.6598013237	4.0838691377	0.9963929255	0.9772554421	1.5595628541	1.0227507775	1.7609949728	2.975332954
0.9987838909	0.993652408	1.2416540145	1.5878849219	1.8791452646	1.8845955255	4.4046482786	0.9983715396	0.9964634759	1.4336007633	1.4370054135	1.5442526577	3.7032499656	0.9973767987	0.8690679329	1.7874477143	1.1713286377	1.6493679202	4.1120109735	0.9963811937	0.9854967499	1.5614251929	1.0070987047	1.7521547675	2.9401130428
0.9992638097	1.0008981622	1.2467030597	1.5761008006	1.8563347664	1.8684437333	4.3978383095	0.9978853767	1.004857544	1.4336419192	1.4871306673	1.5331410929	3.7400599582	1.0044182339	0.8680393927	1.7938923116	1.1589403711	1.6592133521	4.1340297692	0.9894433845	0.98098738	1.5633830561	0.9916368322	1.7362315909	2.9263304238
0.9969648154	1.0031707001	1.2544187864	1.5450233399	1.8503943728	1.8647495573	4.4277209204	0.9939193201	1.0074806142	1.426200328	1.4869310448	1.5065945593	3.7069828285	1.0016656137	0.8721654601	1.797867613	1.1536868022	1.6303249337	4.1655044977	1.0102801672	0.9814532748	1.5550304586	0.969843964	1.6761534837	2.8862870582
1.0037900926	1.0087222224	1.25432517	1.4982463345	1.8454376862	1.8450388129	4.4814461049	0.9913450214	0.9958590544	1.425641929	1.4822016723	1.485731306	3.7143604572	1.0014422475	0.8797799512	1.805321199	1.1430751943	1.6235000825	4.1919335357	0.9983563143	0.9673191954	1.5511224136	0.9489011957	1.6103704559	2.8539924838
1.0033466975	1.0174902225	1.2756015459	1.4857744037	1.8362267229	1.8298213508	4.5363235903	1.0126928405	0.9960788536	1.4214522426	1.4794357417	1.4744828114	3.7418322867	0.9921154756	0.8829111553	1.8087442556	1.1163341621	1.5606417168	4.2093096506	0.9931376589	0.9624810559	1.5381126453	0.9209135965	1.5190117345	2.8115120044
0.9973792235	1.0173952188	1.277245458	1.4483965952	1.8295947079	1.8225557924	4.5735854426	0.9988816091	0.9815251259	1.3998792861	1.4171317206	1.4997713299	3.7119797979	0.9938896626	0.8867124499	1.8007652638	1.105303978	1.5110767529	4.2021353181	1.0057451733	0.9625869276	1.5328664518	0.9096867904	1.5755329388	2.7880328882
0.9993218711	1.0198735485	1.2856052122	1.4379271445	1.8215325593	1.941151202	4.6529576033	0.9651259757	0.9706094356	1.3734594246	1.3807852071	1.502992337	3.6913255465	0.999633492	0.8811964133	1.7858865334	1.0976109174	1.5032259335	4.1868909575	1.0025283905	0.9529222905	1.5279938916	0.8846325317	1.5788445905	2.7386944262
1.0022580371	1.0384270892	1.300342302	1.4311048642	1.8048013274	1.9473316519	4.6941264979	1.0254602388	0.9565166411	1.357945374	1.3717934942	1.5017693457	3.70044648	1.0025695805	0.8770528406	1.7713422729	1.0900490224	1.557011825	4.1815598709	0.9984689066	0.9506149372	1.5259677734	0.8761823175	1.5801301635	2.7309280401
0.9984411097	1.037942059	1.3160698888	1.4221086007	1.8106420466	1.9621586691	4.7358424289	1.013950719	0.9495287655	1.3874857212	1.3783211775	1.5046707432	3.6890032178	1.0032227453	0.8765106747	1.7759556404	1.0757280737	1.5400040095	4.1793288276	1.0045356998	0.948321629	1.5385487976	0.8683031657	1.5704125067	2.697998523
1.0000035577	1.0514455449	1.3068021452	1.3765660009	1.8083337455	1.956473584	4.7979798185	0.9991246073	0.941429153	1.3846111689	1.3584950354	1.5171942102	3.6668932283	0.9981611104	0.8737809534	1.7537505808	1.0669159692	1.5144112176	4.1456193984	1.0025325909	0.9496175558	1.5303606296	0.8620132045	1.5362879995	2.6967839692
1.0019191216	1.0600153346	1.3231563415	1.3577274699	1.8211662533	1.983103842	4.8155062278	1.0022451162	0.9392914156	1.3814980217	1.3636531611	1.504423346	3.6871362567	1.0022379984	0.8701455832	1.7469411151	1.0418241201	1.4951914602	4.1630588427	1.0000725161	0.9477279201	1.5314063912	0.8498868141	1.5171037597	2.6721495136
0.9989727243	1.0713120712	1.3363486641	1.3738409633	1.7895707892	1.9433956836	4.8692292894	0.9970140277	0.9421303779	1.3943104453	1.3567470933	1.5049522929	3.6992730723	0.9999912343	0.8719157847	1.739842118	1.0351747005	1.4859036973	4.1770524062	0.9805775511	0.9395314039	1.509557363	0.8294376574	1.5147032211	2.6265973888
0.9966930495	1.0707205146	1.3361565181	1.3462184351	1.792529551	1.960433657	4.8868934585	1.0026192477	0.9428265723	1.398501979	1.3662133098	1.5106121022	3.7370207362	0.9972204714	0.8695473675	1.7400334401	0.9478371222	1.463018554	4.1691304835	0.9701488553	0.9252625198	1.487805014	0.8238455271	1.4850219416	2.5830033611
1.0014018042	1.0749472012	1.3566893404	1.3389124441	1.7785760724	1.9480147843	4.9284174493	0.9986145444	0.9402322473	1.4132865446	1.3673264152	1.4838524397	3.7715237336	0.9989375707	0.8714296891	1.7153333441	0.9477658252	1.4564779356	4.1671055894	1.0339297151	0.9119294759	1.4604979245	0.7998731388	1.4499195181	2.5320924642
1.0096133605	1.0820542764	1.3840383218	1.3059932838	1.7805925119	1.9641519048	5.0002975397	0.997280872	0.9411408249	1.4086213687	1.368429914	1.4773456545	3.8123077763	0.99972226	0.8685903961	1.7074703082	0.9952761038	1.4593894035	4.1867035064	1.0025973141	0.8935484497	1.4321748661	0.7803046595	1.4167707723	2.480853235
0.9988651225	1.0869417698	1.3845388036	1.2854551584	1.7563173085	1.9655749342	5.004768569	1.0032811285	0.9381408627	1.4248189727	1.3715418573	1.4942272075	3.8533086494	1.0017830166	0.8669233754	1.7013700122	0.9909599254	1.5191540886	4.1710624525	0.997740511	0.8830473687	1.4034657239	0.7705463413	1.385582745	2.4101352899
0.9639454288	1.081002668	1.3987596082	1.2981552708	1.7344493394	1.9592094558	5.0100100721	0.9956095886	0.933491609	1.4171280423	1.3586718364	1.5077948266	3.8736561246	1.0050504001	0.8699690295	1.6868301741	0.9989859149	1.4785225911	4.1640727009	1.0066976716	0.8801303713	1.3963640115	0.8105724056	1.3567991828	2.4192046881
0.9855641789	1.0616798483	1.3531316212	1.2635344055	1.6771047007	1.9211733205	4.9690960446	0.97615165	0.9422914207	1.4021417776	1.3537694587	1.4758548854	3.8234012759	1.0010211855	0.8637348235	1.6765819874	1.0109759058	1.4714827426	4.164964993	1.0043313066	0.8750972342	1.3811303437	0.8290240681	1.358541429	2.4031383699
1.0001574294	1.0301834348	1.3261438082	1.2141156192	1.6419965144	1.8770832448	4.8806705218	0.9850278029	0.9188827995	1.3779941134	1.3192050685	1.4438691712	3.7958092847	1.00040412	0.8643598356	1.681070475	0.9974413133	1.5040326923	4.2126239502	1.0038137624	0.8660124165	1.3763449274	0.8669354064	1.3546094564	2.3927011372
1.0108882694	1.0060068961	1.2833930132	1.153343964	1.5866011701	1.816021329	4.7729757065	1.0191754223	0.9019369367	1.3631214214	1.2735232068	1.4159218479	3.7453032231	0.9997067967	0.8612082136	1.6730277462	0.9901201496	1.5016894231	4.2680444821	0.9971230693	0.8696498593	1.3872256185	0.8766027513	1.3404420933	2.3986771357
1.0136703686	0.9899975109	1.2676918675	1.1056446817	1.5398758518	1.7874790603	4.6835586883	1.0042918808	0.8779621486	1.3517452802	1.2410785935	1.3756030257	3.6332072717	0.9946776599	0.8635248679	1.6700853488	0.9926020763	1.5126202637	4.2826591051	0.9993609559	0.873767639	1.3982380935	0.8694389881	1.3439833706	2.3820921726
1.0136160683	0.9789136821	1.2474746391	1.0793511522	1.5079485638	1.75877772	4.6565722122	1.0040847732	0.8654836843	1.3264672084	1.2203719121	1.3527297805	3.5567383469	0.9972775609	0.8563620248	1.6602188133	0.9473498226	1.5049762011	4.2882629487	1.0026149708	0.8769925077	1.4001988408	0.879388713	1.3451695599	2.3904567277
0.9998779899	0.9768913758	1.2462382307	1.0571443786	1.4813642572	1.7425035389	4.6575689119	1.0077052109	0.8741649371	1.3200002636	1.2304583519	1.3300294477	3.5339931289	0.9961968023	0.849154665	1.6719072558	0.9291403408	1.4955820421	4.2911052583	0.9995135489	0.8735719424	1.396262088	0.9047309024	1.3374751706	2.3651619242
0.9923343287	0.9714403899	1.2477111148	1.0455391037	1.4790425613	1.7322121268	4.6772409426	0.9994523607	0.8730843237	1.3076649581	1.1888820468	1.3212188116	3.4847825872	1.005365285	0.8435809666	1.6526727418	0.9348907896	1.447528478	4.2706786165	0.9933261407	0.8774596913	1.3825336567	0.9084961071	1.3330206628	2.3502437525
1.0027761307	0.9716155379	1.2443182127	1.032339453	1.4587871939	1.7222335107	4.7067021304	1.0006937451	0.8635251926	1.3126840282	1.1736872798	1.3129755991	3.4289070574	1.0057508	0.8408489519	1.6490946233	0.9326004028	1.4260350942	4.2849276635	1.0037633699	0.9056703004	1.3862769629	0.9053072188	1.3204922618	2.3268298105
1.0008674546	0.9749573179	1.2333061199	1.0597029419	1.4393254893	1.7267444608	4.7418438896	0.9982369493	0.860019974	1.3095376537	1.1992917317	1.3015486398	3.3758031855	1.0001921948	0.8446748759	1.6355875555	0.9524893138	1.4879483356	4.2798116354	0.9998558681	0.9026473383	1.3951363456	0.9020255297	1.3366917133	2.3214073906
0.9992386664	0.9732442589	1.2365184482	1.0541658954	1.4225471565	1.7108945607	4.768157665	0.998513578	0.8641867933	1.3045153632	1.1885265131	1.2932566248	3.3345968412	0.9984796712	0.8453482433	1.6343210698	0.9994952387	1.4813192704	4.3052160487	0.9994981042	0.9152258193	1.3871233283	0.8959063513	1.318206262	2.3250761036
1.0012922877	0.9678311849	1.2218576922	1.0415714478	1.3978983899	1.6951327364	4.7713979033	1.003805409	0.8547038922	1.3158518803	1.1873035277	1.2807235552	3.2971314066	0.9986850653	0.8432587928	1.6311727773	1.001991446	1.4725428499	4.2876908089	1.0043330773	0.9090232515	1.3750831264	0.8830904018	1.3183968033	2.3108802271
0.9990305145	0.9728924129	1.2119739693	1.0279150833	1.3730459055	1.6899391691	4.789847942	0.997865293	0.8498065464	1.2988369605	1.1747976648	1.2673053202	3.2884003853	0.9984715955	0.8434770556	1.6269971469	1.0047214044	1.4585348588	4.3170132087	1.0002844902	0.9171791449	1.3757541511	0.89818897	1.3346161376	2.3251480253
1.0030709032	0.9777504506	1.2146809396	1.0372283378	1.361733372	1.6794971408	4.8229938241	0.997566526	0.8492992103	1.3082600282	1.171567723	1.2568320133	3.245595805	0.9997078439	0.8468207642	1.6219613654	1.000696942	1.4820703329	4.3212793188	1.0014890178	0.918462432	1.3644362612	0.9119428178	1.3541708858	2.4882622159
0.9974364109	0.9778075342	1.2255150173	1.0359423054	1.3466097154	1.6738980468	4.8159024333	1.0040288843	0.8499510736	1.3082403656	1.1587086561	1.2712096972	3.2296775474	0.9929155903	0.8408691453	1.6228572591	0.992943246	1.4811883062	4.3150649024	0.9987589317	0.9315787931	1.3336199362	0.9172591054	1.3424481866	2.5024639928
0.9975744731	0.9817786715	1.1504989795	1.0187349355	1.3302876234	1.6596051503	4.8512908474	1.0003812373	0.8452018442	1.3132160556	1.1566522787	1.2633500749	3.2064443149	1.0052418303	0.839972686	1.602327753	0.9924554276	1.4863532643	4.2927996015	0.9987021203	0.9302004885	1.3729342614	0.9227403949	1.3429969748	2.5026841672
1.0045416661	0.9790281276	1.1448072412	1.0161499314	1.3165127969	1.6516591961	4.8595185413	1.0019504977	0.8400506072	1.2960257754	1.1548085815	1.2632569148	3.1728718474	1.0065016721	0.8338902146	1.5875515976	0.9968274734	1.4920794099	4.3217114802	0.9995875554	0.9379275117	1.3822640398	0.9227754858	1.3589658412	2.5245338435
1.0014531591	0.986060334	1.2309631551	1.0049313643	1.2993661166	1.6448390665	4.8678969943	0.996709702	0.8401604766	1.2957958164	1.1489011652	1.2554531908	3.1853015801	0.9987758452	0.8327526133	1.5873898374	0.9923324591	1.4886793962	4.326374457	0.9971582786	0.9376319339	1.3905184774	0.925634767	1.3524092701	2.5197258575
0.996905751	0.9812246922	1.2390501617	0.9978972694	1.3023244308	1.6264356255	4.9032011099	1.0028893695	0.8357427153	1.2964763638	1.1444024344	1.2574116979	3.1531475244	0.9981383725	0.8448994595	1.5820086535	1.000548239	1.4802915622	4.3424118746	1.0008262627	0.9392436524	1.3823028747	0.9316857421	1.3515057525	2.5210110299
1.0013191638	0.9912752845	1.2335897152	0.9901319356	1.3102531371	1.6218648321	4.9231882885	0.9996691204	0.8331779145	1.2333379684	1.1698516151	1.2535607742	3.2403328567	1.0005097265	0.8366211246	1.5911393308	1.0018288808	1.4972522851	4.331153079	1.0016909674	0.9428430061	1.3903063152	0.930437914	1.3605132907	2.5087093852
1.013010376	0.9907223808	1.2464827059	0.9887073513	1.3055183403	1.6332027601	4.9427447108	1.0019737045	0.8335135209	1.2354516908	1.1696749842	1.2528460573	3.4454719212	0.9997726035	0.8676923713	1.5780389727	1.001287556	1.504251273	4.3566040868	0.9990074528	0.9438345886	1.4169151413	0.9474158896	1.3623081509	2.5257817156
0.9857017602	0.9892951923	1.2412468218	0.9821810501	1.3038130303	1.6270946037	4.9562810282	0.9995658858	0.8326452369	1.26280908	1.1663750488	1.2536896499	3.4464886921	1.000657614	0.862721124	1.5806581879	1.0011924112	1.5052350439	4.355506422	0.9991293189	0.9470414048	1.426989567	0.9736392049	1.3650184116	2.5033500347
0.9922078921	0.993357646	1.2297544131	0.9735717253	1.2922498177	1.6119781211	4.9413566115	0.9983757607	0.8553184927	1.256399199	1.1581014092	1.2535261338	3.6971525022	0.9993692627	0.8710394267	1.571078741	0.997921773	1.5005341214	4.3829169228	1.0022123057	0.9518219283	1.4464473504	0.9834669512	1.3677568885	2.496477134
1.0047753191	0.9942522303	1.2418616131	0.9780051782	1.2996663368	1.5983846477	4.9686477957	1.0008068896	0.8710837093	1.2569623528	1.1591568219	1.2351443432	3.7031640546	0.9984921057	0.8685284052	1.5694901482	0.998349733	1.5003123154	4.3727432899	0.9999121011	0.9559692088	1.4539521662	0.982946846	1.3482892148	2.4938555461
1.004472189	0.9962836064	1.2305296729	0.965297189	1.2850045364	1.5895114252	4.9831709155	1.0007007197	0.8833863953	1.2773277899	1.1538197046	1.2321553462	3.6959507179	1.0036973011	0.8759592565	1.5725125206	0.9959272155	1.5067686454	4.3937374469	0.998040346	0.9572082625	1.459379012	0.9874869386	1.3341768048	2.4723521333
1.0030568277	0.9988308756	1.1642593824	0.9622875537	1.2665351987	1.5848982871	5.0002134443	1.0023834449	0.9022314535	1.285917736	1.1535492023	1.1298902278	3.6995670443	0.9994694445	0.8788408832	1.5583868126	1.0032729149	1.4975912107	4.4220337339	0.998505619	0.9682010835	1.4713306352	0.9814666674	1.3287651257	2.4679444473
0.9994599648	0.9972646807	1.0720329014	0.9773619759	1.2588414972	1.5726893278	4.9995397838	0.9970679625	0.914743555	1.2975795202	1.14930615	1.1202868301	3.688993157	1.0002301448	0.8840378924	1.5487661198	1.0123937454	1.5127600686	4.4398149481	1.0022739637	0.976500674	1.469525284	0.9893003245	1.328882078	2.4492931725
0.998666277	1.0021978448	1.2352460039	0.9815003697	1.2477047413	1.6525216896	4.9847759422	0.989092454	0.9292411888	1.3000673995	1.138442719	1.1549947168	3.654168646	0.9965046352	0.8854703591	1.5486815451	0.9936561943	1.4884703884	4.4333155527	0.9868926235	0.9687153895	1.4572758914	0.9704102265	1.2898350992	2.4166695724
0.9999934739	1.0033518621	1.2286323759	0.9761679018	1.252919602	1.5825414802	5.0004857297	0.9840801737	0.921011675	1.2837769186	1.12803725	1.1422142736	3.6056647655	0.9981693033	0.8887612109	1.5596339603	1.0000415699	1.474119536	4.4466176885	0.9705362121	0.9493178221	1.4301122972	0.9560081437	1.2542991708	2.3720704786
1.0010579593	1.0108932074	1.2310685499	0.975494971	1.255374187	1.445882219	5.034547755	1.0109496658	0.9106332047	1.2631217053	1.1154761999	1.1347814853	3.5479769788	1.0007181121	0.8862200599	1.5558466088	1.0013806284	1.5187189892	4.4579342956	1.0147098697	0.9423070683	1.4062567724	0.9389586325	1.2450547614	2.3245217387
0.9978891724	1.0039583658	1.2262440792	0.955906962	1.2510407652	1.5580409393	5.057158431	1.0173190642	0.9093833746	1.2648784841	1.1030493263	1.1736966705	3.5194663178	0.9988578841	0.8861005241	1.5600828567	0.9956319168	1.5205936498	4.4341642276	1.0203078452	0.9204491183	1.3947423271	0.921008969	1.2306412114	2.605549384
0.9919026973	0.9979758609	1.2147548931	0.9324673885	1.2477170748	1.6018203524	5.044867447	1.0013683792	0.9060957558	1.2750774057	1.0910935581	1.1718427809	3.4677274017	1.0036357822	0.8887288207	1.5367992821	0.9958293177	1.5114678621	4.435912684	0.9924672355	0.9081701297	1.35173563	0.9041556367	1.199613822	2.5440128278
0.9889419869	1.0001330152	1.2220144677	0.9331350521	1.2405234005	1.5877037173	5.0369780274	0.9970528651	0.9105510401	1.2666128705	1.0895879714	1.1862418086	3.4573515643	1.0008398188	0.8874211518	1.5452963968	0.9925365177	1.5137914088	4.4597728523	1.0075753013	0.9009102167	1.3381270808	0.8987005292	1.1827452363	2.5153193839
1.011184209	0.9913042412	1.2218544417	0.9749060088	1.2357944353	1.5692908805	5.0122797134	0.9972084042	0.908012381	1.281397271	1.0856958572	1.1913949674	3.3913134271	0.9986220952	0.8825907931	1.5282002294	0.9647006784	1.5057266875	4.441859632	1.0044042844	0.8943369567	1.3237623143	0.8847993479	1.1792542048	2.5205480269
1.0024633563	0.9795807885	1.2101395144	0.9564410702	1.2141061155	1.5515665721	4.981008291	0.9964480657	0.9067192045	1.2772679727	1.0766422384	1.1981651924	3.3571165315	1.002123463	0.8820408785	1.5316970093	0.973696188	1.5090692837	4.4673473207	0.9986389393	0.8927115276	1.3183215594	0.8767013235	1.1695555171	2.4946332291
1.0034627699	0.9841000055	1.2143999696	0.955578049	1.200243878	1.5394561341	4.9564692214	0.9928262108	0.8901238816	1.2605687336	1.0621679685	1.1916476838	3.4798708104	1.0020033928	0.8863654635	1.5292134589	0.9745551155	1.4941816006	4.4821739947	1.0014445606	0.8886664303	1.3312735456	0.8812029765	1.2023843606	2.4783724178
1.0010908946	0.9819409629	1.1991266407	0.9539787175	1.1986203126	1.5363072485	4.9266509468	0.9938630185	0.8850425044	1.2444834356	1.0516870404	1.1806558336	3.4206752581	0.9982773999	0.8855767884	1.5143606218	0.9978360698	1.5121367893	4.5023894946	1.0004341643	0.8949665373	1.3585287549	0.8702027777	1.2008770361	2.4785139694
0.9976969833	0.982149411	1.1978819486	0.9447171944	1.1876384785	1.5248581045	4.9351130189	1.0128438696	0.8801554497	1.2497569612	1.0297295844	1.1766892061	3.3743363846	1.0002897293	0.8903350573	1.5096274855	1.0013129537	1.5022801694	4.5305265249	0.998608885	0.8909388423	1.3662526174	0.864697779	1.2030126931	2.4741523513
0.9999574804	0.9807783602	1.2140967102	0.9520180127	1.1716051111	1.5168573255	4.9347107482	1.0003173212	0.8728583579	1.2300066701	1.0184832933	1.1648301155	3.2770983269	0.9978629738	0.8901816332	1.4964438984	0.9975907551	1.5139872229	4.5567594988	0.9961418769	0.9086639946	1.3618185675	0.8604375367	1.2042835733	2.4717291565
0.9983890626	0.9790436475	1.1901304429	0.9420054862	1.1691951885	1.5145371571	4.9504511284	0.9989033256	0.8687982738	1.220128391	1.0119090434	1.1626044157	3.2635725067	0.999909203	0.8915793107	1.4949923601	0.9944105361	1.500689518	4.5713569101	1.0089055782	0.8986310517	1.3609325222	0.8622719547	1.2109900005	2.4711376145
1.0037664428	0.9746697085	1.2005158156	0.9377881789	1.1736725288	1.509356835	4.9629134895	1.006430836	0.8674133364	1.1966317101	1.005962153	1.1611545922	3.2293254644	0.9983519468	0.8979381268	1.5246150857	1.0019257493	1.512113142	4.5816768556	0.9994008451	0.914139106	1.3600557467	0.86417975	1.2164302155	2.4544214235
0.9982046388	0.9726316435	1.201747519	0.9332162676	1.1562060097	1.5080736195	4.9709347361	0.9999031092	0.8673419808	1.2088948221	0.9961449757	1.1558740247	3.1968920797	1.0030209835	0.8998814565	1.5113948992	1.0022938198	1.5025474009	4.5886482326	0.9975964691	0.9308431614	1.3583412123	0.859110268	1.2121426202	2.4441756371
0.9974870976	0.9475928373	1.2240750879	0.9315463973	1.1705088413	1.5139253979	4.9953832293	1.0024701805	0.8685872131	1.2163848747	0.9958968332	1.1513912698	3.1808442385	0.9998715356	0.9022794105	1.5024562022	1.0001142118	1.4895067698	4.6305165176	0.9996205024	0.9321244687	1.3681470488	0.8580710214	1.2286141264	2.4545932827
1.0036458419	0.9652244613	1.2188023352	0.9269101518	1.1829980438	1.4942885442	5.0116995526	0.9985095975	0.8704921371	1.2111190502	0.993274872	1.1626518601	3.1460392137	0.9995556266	0.9007226564	1.5010335777	1.0040660761	1.4995654782	4.6450316774	1.0023130759	0.9374145837	1.3769310917	0.8600518591	1.2221736191	2.4457650131
0.999605341	0.9579286546	1.2054956158	0.9248671043	1.1972641032	1.4905715225	5.0246164797	0.9954089455	0.872707307	1.2153234978	0.9940520938	1.1550051519	3.1333836898	1.0016586197	0.904732178	1.5029917623	1.0097883231	1.4914032743	4.6966865983	1.0018418167	0.93964643	1.4012776555	0.8694476549	1.2210321739	2.4377950397
0.9972509311	0.9581856879	1.190925507	0.919347004	1.1774839618	1.4901473037	5.04945415	1.0026446282	0.8715490058	1.212233427	0.994084998	1.1613122136	3.0964968761	0.9967110502	0.9029468961	1.5089496803	1.0087087662	1.4830509443	4.7107170708	0.9959243829	0.9445144995	1.4235241003	0.8721788431	1.2260713905	2.4386705334
1.0016445261	0.9625528946	1.1871795414	0.9241770908	1.1855898771	1.4907394799	5.0827187947	1.0010184869	0.8961195471	1.2109914588	1.0040316571	1.1589975253	3.0783865218	0.9970844904	0.8987827643	1.4970692314	1.0154400614	1.4719463881	4.7361726009	0.99986679	0.9504323636	1.4477115753	0.8745681481	1.2292113009	2.430364687
0.9960494509	0.9532475118	1.188594246	0.915606277	1.1660395058	1.4784684158	5.0659779192	0.9969623581	0.8872466777	1.2067915996	0.9967039453	1.1571355766	3.0507802922	0.9982804536	0.8945495111	1.5091220794	1.0141501892	1.4715666382	4.7470545626	1.0006620105	0.9513305859	1.4579755616	0.873704235	1.2364814459	2.4435350044
0.9949898687	0.9531185792	1.1795815261	0.9085398088	1.1776870404	1.4530835315	5.065575322	0.9979078086	0.8763054173	1.2107711528	0.9932823093	1.1567562225	3.0295625608	1.0016014459	0.8915438013	1.5238748584	1.0147884019	1.4957674227	4.758261641	1.0019537813	0.9550393795	1.4857223075	0.8787324071	1.2392191537	2.4344961722
1.0060216646	0.9546779917	1.1827698364	0.9012366026	1.163341006	1.4440065174	5.0209879845	1.0016294545	0.877577342	1.1954041776	0.994169998	1.1503478605	3.0100460237	1.0040674185	0.8855230274	1.5108723282	1.0087648403	1.4876601902	4.7882580456	0.9992197528	0.955190569	1.4703249195	0.8901025498	1.2313336074	2.4402771696
1.0071246679	0.9584647369	1.181882478	0.8886763644	1.1581655059	1.4441336879	5.031579151	1.0009791821	0.8602542131	1.1905705482	0.988674464	1.154950813	3.2532406609	0.999003981	0.8813580806	1.5070374925	1.0109477118	1.477388871	4.7436829112	0.9985404821	0.9476138228	1.442078418	0.8939200745	1.2270969356	2.443275442
1.00159681	0.9501738841	1.1735816839	0.8930048812	1.1667562355	1.4368701333	5.0407601228	0.9961193998	0.8590151252	1.1904049824	0.9752046907	1.1520075403	3.2629335484	1.0013206542	0.8825088959	1.5336942856	1.0122936905	1.4682626196	4.7647423346	0.9923188342	0.9423520984	1.3959261402	0.883783973	1.2097950586	2.4122379903
1.0012273812	0.9586156821	1.1701968833	0.896400236	1.1571468293	1.4338466252	5.0582462501	0.9974949037	0.8658515342	1.1853228552	0.956546107	1.1375627842	3.4023514536	0.997976049	0.8834951391	1.512881189	1.0143923096	1.4709512436	4.807848021	0.9727660931	0.9408085908	1.3748944474	0.8778418702	1.1917695781	2.3715236034
0.9954719971	0.9641574602	1.1689362205	0.9059464534	1.1607555274	1.4304459589	5.0602513522	1.0024533678	0.8600077907	1.1886489786	0.9242063889	1.1362015486	3.403809884	0.9999889844	0.8873807192	1.5032598895	1.0110871703	1.4663618349	4.7901304415	1.0148428944	0.9295262503	1.3132014049	0.8668632363	1.1791842008	2.3313407157
1.0060771027	0.976105985	1.1717962053	0.8871768354	1.1767673252	1.4421425014	5.127360223	1.0040041542	0.8728945721	1.179726528	0.931691101	1.1311145296	3.4566346928	1.001674693	0.8817113908	1.506827124	1.0156076029	1.4564157707	4.7629077389	1.0184800699	0.9169095583	1.2653046639	0.8600358897	1.1737787795	2.3051001379
1.0150606597	0.9918710335	1.1737795073	0.8994942317	1.1803591964	1.4447910838	5.199969346	1.0030962949	0.8657721759	1.1816565138	0.9481821595	1.1234370584	3.4609921583	0.9992879632	0.8830976001	1.4923849269	1.0064695802	1.4438238157	4.7638557352	1.003198354	0.9033748352	1.2504113426	0.8468020972	1.1554438734	2.2775208363
0.9797624005	1.0031795268	1.1756473076	0.9405004426	1.1718900653	1.4458977818	5.231006932	1.0047301711	0.8779549794	1.191756347	0.9441081256	1.1269287694	3.4733336282	0.9992457994	0.8858299266	1.4988542691	1.0085508234	1.4721802735	4.7590216358	0.9962010915	0.8949959731	1.2141855377	0.8416308738	1.1594399133	2.2488151409
0.9815261901	0.9928983784	1.16753458	0.9472418786	1.1769927893	1.4432155302	5.267432767	0.9994816073	0.8804713211	1.1943315498	0.9480974373	1.1239577703	3.497623602	1.0031567294	0.8911065263	1.4907852956	1.0071125142	1.4612326712	4.7591448457	0.9974773753	0.8959170584	1.1105872819	0.844377358	1.1561996303	2.241735915
1.0041879748	0.996414598	1.1528497159	0.9101185629	1.1831002268	1.4380566509	5.295095123	0.9963370744	0.8873901225	1.1870180918	0.9486923859	1.1388771714	3.5168290516	1.0002280054	0.8916770373	1.4752765682	1.0046359026	1.4651182016	4.7754646906	1.0015932495	0.8951684574	1.1152377577	0.8410294853	1.1572372467	2.2320035428
1.0113443747	0.9807554115	1.1534202948	0.9014303684	1.093876735	1.4213107889	5.2534538582	0.997041665	0.8956198497	1.2052620619	0.9437854966	1.1310764658	3.4884717801	1.0074297638	0.9021415567	1.4667838555	1.0060110709	1.3893593532	4.7820973886	1.0001444992	0.8954025892	1.1728645643	0.8407912165	1.1286582046	2.2094970583
1.0002230473	0.9640758613	1.1317197697	0.8891983966	1.0799193958	1.3986688577	5.1973521767	0.9930083709	0.8886957139	1.1951906373	0.9408355662	1.1360929253	3.4819383844	0.9968606539	0.9042687448	1.4730303524	1.0108246661	1.3882606678	4.7980916314	0.9986699886	0.8987712045	1.1891085041	0.8381508619	1.1642722641	2.2033369039
0.9966829691	0.9522289601	1.1421723328	0.8798945326	1.1544700812	1.3973373447	5.2259331161	1.0009550975	0.8876907618	1.2045351204	0.9414014473	1.1278282928	3.466752077	0.9919397213	0.9023181597	1.4865146802	1.007219522	1.3943801906	4.7960055361	1.0009818681	0.82949368	1.1936621241	0.8410017873	1.1546798755	2.1829674253
1.002420647	0.9524219547	1.1391221361	0.9103615448	1.1300134792	1.3877196067	5.253485595	1.0081402811	0.8800978688	1.2032165924	0.9679957173	1.1226479841	3.4780883761	1.0011606946	0.9096033753	1.4740025536	0.998888061	1.3871878503	4.7803341938	1.0019957974	0.8809475663	1.2040506677	0.8464058728	1.1449924141	2.1671249976
1.0029684295	0.9474657517	1.1422267284	0.9004305141	1.1274202753	1.3836079696	5.2863278564	1.0016666857	0.8846406637	1.1996907465	0.971218469	1.1216715683	3.4444258169	0.9999473448	0.8668620287	1.4720599847	0.9972263635	1.3875502047	4.8114178504	1.0007860306	0.8930686608	1.1878441233	0.8109081561	1.1419877348	2.1680888111
0.9959960813	0.95031907	1.1551581135	0.8937338226	1.1452341592	1.3699134718	5.277459374	0.9981788961	0.8861533506	1.1613318297	0.994383867	1.117150817	3.448382779	1.0007683567	0.8633437338	1.4554370108	0.9986538176	1.4207770203	4.7799610979	1.0007585673	0.8775671044	1.1737755808	0.8453347681	1.1450883234	2.1806597707
0.9949089925	0.9496931951	1.1392529646	0.8851558076	1.1512586773	1.3602827743	5.2663258798	0.9947939836	0.8848176065	1.1540837967	0.988779028	1.1224729712	3.4559461792	0.9994183581	0.8838081777	1.4575679462	0.9987564066	1.4182823168	4.7759499435	0.9998271007	0.8107799311	1.1996088444	0.8539286181	1.1733842576	2.1571593134
1.0025241173	0.946862692	1.1347086794	0.8856923711	1.1478709519	1.335343933	5.2530050145	0.9986335481	0.8836091293	1.1879944909	0.9963466669	1.1206150345	3.4369597752	1.0002303718	0.881834053	1.4603939439	1.0085758362	1.4143212956	4.7492672007	0.9961709028	0.869281181	1.1997086424	0.8502380254	1.2055739754	2.2967887044
1.0101821147	0.9379877831	1.1206316331	0.8767276794	1.1213590534	1.3174635609	5.1945312284	1.0030681657	0.8814859408	1.1902156676	0.9993684801	1.1167399629	3.4235067694	0.9954260911	0.8911154531	1.4521991774	1.0224143104	1.4572155182	4.7494801984	0.997664258	0.8782806797	1.2074920107	0.8475975513	1.199595597	2.2961773094
0.9992970663	0.9422167057	1.1100918675	0.8838516425	1.107094867	1.3175281203	5.2159764728	1.0024200886	0.8806601822	1.1996553667	1.0010593061	1.1165659891	3.4198971176	0.9991242318	0.8993029789	1.4488262826	1.0171954679	1.4429826333	4.6753978081	1.0017014096	0.8605180799	1.1971019187	0.863116235	1.2028052976	2.381538656
1.0024862714	0.9457949632	1.1095431893	0.8867061065	1.1090179402	1.3234852874	5.2149058177	1.0027603196	0.8832507981	1.1676485658	1.0041262259	1.1113198709	3.4022537616	0.9996994874	0.8974262213	1.4394259749	1.0005720655	1.4363455828	4.6540386116	1.0079368897	0.8965990428	1.1942686337	0.8698818073	1.1966799194	2.3691546946
0.9976053809	0.9514398246	1.1207263141	0.8971832505	1.1080749673	1.3233754	5.2212452223	0.9988720245	0.8831305827	1.1724965942	1.0045120023	1.114576717	3.3815975698	1.0026153659	0.8985716768	1.4423490124	1.0012673263	1.4462195681	4.615769225	0.9991331492	0.931677083	1.2017887389	0.8763047242	1.2027925544	2.3778009824
0.9979271076	0.9589843422	1.1245512584	0.9067486474	1.1172379339	1.3288476245	5.2346631877	0.9988804576	0.8813506344	1.1736672891	1.0017794027	1.1146736135	3.3555153031	1.0025144803	0.8998954409	1.437529508	0.9965309923	1.4434354437	4.6085917983	0.9967298524	0.9329937006	1.2698757973	0.8788124591	1.2103313659	2.3646796206
0.9990884676	0.9651396457	1.1372745329	0.9078258117	1.1571889808	1.3205033804	5.2680494801	0.9966539768	0.8943166125	1.1723740433	1.0021002799	1.1163943824	3.3288026904	0.9989901984	0.8949441282	1.4038885009	0.9895020835	1.4423747593	4.5860113535	1.000070949	0.9318333426	1.2977737413	0.8808027271	1.2127650499	2.3537237302
1.0003997264	0.9643500346	1.1308841491	0.9163722852	1.1520959473	1.3329341531	5.2848503892	1.0029224291	0.8968513159	1.1555483703	0.9988663572	1.1165822441	3.305961083	0.9996184925	0.895690469	1.3993886777	0.9952002259	1.4772844206	4.5848436811	1.0018353617	0.9403718461	1.3016833173	0.8880858958	1.2292888809	2.3650687005
0.9988843103	0.9586937133	1.1267597659	0.921211206	1.1532127225	1.5846639709	5.2673466868	0.9986602712	0.8974989201	1.1346214953	0.9942039673	1.122632492	3.1602021571	1.0012550643	0.8916149066	1.3993407021	0.9935100518	1.4819500517	4.5796527306	1.0033637048	0.94711074	1.3115725952	0.8803243893	1.2304547322	2.3586935105
1.000602282	0.9540335512	1.1430133267	0.9239056901	1.1638488872	1.5894780678	5.2709628734	0.9995618291	0.8946984627	1.1176634741	0.9936580389	1.1110196367	3.3437498472	0.9998742538	0.8908908326	1.4015062206	0.9990333374	1.4662201856	4.5412512462	0.9970275253	0.9519668197	1.299399772	0.8806198972	1.2275447706	2.3541394478
0.9985113116	0.9535220987	1.1366625647	0.916871194	1.1599401965	1.5905745534	5.2473565083	1.0026819822	0.8893681248	1.1257189789	0.9919548064	1.113561052	3.4578500782	0.9984517841	0.9028346131	1.4013578105	1.0005391489	1.4654203651	4.5189224384	0.9992170137	0.9582178556	1.3073173957	0.8910911309	1.2391772291	2.3510020584
0.9995176718	0.9507042608	1.1432018351	0.9208963615	1.1454337026	1.5900418363	5.2451214994	1.0017987629	0.8992675301	1.1243868526	0.9925695897	1.1164627574	3.4997478948	0.9991764511	0.9015869439	1.39015202	1.0062602987	1.4738939246	4.4809804813	0.9984177658	0.9629546083	1.2994473539	0.8941181327	1.2332271902	2.3421340433
0.9975487937	0.9486455751	1.1376894165	0.9285715352	1.160683478	1.5806684242	5.1996168155	0.9987744042	0.8991503883	1.1206855564	0.992039905	1.1176336188	3.5411477313	1.0035499006	0.8962451663	1.3726675495	1.0124175674	1.4800998262	4.4532478817	0.9934093867	0.9634399864	1.302250897	0.9003694404	1.2228568141	2.3190141158
0.9889136334	0.9420217946	1.1329416676	0.9266397176	1.1665797934	1.5699628312	5.1817542598	0.9976986956	0.8982608712	1.116643249	0.9913047477	1.122455478	3.4985076747	0.9987420735	0.90747306	1.2432499284	1.0109033216	1.4743308754	4.4574563817	1.0002284112	0.9656402266	1.3038247314	0.902293016	1.2374197724	2.2936551708
1.0068487879	0.9419867908	1.1101199437	0.9216112909	1.1576667333	1.5458557856	5.1071558292	1.0005750686	0.8929988495	1.1237790157	1.0196809929	1.1251388465	3.4597568769	0.9993210722	0.9109924575	1.2411900548	1.008789007	1.4457255904	4.4089971579	0.9978278114	0.9544665548	1.2993981843	0.9028394062	1.235018638	2.2776814417
1.000416969	0.9382371585	1.1123472009	0.9190541589	1.1590866917	1.5297318683	5.0685559255	0.9953825742	0.8895816995	1.1097136484	1.0146225643	1.1280169683	3.4295273221	0.9998273338	0.9082467016	1.3889474948	1.0001425083	1.4430171296	4.4044620386	1.0033156968	0.9417431953	1.304232716	0.9044185348	1.2307337516	2.2586658897
1.0033961931	0.9272018044	1.1069762978	0.9117703874	1.1471059184	1.5112319991	5.0230173133	1.0034786343	0.8941220866	1.1052574875	1.025545642	1.1337255535	3.4051369943	0.9985384073	0.9033192645	1.3987637374	0.999066707	1.4379928628	4.3736544978	1.0047970779	0.9469793448	1.3038933773	0.8978334243	1.2135027205	2.2309181747
1.0056435344	0.9260465498	1.0155294574	0.9097758324	1.1380159104	1.4947393609	5.0038488617	1.0053165392	0.8945387913	1.1001988982	1.0219370555	1.1307119235	3.3771646448	0.9995113632	0.9024472417	1.3861543783	0.9926272312	1.4245175119	4.3734010505	0.998842761	0.950119039	1.292292602	0.8921197989	1.1914865547	2.2193519722
0.9957921201	0.925055814	1.0308042084	0.9011341105	1.1277466229	1.4987802365	4.9764422736	0.9993120562	0.8906941314	1.0998232003	1.0165816326	1.1306377134	3.3451147655	1.0007928395	0.9053630509	1.373967251	0.9665592068	1.3889874511	4.3640486587	0.9972821599	0.9446172759	1.2911881493	0.8893426247	1.2128104911	2.1953616613
1.0012641031	0.9249207833	1.0520696952	0.8982713408	1.1337815964	1.4922429812	4.9939563416	0.9964088516	0.898310888	1.1040450352	1.0139421869	1.1326221713	3.357874902	0.9995613307	0.8997671603	1.3634401721	0.9670324825	1.3972673838	4.314287178	0.9985516983	0.9396267669	1.2822192526	0.8874703926	1.1998278116	2.1833535295
1.005344879	0.9284909136	1.0880536213	0.8994072968	1.1358494914	1.4933933006	4.9825336084	0.9970677226	0.8979477111	1.1894853205	1.018652286	1.1284945555	3.3763668973	1.0027211621	0.8943881201	1.3656960805	0.9897126891	1.411428285	4.3120389979	1.0023243471	0.9360360113	1.2820547356	0.8946002172	1.211484257	2.1647983204
0.9989820527	0.9323189891	1.0952770713	0.9009516332	1.1365041854	1.5015835534	5.0046076494	1.005850369	0.8968408806	1.182990658	1.019138182	1.130600351	3.3716192636	1.0003819665	0.8964758019	1.3437445242	0.983157163	1.4140157422	4.2745062864	0.9983830987	0.9287648785	1.2815846316	0.8959881276	1.2066369359	2.1537123563
0.9996713072	0.9326784015	1.0771354311	0.9008351271	1.136564651	1.4966386178	5.0070089397	0.9934204706	0.8957054611	1.1756122225	1.0173738661	1.1221415396	3.3025002962	1.0015605193	0.8919331801	1.3393170258	0.9850274859	1.4159821549	4.2493828012	1.0009682522	0.9177447312	1.2237837718	0.8931548829	1.1909293568	2.1282727131
0.9940572623	0.9320863419	1.1310767529	0.9068991984	1.1432461107	1.4994740292	5.0017472583	0.9737826887	0.8857779049	1.1686563497	1.0095629195	1.1151860973	3.2446345741	0.9988551309	0.8954841445	1.3447506991	0.9877654899	1.4097683914	4.2223832085	1.0053918348	0.9181699655	1.2438739871	0.8946774766	1.1841924562	2.1192874016
0.9993375693	0.9392494877	1.1412080938	0.9014835568	1.1411841642	1.5087538216	4.9951205692	1.0166864711	0.8800748675	1.1721524205	0.9910963744	1.105719753	3.1995522504	0.9980279732	0.8964884342	1.3379067032	0.9468172671	1.4146064096	4.1917812316	0.9973487849	0.9207553854	1.246356877	0.8865058958	1.1740903623	2.120997799
1.0066437218	0.9326329415	1.1338905013	0.9069988477	1.1435741272	1.5080801327	4.9818559017	1.0106053068	0.8724956428	1.1538706861	0.9570267238	1.0928730559	3.1506823521	1.0023349111	0.8922205853	1.3455113587	0.9492852887	1.4234489277	4.1758743551	0.9971511294	0.9255638119	1.2205795105	0.8800915531	1.1835036012	2.1039895375
0.9972290376	0.9299401701	1.1310403935	0.9263802881	1.1333543884	1.5077766424	4.9908965883	1.0018547079	0.8556980662	1.1365108695	0.950388723	1.0950957841	3.0833674429	1.0007125377	0.8952819857	1.3651073832	0.9812789927	1.4200462704	4.1243758475	1.0012454253	0.9188473068	1.2879561231	0.882346687	1.1901320342	2.0900483932
1.001650119	0.9711367028	1.1330183233	0.9233861189	1.1411837343	1.5067060355	5.0139779303	1.0002443394	0.8521560997	1.1235923454	0.9445630102	1.0914861549	3.0412525528	1.0004049762	0.9015187814	1.3576117159	0.9853642476	1.4205097269	4.0883446594	1.0005955437	0.9178542349	1.2929413794	0.8807028247	1.1943634016	2.0781440734
0.9962060603	0.9757774497	1.1265127688	0.9419332543	1.133519602	1.4974109251	5.0006432206	0.9993364907	0.8556673495	1.1169690773	0.9665315748	1.0886122712	3.0354723151	0.9999947552	0.9012127247	1.3586108633	1.0026035878	1.4179927139	4.0566749508	1.0009852033	0.9166048562	1.301974675	0.8773213952	1.1978568106	2.0589567527
0.9971051611	0.9646608928	1.1402202747	0.9381521933	1.1314582286	1.4936915262	4.9714103539	0.9970558675	0.8567169364	1.1224521173	0.9628644074	1.0939858171	3.0280284591	0.995873749	0.9032094891	1.3597918155	1.0068284076	1.4082388015	4.0396864663	1.0002547407	0.9187941258	1.2981201582	0.8616631577	1.1961071995	2.0497251439
1.0069848564	0.95480718	1.1365675792	0.9425049112	1.1396695979	1.4889615477	4.9868125463	1.0007341803	0.8586374758	1.1370053582	0.957652532	1.0927896434	3.0188248547	0.9991275462	0.9034738779	1.3642528089	1.0142042513	1.4096182643	4.0308497912	1.0025100897	0.9211334661	1.3168136225	0.8674923446	1.202794443	2.2905022448
0.99804682	0.9635892163	1.1420192387	0.9435015253	1.1428211408	1.4803845959	4.9792897808	1.0037135718	0.8552558961	1.1224961404	0.9642369924	1.0927998234	3.0162070034	1.0035913995	0.9104658242	1.3787454149	1.0093297399	1.3998372508	3.9953871222	1.0068670526	0.9274250269	1.3280526483	0.8651067504	1.2033501258	2.2913986098
0.9990244505	0.9280853192	1.1116385375	0.9449811601	1.1397197075	1.4826142814	4.9547407022	1.0002357078	0.8504582743	1.1301395375	0.9557873045	1.0893861169	3.0079641994	1.0010170344	0.9135454038	1.3800401161	1.0159793492	1.3996802053	4.0027067544	0.9928640699	0.9168557968	1.3332047983	0.8697099394	1.2058550556	2.3531012202
1.0012264358	0.9327274666	1.1050703583	0.9443426144	1.1475701163	1.4744454523	4.9432100915	0.9985253365	0.8496318128	1.1342881832	0.9580711574	1.092690532	3.0159518817	1.0013746332	0.9120271037	1.374189316	1.0168408377	1.396782856	3.9614603707	0.9992483751	0.9252409951	1.3257435115	0.8794273807	1.2130483777	2.3615444546
0.9990198177	0.9340133624	1.1290987772	0.9476419201	1.1434682951	1.4789017667	4.9340297252	1.0023634716	0.8467664534	1.136835807	0.9612162675	1.0963775994	3.0151708691	1.0006186768	0.9180490913	1.366413152	1.0183221144	1.3950343407	3.9789036204	1.0022989562	0.9373122734	1.3286389051	0.8812880204	1.2090340269	2.3518701996
0.9987113547	0.9371067368	1.1383222998	0.9380956045	1.1470192692	1.4725726949	4.9399388467	0.9965486065	0.8444217471	1.1429601099	0.9578316937	1.0948882362	2.9904766989	0.9995542703	0.9178414305	1.4161272373	1.0225157614	1.4265123259	3.9437538336	0.9992244171	0.9356993531	1.3229865139	0.8913928663	1.2199520753	2.3537150988
1.0013171389	0.937048734	1.1152219617	0.9417957764	1.1400315121	1.473613593	4.9163174893	1.0013416205	0.8414514518	1.1454978528	0.9621323622	1.096134388	2.9721424832	0.9954024596	0.9218658207	1.4081563953	1.0213314991	1.4276337648	3.9450410699	0.9981436133	0.9833120221	1.3297355751	0.8931175844	1.2141573955	2.3536546422
1.0030677301	0.9339830673	1.1370473112	0.9544317913	1.1438988937	1.4679070314	4.9089191351	1.0028339119	0.8505409196	1.1432002839	0.9654211781	1.0970323533	2.9649171641	0.9974960194	0.9176206667	1.4339489787	1.0262834393	1.422244867	3.9205923868	0.9963610862	0.9876264345	1.3303289615	0.8877658099	1.2106065617	2.354763239
0.9973243531	0.9416375388	1.1420274126	0.9527495396	1.1364156408	1.4994952753	4.8792407068	0.9981516851	0.8401937217	1.1498571697	0.9618599004	1.0959264926	2.973513226	1.0033851154	0.912988005	1.4619314378	1.0227531892	1.4100558563	3.9081919282	0.980186961	0.9808503424	1.3125301989	0.8886017764	1.1964677754	2.3067017898
0.9969635063	0.9386865536	1.1174582593	0.956143728	1.0936984799	1.500989632	4.8434590518	0.9980262251	0.8419594909	1.1447680401	0.9582754231	1.1035208559	2.961777054	1.0028149269	0.9149120708	1.4828276663	1.0305588449	1.4175728198	3.8623128752	0.9773509646	0.9622960747	1.3019237096	0.8685225644	1.1737455848	2.2660083142
1.0001925804	0.9371084304	1.1232224387	0.9560830093	1.1008339606	1.4881983045	4.8272618932	0.9955668937	0.8457154308	1.1459121576	0.9582268984	1.1207965193	2.9742603414	0.9983493443	0.9131423283	1.4674158886	1.0320298841	1.4151021019	3.8401049904	1.0284769846	0.9433458608	1.266045653	0.8565951712	1.1502676324	2.2312324883
1.0015213246	0.9406818806	1.0769570379	0.9596345083	1.0880944918	1.5207818674	4.7946053126	1.0053531214	0.8433890286	1.1355236982	0.961638346	1.1164900907	2.9588732078	0.9980806065	0.911531864	1.3514905055	1.0330198109	1.4289414635	3.81185745	1.0091711833	0.9278293566	1.2424129962	0.8417354477	1.13235571	2.160576119
0.996560765	0.9410218557	1.0844928705	0.9553962643	1.0765705272	1.5030094396	4.7410662922	1.0030540559	0.8651541059	1.1451519254	0.982119069	1.1122582322	2.9607601739	1.0036269138	0.918820183	1.3453815736	1.0400251558	1.4308241537	3.7862376862	0.9969716917	0.9113135104	1.2251104925	0.8324633108	1.1240563252	2.1233721714
0.999155134	0.9274973002	0.961254586	0.9505491332	1.1200767008	1.4943980465	4.730169084	0.9971351845	0.8667977731	1.156111419	0.9781324955	1.1080086745	2.942232066	0.9981878019	0.9193348582	1.4672715197	1.0339853533	1.4320061896	3.7726419587	1.0037380319	0.9083863796	1.23432083	0.8246520594	1.1158851273	2.1088135007
1.0023475318	0.9268007043	0.9952315422	0.9509746135	1.1077512106	1.4906041861	4.6938782442	1.0012045456	0.8705149398	1.13859081	0.984766824	1.1095971283	2.9261620149	1.0005072894	0.9235535266	1.4663365321	1.0325630217	1.4202846398	3.7172711069	1.0044145909	0.8997205349	1.2148521956	0.8228657664	1.0983649504	2.0939715459
1.00299912	0.933443908	1.0458493668	0.9489438645	1.116856605	1.4866666419	4.6804779915	1.0007660367	0.8688583506	1.1428033387	1.0034604304	1.1178493034	2.8950396974	0.9991048893	0.9242880217	1.4572498039	1.0290098728	1.41064246	3.7283718326	1.0001581734	0.9013896531	1.2049804865	0.8287383114	1.0887651674	2.0693238543
1.0039976534	0.9262146993	1.0842036935	0.9519669483	1.1231214541	1.4766131944	4.6547537206	0.9986942401	0.8743281044	1.1400105491	0.9943962856	1.1086350674	2.8945744316	0.9966425444	0.9267052377	1.4662977746	1.023735621	1.4096306482	3.7056345777	1.0004804488	0.9040756949	1.197028455	0.8245970113	1.0993365393	2.0514721298
1.0027945858	0.9311536323	1.0997987028	0.9606044722	1.1321025549	1.4813203484	4.6676804575	1.0020559641	0.8751550827	1.1478971214	1.0083632942	1.1150346056	2.9273774582	1.0010847661	0.9308112502	1.4583885021	1.0199794246	1.4054540933	3.6771964527	0.9986247787	0.9060922873	1.1932540919	0.8286280469	1.0844272341	2.0270796491
0.9970928181	0.9317682017	1.1069295575	0.9588510181	1.1390262047	1.4929085589	4.689399586	1.0017694449	0.8769394639	1.1721615096	1.0010619979	1.1025958282	2.9297346807	1.0002165376	0.9327209845	1.4451602396	1.0200495327	1.408303537	3.6263643121	1.0063793332	0.9100949762	1.2013476756	0.8142152375	1.0836644987	2.0257158404
0.9982593836	0.9335009916	1.1243636152	0.9557614366	1.1515893513	1.4893889594	4.6492697186	0.9991670858	0.8795406113	1.1710513329	1.0080643185	1.1120292096	2.9249158407	1.0038696259	0.9268662362	1.4517251906	1.0119787426	1.4079093992	3.6287887787	1.008877505	0.9108234172	1.0387784943	0.8262391648	1.1122366434	2.0182091856
0.9986897258	0.9392794619	1.1066202938	0.960945967	1.1514032492	1.5034684591	4.6515514183	0.9961694718	0.8825055152	1.1785009401	0.9994733384	1.1297119312	2.9068491705	1.0003790622	0.9312824034	1.4617779694	1.0147111047	1.4042518775	3.6110794527	0.9775492796	0.9176750226	1.1157950529	0.8192093038	1.0977619139	2.0159308256
1.0022519493	0.9455199477	1.1234045626	0.9588444803	1.1475907178	1.5061968562	4.641622586	1.0008692279	0.9035136845	1.1719792499	0.9965336788	1.1322254983	2.9481123122	1.001966689	0.9317943324	1.450608114	1.0156170672	1.4062154294	3.6315040379	1.0001872972	0.9224959358	1.1286512845	0.8342839424	1.0909399263	1.9875113539
0.9997169761	0.9510359939	1.1152782948	0.9607807368	1.1514049157	1.5010451636	4.6543565255	1.002629685	0.9033964397	1.1753683383	0.9977355802	1.1452447821	2.9285510432	0.9959684969	0.9347628177	1.4732945335	1.0314343069	1.4185877744	3.6141980207	1.0075053824	0.9222126071	1.1586657358	0.8373606198	1.1103132032	1.994776632
0.9935900824	0.9480089581	1.113781688	0.9567706678	1.159350823	1.501360765	4.621879411	0.9986701451	0.9022905351	1.1697410581	1.0009004491	1.1369121296	2.9345493033	0.9958240302	0.9354070987	1.4798775275	1.027651323	1.4203535047	3.5828366732	0.9995668678	0.9208205324	1.1710866336	0.8286966306	1.1158304257	1.9768688169
0.9974999253	0.9482139007	1.1227681611	0.9627800349	1.1557143509	1.4981437739	4.857277801	0.9988232964	0.9061312112	1.1805665266	0.9885612453	1.1453639926	2.9394752468	0.9985086681	0.9351071265	1.4757093737	1.0390319062	1.4193469591	3.5641930944	0.9973987069	0.9191294264	1.161796162	0.830128717	1.1172576941	1.9509401978
1.0062730134	0.9534393613	1.1043691236	0.9661737715	1.1562825437	1.4801430915	4.8561912649	1.0029278619	0.9066686828	1.1879152823	0.9740289673	1.1479697734	2.9458440494	1.0186907441	0.9374951747	1.4719678235	1.0399665815	1.4258948935	3.5696237637	1.003650732	0.9169926145	1.1614571956	0.8304881063	1.1112390664	1.9427906308
0.9996790793	0.9660481834	1.0973547452	0.9576480549	1.161444448	1.4866602381	4.864229415	0.9941077053	0.9022456807	1.1836642275	0.9723195241	1.1439587551	2.9373939372	0.9862599672	0.9335746106	1.4804684565	1.0357489691	1.4181497152	3.5310430622	1.0073247297	0.9168718725	1.1269558095	0.8376376068	1.1219096241	1.9322566618
0.9937951892	0.9682733465	1.0897130388	0.9576651799	1.122451984	1.5055002151	4.8263283472	0.9857194687	0.8941819743	1.1767932541	0.9745624874	1.1418792396	2.9155060391	0.9901212101	0.9365502887	1.4671197607	1.0398340641	1.4004309135	3.4940538991	0.9936816673	0.9176839335	1.1402698013	0.8365499987	1.1306624498	1.9209282082
0.999409089	0.9599295452	1.0670655786	0.9585314296	1.1375099109	1.5021560198	4.7949314364	1.0091033504	0.8966086682	1.1624666649	1.0097678151	1.1379770692	2.8988963882	1.0088628682	0.9386436979	1.4772536665	1.0475479199	1.4075541054	3.4942266185	0.9968271004	0.9166964634	1.1735373095	0.837988066	1.1282078554	1.9106425492
0.9969483468	0.9535656503	1.0615379215	0.9505170501	1.1287921761	1.4653533573	4.7588131833	1.0093869958	0.904929152	1.1670179618	0.9978335708	1.1381916592	2.8516152836	0.9990581583	0.9232454153	1.4770601262	1.0319089232	1.4124102785	3.4077151811	1.0046390214	0.9175253987	1.134230791	0.8450188739	1.1195753844	2.1308271928
1.0089627001	0.9521591302	1.0717779459	0.9432958046	1.1215121447	1.397359699	4.7377170742	0.9998577672	0.8994534062	1.1585733543	0.99612823	1.1290063248	2.8373847783	0.9893984182	0.9231037043	1.4631494027	1.018824615	1.3894078689	3.3705999752	0.9995837144	0.9180686687	1.1486860663	0.8422218909	1.1229795061	2.1260216196
1.001788603	0.9448551808	1.0750957752	0.9527509569	1.1167684968	1.413625559	4.7027972555	0.9990700999	0.9079910462	1.164694507	0.999130601	1.1334132955	2.8521174096	1.0092872716	0.9160385939	1.4482372942	1.0232180307	1.3723680322	3.3137972518	1.0001500031	0.9148235272	1.1682603693	0.8423175316	1.1336144249	2.1097224865
0.9973424187	0.945788797	1.0665028719	0.9597354789	1.1151380621	1.4079197232	4.6707033242	0.9952937358	0.9103255903	1.1575024972	1.0056800373	1.1330295457	2.9073673256	1.0069359948	0.9119589027	1.4391978011	1.0105395327	1.3738800107	3.3079622247	1.0009293377	0.914199076	1.2005330322	0.8422663956	1.1324306749	2.1169300498
1.0026538986	0.9495038717	1.0457204202	0.9557432811	1.1179381419	1.3999204994	4.662382426	1.0000706394	0.9024421892	1.161559935	0.9990336683	1.1387242797	2.8643367247	0.9966584016	0.9096339691	1.4342730064	1.001354652	1.3682227209	3.2943219372	1.0000740135	0.91868	1.1944353539	0.8486916819	1.1502618676	2.1146506892
0.997976193	0.9558329571	1.0427397597	0.9590028123	1.117541656	1.4006406476	4.6585770486	0.9990659421	0.9048644395	1.1625783414	1.002267825	1.1319120286	2.8405889442	0.9992143726	0.9122255404	1.4306313241	0.9991106272	1.3799127777	3.2685445987	0.9945816558	0.9260488746	1.1653062078	0.843143536	1.1442797907	2.1031608783
1.0003794763	0.9520435389	1.0482319233	0.952675822	1.1116591861	1.4052946143	4.6269331166	1.0032572841	0.915514386	1.1493620201	1.0025227342	1.1313709274	2.8154248923	1.0012892512	0.914231566	1.4306109557	0.9968324359	1.3727991466	3.2311294948	1.0071988527	0.9898503884	1.1599671877	0.8497468743	1.1612457759	2.1053760605
1.0037344607	0.9561466875	1.0653588732	0.9527626818	1.109815255	1.3948851732	4.6243678321	1.0025395515	0.9176602497	1.1526426579	0.9982134353	1.1306580342	2.8459386064	0.9981940532	0.9159406552	1.4078550281	0.9922717475	1.3786621762	3.228241739	1.005620419	1.0496906264	1.1655715994	0.8586752226	1.1617562846	2.1119147353
0.9963867149	0.9664232622	1.0676683608	0.9534342091	1.1181003763	1.398969577	4.6491966695	0.9938695915	0.9125955931	1.1558551	0.9929902371	1.125074245	3.0384640414	1.0021460519	0.9187012973	1.4048748699	0.9890938325	1.3733717213	3.2026902365	0.984087878	1.0553514783	1.182575472	0.8574690925	1.1590988958	2.0995536182
1.0023588572	0.9695257972	1.0733016824	0.9534925228	1.1085654136	1.4177942507	4.6472455159	1.0017801995	0.9146461736	1.1524172308	0.9760103599	1.1278292811	3.0610784637	0.9975072545	0.917559724	1.4050986971	0.9847587566	1.3813163908	3.1788736415	0.998423135	1.0531525157	1.2096386544	0.8644831288	1.1546679669	2.1075406953
1.0054931745	0.9735564932	1.066752322	0.9640843117	1.1106910367	1.4314561418	4.6584116368	1.0032636155	0.9196405751	1.1439292327	0.9510070748	1.1323099194	3.1420188235	1.005943684	0.9213913563	1.3991874477	0.9888398524	1.3836135684	3.1553066289	1.0077113423	1.054671388	1.2255573001	0.8682147261	1.1579339811	2.0886667608
0.9913808702	0.9747313656	1.0628875091	0.9650935466	1.1295478387	1.4400171717	4.6134984822	1.0002736874	0.912973405	1.1329750979	0.9506992041	1.1273342767	3.1190934285	1.0001854133	0.9270919954	1.4198883776	0.988953646	1.3902888987	3.1502759881	1.0004704418	1.0562038268	1.2222394075	0.8653814924	1.1459987327	2.0717669024
1.0021542504	0.9836015029	1.0638685295	0.9685276358	1.1326805235	1.4323685342	4.5968589463	0.9991714425	0.9113570503	1.1267189284	0.9424212005	1.1173215043	3.1028212356	1.0000574284	0.9270718391	1.4109174667	0.9929141923	1.3979230115	3.1410123462	1.0015331291	1.050979996	1.2345255749	0.8596961011	1.1411655014	2.0821540259
0.9959238807	0.9762193578	1.0663412086	0.9808943756	1.1295195864	1.4309291886	4.574060468	1.0003391164	0.9119859007	1.1431643783	0.9691172586	1.1022160252	3.1135580832	0.9990824292	0.9319753093	1.413058803	0.9944809076	1.4020609932	3.10654008	1.0000718516	1.0617410859	1.2405920621	0.8643563521	1.1310482507	2.0758435787
0.9987467077	0.9757152112	1.0762570368	0.9736887037	1.1321859913	1.4265870159	4.5369828919	1.0001031522	0.9073875587	1.1556381317	0.9651689542	1.1214378311	3.0903584975	0.9995586768	0.9418612378	1.4323364156	1.0006112187	1.4167168566	3.1267053729	0.9981724347	1.0601755174	1.2435897811	0.8582367857	1.121571907	2.0808465381
1.004350509	0.9717826193	1.072701703	0.9735817984	1.1552474393	1.4237529016	4.5094557797	0.99826763	0.9079212157	1.156452397	0.9742122441	1.1230568629	3.0576724548	1.0161424077	0.9464251342	1.4402982188	1.0131439703	1.4186078728	3.137543869	0.9978624527	1.0705819234	1.2531991558	0.8710866998	1.1406208966	2.0613587735
0.9978606809	0.9671078323	1.0694588976	0.9615227454	1.1488419772	1.4196616762	4.478474225	1.0002740789	0.9020373536	1.1588499324	0.9681711974	1.1056047896	3.0729927789	0.9822158209	0.9462076121	1.4545342204	1.0175363174	1.4230740198	3.1335862994	1.0044892954	1.0671117328	1.254926019	0.8813872512	1.1351198657	2.0471287014
1.0049519531	0.9638701697	1.0672182292	0.9604684279	1.1591270601	1.4843968691	4.4691306368	1.0067287966	0.9038715871	1.1638250613	0.9678442453	1.1191061891	3.0658745965	0.984173366	0.9479949856	1.4329031012	1.0380451371	1.4349913062	3.115540116	0.9981711106	1.0707107287	1.2510548024	0.888999823	1.1366797139	2.0329273293
1.0001445948	0.9689163578	1.0663036258	0.9573031854	1.1627136324	1.4757179813	4.4726892656	0.9981707582	0.906127086	1.1708383454	0.9604597369	1.1198138188	3.0567730183	1.0109725246	0.9498437168	1.433422547	1.0476305884	1.4482308251	3.078076971	0.9863853912	1.0462602187	1.2357706815	0.8777294001	1.1216284896	2.0050610798
0.9977326866	0.9625833791	1.086562386	0.9541982104	1.158889434	1.4869001997	4.4679832253	0.9915289121	0.9096153342	1.1757290255	0.9417527599	1.1291973683	3.0283874484	1.0020259609	0.9434158146	1.4361544848	1.0415990988	1.3916589699	3.0488411861	0.9792877238	1.0448268941	1.2270209974	0.870693038	1.101238574	1.9877135977
0.9976274319	0.9585721289	1.0849008019	0.9570573226	1.1505801712	1.5025815111	4.4387760484	0.9995748977	0.9057366424	1.1667693998	0.9936414713	1.1298343691	3.0844558085	1.0006516045	0.9369682138	1.429099086	1.044217548	1.3718037991	3.0281507543	1.0275102023	1.0343823178	1.2013845809	0.8569498022	1.0933803506	1.9492054651
1.0013946188	0.9670904527	1.1045590343	0.9611834009	1.159951524	1.51496177	4.4521681123	1.004469817	0.9040225543	1.1699403458	1.0022029957	1.1298895593	3.1625978115	1.0098856367	0.9475223228	1.4184907798	1.0372901191	1.3991138658	2.986165658	1.0023676973	1.0223665219	1.190856138	0.8447112538	1.0734552189	1.9202401236
1.0022621644	0.9573824794	1.0922633961	0.9640525617	1.1495920531	1.5177552149	3.8766023685	0.9993317706	0.8992631415	1.1573385888	0.9965843671	1.1360839665	3.1946760185	0.9985224128	0.9531232708	1.4401534756	1.0105399889	1.3994435883	2.9843806947	0.9924346783	1.0085932161	1.1666083092	0.8254538567	1.0561974908	1.8787262247
0.9960325244	0.9604641639	1.0934011327	0.9639491384	1.1380393727	1.5215298898	3.8542256128	1.0008709241	0.9027207817	1.1676828711	0.990729811	1.126621853	3.1766858649	0.9959335678	0.9607005211	1.4335006621	1.0561306611	1.4220624693	3.0036553187	0.9960035182	1.0070007047	1.1506734012	0.8260243707	1.0692317049	1.8667203602
1.0027656417	0.9705637265	1.0958178833	0.9662020448	1.1387718527	1.5083280974	3.8370238773	1.004403672	0.9048855401	1.1585005746	0.9857720067	1.1238942008	3.1858382101	1.0012702975	0.9693640488	1.4453961259	1.0464414179	1.4299054665	3.0207369018	1.0074368729	1.0010009841	1.1438606444	0.814494609	1.0651531761	1.8245897899
0.9981839561	0.9748366521	1.0966051459	0.9726961091	1.1530076371	1.5140475059	3.77939937	0.9928853587	0.9040368061	1.154348716	0.9759393479	1.1269618553	3.1789356267	1.0090105076	0.9921222439	1.4557586573	1.0619164534	1.4511283015	3.0547541381	1.000578612	0.9908531789	1.1349389496	0.8102903127	1.0565766594	1.7939780635
0.9976349492	0.9742764633	1.0861280017	0.974193886	1.1530486936	1.4979294744	3.7962119962	1.0033512906	0.9003725725	1.1606327993	0.9732467296	1.1286626313	3.1897730668	1.0074330107	0.9924220744	1.4683842406	1.0551640149	1.4504079212	3.0082994421	1.0037998831	0.9849139317	1.1278298169	0.7779317684	1.0449319119	1.7789879467
1.0038837428	0.964408564	1.0871847356	0.9777811513	1.136840045	1.5090899805	3.7591549888	1.0073668002	0.9097441978	1.1567776612	0.981736712	1.1325299605	3.1811115008	0.9414949296	0.9629832278	1.456158085	1.0519862448	1.4330875902	2.9799540069	1.0051241259	0.9872234105	1.1194387583	0.7639298387	1.0507376979	1.7693914595
1.0008403128	0.9689374717	1.091944907	0.9705531663	1.1485038218	1.509432555	3.74396801	0.9952086426	0.9156585935	1.1745256529	0.9859060418	1.1340131587	3.1441836989	1.023404791	0.9695101817	1.4708176425	1.0465439558	1.4001881946	2.9590847395	0.9993868927	0.9781666054	1.1212441406	0.8134599385	1.050835442	1.760637923
0.9994034352	0.9705960024	1.0815699984	0.9585434764	1.1346318681	1.4905679396	3.7229268054	0.998650717	0.9173286077	1.173699494	1.0183591411	1.1373049029	3.1505067451	1.0225852027	0.9867879005	1.4702429143	1.0279430426	1.4052571154	2.9334240953	0.9967577717	0.9692091435	1.1298085558	0.8125861001	1.0517126258	1.7501444899
0.9949441549	0.9755934545	1.0960805482	0.9508044049	1.1581204221	1.4960878769	3.6946549843	1.0014259784	0.9156917481	1.1762122079	1.0458150399	1.1441955918	3.1146361589	0.990562805	0.9638284651	1.4497679338	0.9978822237	1.3790235759	2.8471698075	0.9998556639	0.9351640535	1.1300013725	0.8262458752	1.0500334897	1.7485290784
1.0035496669	0.9693739043	1.1034475711	0.933223331	1.1487532577	1.4935545039	3.6816259205	0.9928748611	0.903376369	1.1937403179	1.0470014271	1.1324995272	3.1085406027							0.9990537705	0.8895446523	1.1338692432	0.8368066909	1.0553553894	1.7299285266
