# Supplementary material for: On the causes and consequences of the uncoupler-like effects of quercetin and dehydrosilybin in H9c2 cells
Source: PLoS One. 2017 Oct 4;12(10):e0185691. doi: 10.1371/journal.pone.0185691 (PMC5627936; doi:10.1371/journal.pone.0185691)
Supplement: S2 File — Open Data archive containing the minimal dataset behind all figures. Raw data can be made available upon request. (ZIP) [file pone.0185691.s002.zip › Fig9fSupp(Fluo4MiRQConfocal).csv]

23	23	23	23	24	24	24	24	25	25	25	25	27	27	27	27	1	1	1	1
Control	Iono	FCCP	Quer	Control	Iono	FCCP	Quer	Control	Iono	FCCP	Quer	Control	Iono	FCCP	Quer	Control	Iono	FCCP	Quer
1.0057967675	0.9144797258	0.9086575764	0.8895345879	1.0098981049	0.9596527466	0.9431742803	1.0543283527	0.9852422514	0.9823340172	1.0141194852	1.0109540843	1.007160181	1.0843947667	1.050364215	1.0190792703	1.0875160914	0.7217600898	0.7628702064	0.7331746271
1.0055561996	0.90073699	0.9163701591	0.8951132294	1.0055807415	0.9522821235	0.9416609254	1.041864477	1.0021906788	0.9706651719	1.0277964478	1.0111699388	1.007545129	1.0715842472	1.0458266231	1.0120068268	1.0418946132	0.7501140151	0.7859503099	0.7418109209
1.0033884732	0.8916065945	0.9189581208	0.9062501144	1.0023046554	0.9597806757	0.940541415	1.0279915387	1.0021093248	0.9383668465	1.0170293944	0.9932009906	0.9993966054	1.0744309212	1.0568864145	1.0087001774	0.9806862128	0.7903746652	0.7955574825	0.7535152858
1.0009914919	0.890375984	0.9254732169	0.9206315823	0.9981801913	0.9621062188	0.9508451397	1.0169871634	0.9973556825	0.9086745541	1.0038708195	0.954173971	0.9990598987	1.0696146731	1.0500395221	0.9944633087	0.9897421313	0.8454777944	0.8433021616	0.7888372333
1.0013300889	0.8751510031	0.9347240633	0.9332172647	1.0021029054	0.9503005001	0.9611119835	1.0218692823	1.0103479557	0.8685854769	0.998933757	0.9152394641	0.9998649914	1.085821957	1.0530920834	0.9827678789	1.0830442013	0.9765275771	0.9616670935	0.892276277
1.0011630819	0.886322072	0.9436449302	0.9476916609	0.9874706295	0.9415913495	0.9522556036	1.0335568072	1.0008127324	0.8345570261	0.9945508053	0.954309495	1.0011847537	1.0804822296	1.062986586	0.9680407077	1.196848958	1.1682216767	1.2019321447	1.023718049
1.001506087	0.8869972666	0.9537771701	0.9686935278	0.9672204933	0.9125581464	0.9432040505	1.0169437693	0.9948846507	0.9700378103	0.9898157331	0.9588143985	1.0014816968	1.0894167782	1.0736449715	1.0561138101	0.7164143315	0.8110812875	1.4171048893	1.1790413008
0.997518099	0.928806432	0.9598304887	0.9707997813	1.0242072257	0.8921355177	0.9387085374	0.9921143162	1.0022263048	0.9495681564	0.9935478937	0.9319804342	0.9991802337	1.1003072996	1.0724785241	1.0648097627	0.7687044692	0.9534141721	1.7041241317	1.7178234663
0.9987503521	0.9539890527	0.9655867385	0.9943251116	1.0224804811	0.9453502212	0.9297036743	0.9931404293	1.0031760769	0.9646216911	0.9870679024	0.9121337596	0.9983387797	1.0414375161	1.0766564308	1.0639198657	0.7276383148	1.078454017	1.6686548695	1.6670454144
1.0024714176	0.9664214221	0.9745633119	1.0145742965	0.9980101499	0.9451571784	0.923017765	1.0180491185	1.0005148577	1.0020376243	0.9928159535	1.0017345683	1.0020167036	1.0683220352	1.1095433595	1.0747409066	0.8230130229	0.8975286569	1.46669788	1.4712340565
1.0048363402	0.9550956112	0.9964316621	1.0249752754	0.9860812946	0.9368991826	0.9212841521	1.0193991241	1.0020136493	0.9989387061	0.9921733919	1.0091020427	0.9806403613	1.0836669843	1.0939987502	1.0528310689	1.3348230743	1.1645271529	1.3502635558	1.3293270496
1.0067283689	0.9591404182	1.001927704	1.0498261063	0.9813458834	0.9432625652	0.9511862271	1.0225094189	0.9977294269	0.9286008676	0.9912161527	1.0089725335	0.9653003899	1.0649475091	1.1160993693	1.0033156712	1.2001807066	1.0378509291	1.242844307	1.1970723506
0.974021132	1.0822225985	1.0147235868	1.0636084536	1.0145507121	0.9339340371	0.9449131523	1.0088405837	0.9967696795	0.9649088752	0.9828459838	1.013864887	1.0320434811	1.0432875894	1.104659258	0.9665173278	0.8765998987	0.9298431677	1.1181148345	1.0879083656
1.0009388961	1.0947709692	0.9623994462	1.0583790362	0.9983301415	0.8695721483	0.9661723618	1.0021598502	0.9856666738	1.0252537551	1.0041366079	1.006663923	1.0271110023	0.9581157066	1.0774282933	0.9260165201	0.8501687671	1.1303061835	1.1557899222	1.0889674345
1.0033295584	1.1166181589	0.9541292777	1.0771699718	1.0023475885	0.9453729505	0.9519433826	0.9982075516	1.0046756718	1.0285387769	0.9924860513	1.0064657948	0.9827504447	0.9182168554	1.0948465217	1.0000529405	1.0748158381	1.1091782658	1.1351122535	1.0736736724
1.0065457791	1.1362092914	1.0332951576	1.0942166158	1.0041157513	0.930661292	0.9538932978	0.9996709611	1.0107918213	1.0380080115	1.0030338725	0.9973096292	0.977656015	0.9361410273	1.0759244526	1.0111265897	1.0016419891	1.0479766427	1.0710387994	0.9987508336
1.0255961518	1.1713032362	1.0762609866	1.1345039566	1.001430024	0.9160723778	0.9374691039	0.9921185237	0.9982075014	1.027075837	1.0001696073	0.9926628504	1.014191662	0.9310016937	1.0735718813	1.0134350115	1.0267855898	1.0226423243	1.002571689	0.9626552472
0.9981012062	1.1651441264	1.1270281584	1.137472059	0.9994312969	0.8511888365	0.9379512443	0.9893762015	0.9978004807	0.991987655	0.9941517166	0.9490636276	1.0098192998	0.9717534583	1.0691778682	0.9877723215	1.0276474495	1.0101903069	1.0017439376	0.9771729922
0.8987198297	1.1656275202	1.1606908113	1.1339818101	1.0001462841	0.9867858061	0.9614589556	0.982322949	0.9988442317	0.9747758765	0.9814353888	0.9393076783	1.0040469014	0.9735817088	1.0540048072	1.0441391162	1.0644317325	1.0389358613	1.0478704162	0.9582652147
1.0194531538	1.1040340542	1.1554300173	1.1180074264	0.9992225204	0.9810716084	0.9608227983	0.9827028016	1.0010045178	0.9866656841	0.9763790975	0.9640648816	1.0044198678	1.0720265429	1.0439526274	1.0106530503	1.0723360459	1.129016875	1.128396208	1.0392756055
1.0230696918	1.0826732619	1.1276371695	1.100958979	1.000976817	1.0209747851	0.9662325706	0.9765506845	1.0010208734	0.9752017628	0.9729479582	0.9822068492	1.0013403889	1.0394665868	1.0271167894	1.0053502482	1.0144160444	1.2264360779	1.224919039	1.2098193251
0.9863499895	1.0557611538	1.0419836841	1.0538206877	1.0001656664	1.0180743433	1.0204002364	0.9778839668	0.9986858576	0.9691589325	0.9291614414	1.0111269574	0.9843188099	1.0310643491	1.043917047	1.0540546207	0.8322391544	1.314668991	1.3137129716	1.2105983361
0.9827417168	1.0290626587	1.0207330557	1.0244565271	1.0010842691	1.0068232609	1.0260351197	0.9816063628	1.0015778168	0.9190815413	0.922870658	1.0117414515	0.9775491931	1.0166024439	1.0398477485	1.0480757259	0.9002384186	1.4442779523	1.4542760101	1.30929149
1.0273148219	1.015365417	1.0051427326	1.0062592209	1.0004062906	0.9901190204	1.0305170982	0.9818576254	0.9979809053	0.8945773244	0.9810400521	0.9939664255	1.0155990938	1.019773375	1.0415864597	1.0444456743	1.0681683244	1.4444049464	1.4712953114	1.2583251194
1.022196863	1.0006734842	1.0014080419	0.9830881146	1.0009847327	0.9878290081	1.0295842999	0.9788453439	1.0000757902	0.9950220696	0.9793531361	0.9947417755	1.0077813182	1.0254842184	1.0243971626	1.0209989726	0.8861466417	1.2938908226	1.3289824475	1.2853306272
1.0000666924	0.9853348985	0.9884349298	0.9709301743	0.9967464199	0.961142665	1.0277507217	0.9820243224	0.9982091815	0.9872041989	0.9776221665	1.0061494362	1.001528402	1.0395341794	1.0150075361	1.001535246	0.999617028	1.2355103957	1.2286266505	1.1985635478
0.9993499632	0.9879605549	0.9946882866	0.973164224	0.9987700188	0.988662896	1.0244889197	0.9726179439	1.0032628942	0.9990394423	0.9767672563	1.0000697074	0.9996390469	1.0324966521	0.9809204696	0.9867543586	1.0713340601	1.1830141394	1.0702139088	1.1860494941
1.0001315533	0.9908763437	0.9933652437	0.9702371521	0.9994476953	1.0330851855	1.0231041693	0.979223276	1.0022101413	0.9761194761	0.9865095589	0.9987297457	0.9979667614	1.0404184683	0.9784161393	1.0090350802	1.0018255157	1.0969004056	1.0733337339	1.1121961624
0.99939011	0.9882298601	1.0058916207	0.9817082554	1.004942759	1.0217985715	1.0165366618	0.974919232	0.9991751517	0.972879244	0.9892510122	1.0007867498	1.0029890871	1.0379698707	1.0019152979	1.0034472324	1.0101016201	1.0455998791	1.0316888616	1.0639957138
1.0032951721	0.9847494932	1.0012138981	0.986821437	0.999999378	1.0159396842	1.01431095	0.9759231743	1.0013615712	0.976298594	0.9879667027	1.0052447402	1.001847913	1.0318913999	0.9904367877	0.9946671443	0.9844201697	1.0370468837	1.0062445304	0.968509987
1.0015262276	1.0027892239	1.0091050233	0.9938550164	0.9983577008	1.0102561462	1.0080427506	0.9713564564	1.0107811082	1.0304205097	0.9962044187	1.013072348	1.0000689609	1.0333168011	0.9835933391	0.9931992709	1.0185443842	1.0181121715	1.0451554553	0.9352886343
0.9944265446	1.0112439047	1.0043463647	0.9998261937	1.0006370869	1.0101727856	1.0091563883	0.9701431775	0.9952180722	1.0321939403	1.0081734447	1.0204243076	1.0026973042	1.0347939409	0.9863814128	0.9918639654	1.0039980722	1.0012476041	1.0220780556	0.9771341892
0.9891079079	1.0100935811	1.0083536537	0.9941563201	0.9958953776	0.9862093041	1.0108838118	0.9690382458	0.9940007974	1.0415357036	1.0118408498	1.012456835	0.9976823812	1.0329478966	0.9972405148	1.0054449656	0.9924284073	0.9863707455	1.0051640349	0.9515978641
1.0050081569	1.0075482221	1.0074367212	0.9942957235	0.9903056458	0.9792721104	1.0003268391	0.9633166775	0.9944990423	1.0334863998	1.0170526296	1.0162117728	0.9967819589	1.0369162996	0.9487102641	0.999130679	1.0072023242	0.9744474393	0.9998699868	0.9336877508
0.9968820711	1.0118072373	1.0012482834	0.9849661184	1.0032908258	0.9770716355	0.9941503704	0.9653138324	0.9906934107	1.0337339887	1.0089585693	1.0299870283	1.002632228	1.0252229507	0.9465697093	1.0069908261	1.01486683	0.9680501319	0.9872322743	0.9771937731
1.0043872486	1.0070344287	0.9909636372	0.9774608329	1.0081236846	1.0021341263	0.9850555989	1.0036799623	1.0080656995	1.0203584152	1.0035271578	1.0263070499	1.0010257119	1.0344118566	0.9710720893	1.0041266126	0.9965276978	0.964222599	0.9694607731	0.971535284
1.0050925486	0.9977508587	0.9934273939	0.9795186141	1.0047675632	1.000685035	0.9841280857	0.9872600454	0.997854157	1.0141646465	0.999661802	1.0138391705	0.9968297746	0.9570729916	0.9945573887	1.0088575878	0.9924693864	0.9436691654	0.9287736198	0.972214901
1.0020091719	1.0016931745	0.9941363561	0.9759613264	0.9953909815	0.9920146332	1.0127616101	0.9757178614	1.0082621329	1.0060005369	1.0027408526	1.008781025	0.9998172631	0.9511883369	0.9981487987	1.0015742879	1.0101502659	0.9563938168	0.9042081245	0.972804546
1.0080349517	1.0156836209	1.0053606677	0.9870667149	0.9999909634	1.0133303241	1.0107086524	0.9710145412	1.0112614294	1.0141887478	1.0046885373	1.0232945104	0.9983307097	1.0506515167	1.0001962138	1.0035621844	1.0062826504	0.9558885904	0.9690575719	0.9890131082
1.0017198147	1.016190651	1.0032458519	0.9845990352	1.0049317519	1.0176160606	1.0136340399	0.9904801799	1.0262845914	1.01770125	1.0196149543	1.0316963767	0.9974838736	1.0490784947	0.9964946366	0.9987330812	1.0040858705	0.9746561111	0.9797257985	0.995172709
0.9728115957	1.0193655508	1.0024892875	0.9905190637	0.9984116252	1.0175529389	1.0164820827	1.0034522295	0.9730317246	1.0191177671	1.0239751496	1.0460254004	1.0049491097	1.0490799641	0.9931447231	0.9985853583	0.9956707959	0.9825595538	0.9695805581	0.9944376956
1.0065528875	1.0113440662	1.0013088511	0.9880469543	0.9983574931	1.0187307028	1.0271158883	0.9998239966	0.9660114206	1.0219540613	1.0220466183	1.0502800453	1.0040230809	0.9844431843	0.9884494617	0.9957033157	0.9785102924	0.9826344844	0.9931299297	1.0075366465
1.0022154995	1.0076570059	0.9997533716	0.9909587843	0.9988031857	1.0154239501	1.0189107253	1.0100435121	1.0114030542	1.0163732593	1.0391972195	1.0567412068	0.9961247851	0.9815154167	0.9904148389	0.9571700574	1.002130992	0.9950346756	1.0199281412	1.0092700373
1.0054387516	0.9939025746	0.9925684948	0.9867034531	1.0018171918	1.0115567454	1.0207238065	1.0151929309	1.0077925159	0.9905076445	1.0264706966	1.0488404295	1.0000150452	0.9848614492	0.9934624608	0.9967043234	1.0088309402	0.9848975417	1.0250794511	1.0026217127
1.0044688842	0.9894390288	1.002401506	0.992401801	0.9996400976	1.0138962052	1.0172421733	1.0125020043	0.9974404701	1.0575205549	1.0128254525	1.0383617542	1.0004730068	0.9775758747	0.9857776519	0.996522335	1.002459692	1.0021401873	1.0252083955	0.9973325528
0.9995248924	0.9992344908	0.9983964413	0.9908041269	0.9987063916	1.0603764946	1.0165774318	1.0161226254	1.0018799199	1.062275597	1.0203031219	1.034405563	0.9977310907	0.9770666309	0.9802178984	0.9976974784	1.0117409616	1.0072160365	1.0329408482	1.009871741
0.9989430235	0.9982748067	1.0021905398	0.993171935	0.9996408258	1.0539782101	1.0122688014	1.0085736959	1.0017677636	1.0620097974	1.0180051938	1.0284912132	1.0019242131	0.9725175917	0.9740107572	0.9917209112	0.9912922652	1.0067786218	1.0311198133	1.0093405079
0.9980346085	0.9972841822	1.0012590716	0.9971827339	1.0008311433	1.0569390465	1.0153090293	1.0097107776	0.9979749983	1.0571259644	1.0109727518	1.0271134902	1.0005492047	0.9693606991	0.9818882154	0.9935808735	0.9865544028	1.0086180944	1.0362959639	1.0137444139
0.9969471822	0.9951670585	1.0056597954	0.9935963103	1.000850363	1.0518502486	1.0117011931	1.0149570784	1.0013365811	1.0514569578	1.0151619081	1.0292189073	0.9988854808	0.9921520294	0.9776150223	0.9928183051	1.0078962364	1.0287477265	1.038215179	1.0256626817
1.0022771532	1.0003091605	1.0025216472	0.9955102494	0.9996500267	1.0677391845	1.013614353	1.013716609	1.0028079489	1.04204479	1.0059749964	1.0266188306	1.0028110722	0.9861500105	0.9737749501	0.9927987702	1.0138673249	1.0076476729	1.033822144	1.0237287159
1.0015411656	1.002216362	0.9964244359	0.9909304115	0.9968848542	1.0581774752	1.0157750681	1.0114692959	1.0026088599	1.0441125471	1.0015240885	1.0244463725	1.0006646075	0.994034521	0.9757877302	0.9947067046	1.004014089	1.0224351138	1.0533543745	1.0350026071
0.9970173981	0.9949528529	1.0008234423	0.9895069205	1.0002741164	1.0579942923	1.0416017286	1.0129860562	0.9979426317	1.0350223305	1.0101414175	1.0225704368	1.0037798255	0.9930281232	0.9858165495	1.0005767462	1.0062162069	1.0352348716	1.0617647217	1.0343030033
0.9998074957	1.0007829173	1.0043378524	0.9914330589	1.003266553	1.0539766533	1.0605459442	1.0060660169	0.9956942355	1.0310262898	1.0097953535	1.0184813385	0.9970059202	0.9953393798	0.9879922932	1.0031976945	0.9639330223	1.0483705836	1.0679300283	1.0522152374
1.001580675	1.0033186202	1.0044214801	0.9928917641	0.9977946591	1.0599163677	1.0544296862	1.0128234165	0.9965802768	1.0230083168	1.0093606549	1.0177635759	0.9967340263	0.9962079772	0.9943904115	0.9979220256	1.0012325113	1.0506680837	1.0754990784	1.0478148072
1.00234698	1.0051778498	1.0073982727	0.9969662745	0.9987797829	1.0607131148	1.0445033649	1.0112614211	1.0085349602	1.0248010768	1.0147508167	1.0191601121	0.9975443067	0.9964203883	0.9930768387	1.0060517336	1.0013567298	1.0404343287	1.0634456593	1.045677885
1.0012632852	0.9604550041	1.0065810878	0.9957500501	1.0009177268	1.0638844869	1.0471097012	1.0027520464	1.00044187	1.0138953928	1.0118119468	1.016964526	1.0033173295	1.002480406	0.9873506384	0.9977937815	0.9861001245	1.0202681682	1.0432138904	1.0225976975
0.9973421705	0.96044238	1.0039882606	1.0053674371	0.993504585	1.0508147346	1.0423999492	0.9986006558	1.0008965527	0.9749516824	1.0097452292	1.0184353002	1.0019409733	1.0118169047	0.9915353988	0.9982872936	1.0105643438	1.0079065939	0.9965848219	1.0078291109
0.9948620215	0.9604868539	0.9994961347	1.0096958055	0.9841790533	1.0417148526	1.028584792	0.9804324497	0.9950877836	0.9697672923	1.0127652948	1.023930791	1.0154586644	1.0102277335	0.9938790771	1.0006891908	0.9999687033	0.9907728334	1.026760409	1.0023745836
0.9998490598	0.9643018863	1.0008751388	1.0105198253	1.0063981072	1.0374196595	1.0204272131	0.9819093035	0.9993190594	0.9814507845	1.0091300393	1.0245217889	0.9793814507	1.010729256	0.9948942066	0.9990692493	1.0127550108	0.9847381174	0.9874005379	0.9856935471
1.0062008574	0.9582989198	1.000161095	1.0154107512	1.0119194087	1.0246631852	1.010985555	0.9701606185	0.9998064295	0.9709095612	1.0106708071	1.0282443735	0.9868814985	1.0158018983	0.9959101451	0.9953647986	1.001921874	0.9851423059	0.9918717927	0.9893073322
1.001387847	0.9816749926	1.0018168719	1.0102574903	1.0021775864	1.0180567391	1.004183536	0.9559055349	1.0026993346	0.9643572641	1.0057067769	1.0262730991	1.0092286141	1.0090318959	0.9876761052	0.9961324614	1.0040137409	0.9856974078	0.9914261111	0.9897236064
1.0007933719	1.0044395414	1.0076243842	1.0126227058	0.9987346945	1.0067530008	1.0008477437	0.9474491716	1.0036547773	0.9654196364	1.0136760181	1.0320489737	1.0094432141	1.0015818432	0.9862542152	0.9924615031	0.9981414273	0.975161109	0.9955404965	0.9955326322
1.0002360151	0.9791224243	1.0128722173	1.018769809	1.0020686542	1.0063264928	1.0060515013	0.9431129926	1.0039594953	0.9578710401	1.0083592889	1.0312474767	0.9984778877	0.9908148092	0.9728857076	0.989375552	0.9936507965	0.9910531425	0.992965452	1.001551086
0.9944529795	0.9492902716	1.0143331062	1.0239571549	1.001508268	1.0092303592	1.0039779038	0.9443648761	0.9932378103	1.0637972279	1.0134680673	1.032474787	1.0000156397	0.9916474263	0.93706669	0.9918388005	0.9976584544	1.0044441427	1.0006857526	1.0029865708
0.9902850723	1.2862316429	1.0126428746	1.0237572313	1.0029809567	1.0020887092	1.0030530828	0.9306424204	0.9905910839	1.0649972756	0.9650266229	1.0283116703	0.9933922145	0.9860698565	0.9792475148	0.9970958518	1.0131630451	1.0086465849	1.0082365766	1.0103867169
1.0055370921	3.9281468721	1.0130472829	1.0130276738	0.9912019189	0.965251831	1.0004029674	0.9317228358	1.0042211714	1.0599839723	0.9669921016	1.028692906	1.0039809735	0.9894717897	1.0004347387	0.9987509845	1.0062554841	1.0198523773	1.0255537842	0.9907825111
1.0038940959	5.7407520229	0.999763597	1.0126263322	0.9961844816	1.1611001158	1.0021235449	0.9212097957	1.0087869783	1.0524527669	1.0083892198	1.0222448895	1.0005983878	0.9814050141	0.9980606639	1.002068023	0.9974061262	1.0294226474	1.0271808389	0.9931372233
1.0009013213	6.3067159312	0.9909299976	1.0086762844	1.007905655	2.8290597849	0.9932125729	0.9171640771	0.9974566439	1.0486936289	1.0091755555	1.0038586682	1.0007217382	0.9809306103	1.0018897798	0.9984800021	0.9728422238	1.0268939343	1.017892932	1.0085798894
1.0113625342	7.0494784725	1.0173961431	1.0100115648	1.0016107685	4.3119916705	0.9904990573	0.9091531824	0.9955786093	2.0482903835	1.0012713376	0.9729436272	1.0024571315	0.971368804	0.9920415577	0.9826559638	0.9922248973	1.0312416037	1.0140795483	1.0048084561
0.9935880198	6.9776723136	0.9775861518	1.0085211346	0.9986082199	4.9141219231	0.9897850264	0.9393361744	1.0066393019	4.4443715012	1.0358636129	1.0244891325	0.9777811437	0.9761929972	0.9809920272	0.9691701628	1.0205544466	1.0132198016	1.0186533918	0.9862159522
0.9943922137	7.2371722562	0.9727507598	1.0113328271	0.9988171508	5.0469480333	0.9934550917	0.939134439	1.0017011874	5.8585012308	1.0632253445	1.0487525583	1.0110034812	1.1343923545	0.9788932803	0.9721044554	0.9952671009	1.0053202521	0.9992645229	0.9920158605
0.9973940689	7.0306750992	1.0051084966	1.0178725413	1.0018735697	5.0704597506	0.9872639839	0.93683013	1.0024411801	6.2966939631	1.0974400606	1.0457119881	1.0098542765	2.8726032146	0.9839175366	0.9701077848	0.9956048504	0.9883843551	1.0068240371	0.99088131
0.9991086291	6.8293974009	1.0066632991	1.0256995898	1.0021922202	5.0836179572	0.9914064417	0.9446749439	0.9938839242	6.3413350794	1.1068880708	1.0424466331	1.0019886415	5.3190349305	0.9816332775	0.9835181649	1.0145915579	1.0170378125	1.0217408766	0.9815170953
1.006716807	6.5780381665	1.0056290006	1.0168742583	1.0049049693	5.0126624087	1.0100523095	0.9586246773	0.974683621	6.3185196507	1.1202672555	1.030121408	0.9981469707	6.8185120981	0.9959566924	0.9844746002	0.9936470146	1.0165696084	1.0491890229	0.9721894265
0.9955360291	6.304282478	1.0162588392	1.032150334	0.9941297017	4.9111255734	1.0130954253	0.9575133802	1.0155691021	6.2072655201	1.1426103196	1.0161506696	0.9957377496	7.3289282223	0.9857057509	0.9802096977	0.9976288393	2.7383915781	1.0548610945	0.9796394076
0.9989395816	5.9404420284	1.0150448661	1.0313710023	0.9968182581	4.464057335	1.0216405976	0.9733728553	1.0011722106	6.0614232036	1.1605208132	1.0158643546	1.0017675763	7.4709476918	0.9921431123	0.974869873	1.0038006358	4.8814502758	1.0453589923	1.0054915403
1.0052300845	5.6329709038	1.0318076147	1.0250405025	0.9984564967	4.5996241035	1.0247194569	0.9737939617	1.0022652882	5.8576543395	1.1718985388	0.9527532788	1.0017072397	7.3753044073	0.9996026366	0.9589540632	0.9937059529	6.4965073872	1.0510073774	0.9873632305
0.9960069755	5.2753759615	1.0743359067	1.0283667318	1.0017506825	4.6488793463	1.0203554144	0.9680784774	0.9851983586	5.6201661115	1.1771240297	1.0094751317	0.9924270392	7.2134179951	1.0062004731	0.9605256211	1.0021316416	7.2112558485	1.0484173681	0.989792325
1.0059353758	4.8977283794	1.0301001269	1.0275043595	1.000644605	4.5134308468	1.0176672467	0.9606180987	0.996641387	5.3852622283	1.1810857702	0.9953574117	1.0048120069	7.0518144807	1.0066532881	0.9624192391	1.0010371986	7.5075841836	1.0571948575	0.9968363819
0.9936947366	4.5442921522	1.0755391852	1.0302385242	0.9992253628	4.3660289645	1.0137083082	0.9569201618	1.0198540599	5.1028758666	1.1837188641	0.9837907955	1.0074697482	6.873194604	0.9838867765	0.9609711058	1.005387666	7.4155483173	1.0258831756	0.9831991188
1.0057066061	4.2405700718	1.128627819	1.0309127599	0.9979283691	4.1894234797	1.0124237479	0.9626829055	1.0025663736	4.8161583618	1.161116457	0.971830795	1.0032274791	6.6642773861	0.9915888526	0.984686152	0.997199434	7.3098331034	1.0048288449	0.9826990226
1.0163539577	4.0308335806	1.1347410626	1.0272541717	1.0031905384	4.0117237759	1.0066505368	0.9772160621	0.9954579729	4.5179527029	1.121763026	0.9922856885	0.996932313	6.4222211415	0.9896505504	0.9922147828	0.9961162962	7.1035787675	1.0375311465	0.983349426
0.9722913247	3.75026409	1.1379029888	1.0215081417	1.0015517825	3.8158394392	1.0101954306	0.9596307173	1.0000928515	4.2456712399	1.1761944815	0.9915900602	0.9942535831	6.1618633652	1.059377974	0.9886133652	1.0067526164	6.8682508822	1.0613658465	0.9863362517
1.0002955463	3.4884686029	1.143984037	1.0315966036	0.9992167764	3.6242877623	1.0144161099	0.9563231982	1.0024421642	3.9481636923	1.1887724449	0.9869119645	1.0005712497	5.8767870534	1.0659005666	0.9960177259	1.0062563991	6.7138894982	1.0631748646	0.9843433449
1.0162666302	3.3193737325	1.1161132325	1.0364844557	0.9983601581	3.4309429034	1.0180022054	0.958942584	0.9961638967	3.694357125	1.1888701065	0.9935729692	1.0013497456	5.569453481	1.0364559954	0.9943598822	1.0002626564	6.5290062878	1.0688711394	0.9848241894
1.0060886289	3.1060814694	1.1265259026	1.034520451	1.0006354108	3.2436608001	1.033964068	0.9599162404	1.0024356918	3.4326634229	1.1882284355	0.9813131092	1.0076081892	5.2872015266	1.0492270754	1.0104702308	0.9927275012	6.2750990759	1.0781533596	0.9889308967
0.9744909417	2.9232780256	1.1524240334	1.0347213963	0.9991817396	3.073499672	1.0460555919	0.9563444939	1.0003622521	3.2091585818	1.2032227222	0.9723694525	1.0203058622	5.0029379861	1.0791113314	1.0215646408	0.9970228555	6.0383753994	1.0953455583	0.9979478724
0.9991916682	2.7847793351	1.1581205175	1.0426529459	1.0021786583	2.8787115246	1.0577316628	0.9656414943	1.0036115496	2.9990820779	1.2023472875	0.967734962	0.9907805413	4.723576593	1.0926631695	1.0375790058	1.0122959381	5.7885491138	1.1134680848	1.0099945496
1.0069912298	2.6457890376	1.167922034	1.0564515674	1.0005254929	2.7241819054	1.0602183216	0.9617034186	0.9964199248	2.7981499359	1.2065817008	0.9717991109	0.9717236449	4.4292774236	1.0780499701	1.0337236151	1.0125567983	5.558906229	1.1335895054	1.0158747554
1.0022988996	2.5067434681	1.1609329849	1.0431708294	1.0007133225	2.5780484189	1.0710753196	0.9634962263	0.9993802306	2.6240691292	1.2102100364	0.9682683514	0.9735058128	4.0923730183	1.0867304454	1.0470422112	0.977733033	5.2664092289	1.1403970183	1.0089728968
0.9966117724	2.4008850289	1.1636122457	1.0388323665	1.0008545023	2.4342564097	1.082327444	0.9630618194	1.002615685	2.5171049653	1.2133957041	0.9723293088	1.0258790074	3.7853150706	1.0867777574	1.0413408547	0.9852241176	4.9935196758	1.1521282151	1.0112594932
1.0023932397	2.0809930206	1.1664618493	1.0388938239	0.998210866	2.2995908957	1.0872429828	0.960995903	0.9954306652	2.3599978642	1.2272290641	0.9455880411	1.0050258237	3.4942629374	1.0748527745	1.0229285652	1.0138990155	4.7084525472	1.1547195749	1.0144938245
1.0035666906	2.0310037308	1.1756157739	1.0348199434	0.9980365702	2.2058427978	1.088904064	0.965429294	0.9993319387	2.2204075742	1.2274028713	0.9411821843	0.9908396676	3.2074223185	1.0632072466	1.0088205677	0.9959067535	4.4699229333	1.1579439795	0.9963559443
1.0015057954	2.1219780935	1.179004916	1.0371378881	1.0017014471	2.0919323218	1.0948210173	0.9679600254	0.9984223072	2.0789722885	1.2233178346	0.935859493	1.0096672193	2.9936470393	1.0611663502	1.0103188668	0.9862906124	4.0992517099	1.1398065389	0.9936033594
1.0005126525	2.0771291347	1.1764565784	1.0336409826	0.9995782319	1.9742100495	1.1022244581	0.9689668956	1.0037115707	1.9467737686	1.2128651312	0.9555298874	1.0062942591	2.8123288809	1.0614446912	0.9317434803	1.0117013573	3.9799244303	1.1379032236	0.9924289761
0.9992062124	1.9906875734	1.1717981979	1.0307009939	0.9951785397	1.8733114849	1.1003917577	0.9653368958	1.002298071	1.8489834347	1.2112036059	0.9135242399	0.9972597004	2.6551864452	1.0583432834	0.9919305001	1.0080795295	3.7412701645	1.0806871606	0.9794631476
1.0023268773	1.9276545638	1.1673532375	1.036688661	0.9978559166	1.8103940917	1.0966535442	0.9657975003	1.0023997909	1.7495177975	1.2176171198	0.9100731716	1.0005873282	2.5264916056	1.0492588272	0.9836289391	0.9949566652	3.5401875997	1.094192094	0.9737733205
0.9971391111	1.8444081122	1.1682931517	1.036616093	1.0074364558	1.7156639768	1.1001494111	0.96768063	1.0001042753	1.5631148958	1.2179674186	0.9100155436	0.9995258681	2.3871106025	1.050852363	0.9495537301	1.0045812069	3.3923843974	1.1139796972	0.9817481583
0.9932995693	1.7855298393	1.1643234706	1.0453191784	1.0008905074	1.6573837465	1.0968371853	0.9673423021	1.005326091	1.4901022225	1.2309456591	0.9371262128	0.9954629319	2.3007026056	1.0458549876	0.9435724826	0.9984339844	3.2248262196	1.108253803	0.9545831041
1.004499593	1.7020522089	1.1870387512	1.0475674851	0.9994299641	1.5779960035	1.0934641297	0.9601951063	0.9946917676	1.5230544723	1.2293863254	0.9428355581	0.9967978527	2.2100817801	1.0460734592	0.9514009828	0.9977809717	3.0348112858	1.0987079214	0.970261522
1.0045478672	1.6354063013	1.1853414402	1.0555263267	0.9982040754	1.5343808653	1.0932108683	0.9642233587	0.9947375061	1.445994866	1.2295154822	0.936071122	1.0036859929	2.1047130833	1.0433935755	0.9468308825	1.0007344996	2.8773547217	1.1045177665	0.9558787523
0.9976901399	1.5576929754	1.1875358454	1.0551357993	0.9998963651	1.432165786	1.0903027468	0.9608241446	1.0046181454	1.3932380149	1.2344995862	0.9426934074	1.0003847873	2.0247560415	1.0444911042	0.9845337235	0.993860387	2.7423546014	1.1001578515	0.911791471
0.9992072273	1.4796856268	1.182323812	1.059067415	0.9995360379	1.398041582	1.0870454859	0.9616790862	1.0067574551	1.3327359841	1.2392010246	0.9519949823	0.9985205733	1.9326118161	1.0004229947	0.9777395933	1.0018034055	2.6383674426	1.1083787262	0.9067352587
0.9970093617	1.412044363	1.1865894927	1.0603258649	1.0031611603	1.377777134	1.088034661	0.9607774106	0.9953469753	1.2969460728	1.2485035483	0.9728745883	0.9995978202	1.8712597441	1.0026324135	0.9686936322	1.0040770763	2.5237058323	1.1062211243	0.9512973864
1.0016822306	1.3702250664	1.1897780719	1.0556698371	0.9971987356	1.3334132818	1.0684186487	0.9546622488	0.9997261373	1.2496906351	1.2536651789	0.9755711431	1.0056047343	1.7925124277	1.0231949619	0.9684673424	0.997362267	2.4148936818	1.0998924353	0.9504736997
1.0001022838	1.3033952869	1.1802054822	1.0503538632	1.0001605269	1.2940485594	1.0830589794	0.9448341841	0.9970888719	1.2066143439	1.2603019918	0.9810183501	1.0029016841	1.6897545102	1.0229010401	0.9672623735	1.0020184465	2.3242017405	1.0840890261	0.9581405466
0.9927184299	1.2108605162	1.1671010383	1.0430386717	1.0013017829	1.263986186	1.08010669	0.9412101797	1.0017284199	1.1872402022	1.2503500913	0.979527442	0.9978812854	1.6435166883	1.0230401756	0.9717199551	0.9998319331	2.2407901417	1.0828261016	0.9687990306
1.0025975668	1.1525193434	1.1700874454	1.0310278626	0.9997771907	1.2373233895	1.0794333371	0.9440662655	1.0011112339	1.1548204328	1.257133938	0.9844233604	1.0022833315	1.5922936665	1.0391516394	0.9839179365	0.9999000556	2.157843652	1.1161262286	0.9685283887
1.0024163745	1.1129148906	1.1608404652	1.003332147	1.0012087022	1.2104384206	1.0735390252	0.9386435876	0.9954594795	1.1490552023	1.2579998307	0.9875954459	1.0001677475	1.5460949685	1.0392031119	0.9786626553	1.0045338402	2.1040823528	1.1210650602	0.9655299404
0.9993052307	1.0133409941	1.1493440776	0.9975366452	0.9998033339	1.1707377995	1.0705247768	0.9401192381	0.9988749535	1.125073787	1.250370498	0.9903575872	0.9959011243	1.5060314669	1.0455905365	0.9706906159	1.002140124	2.0539962921	1.1193358829	0.9632138403
1.0030880798	1.0333359982	1.1420280864	1.022635317	0.9999457459	1.1471478268	1.0998278059	0.936266564	1.0035589611	1.0981598669	1.2457680379	0.9965298857	0.9963421211	1.5469704201	1.0456650326	0.9201802597	0.9957088045	1.9795988453	1.1265402303	0.9641024071
1.0044812692	1.0211340095	1.140766531	1.0199226007	0.9975261774	1.1000939338	1.0950417417	0.9397013725	1.0032421586	1.0745547989	1.2212784699	0.9947592138	1.0064587567	1.5074295357	1.0390597868	0.938141213	1.0020946375	1.9511562591	1.1278196765	0.968905335
0.9991002411	0.9888415344	1.1413865134	1.0198495561	1.0002282272	1.0750898574	1.0948356247	0.9341593774	1.0168385574	1.0660272592	1.2337668381	1.0062606349	0.999591848	1.4763785558	1.0450861351	0.9705736053	1.0001204498	1.9200728058	1.1291014772	0.9697462732
0.9968602539	0.9649467741	1.1457841466	1.0278846829	1.0023091354	1.0489202062	1.1012639988	0.9380597549	0.9811682052	1.0358408112	1.272327086	1.001179846	0.9965835313	1.4261983769	1.0424096416	0.9769595062	0.993599749	1.8790488221	1.1209462644	0.9666800903
0.9990684078	0.9387231465	1.1529195192	1.0237975897	0.9977635663	1.0265243167	1.1007674412	0.9365117655	0.9668228913	1.0044364477	1.2636058889	1.0055776687	1.001514572	1.402517126	1.0351308669	0.9790408142	1.0011696312	1.8333144606	1.1219212565	0.9707375456
1.0003838294	0.9219966742	1.1509537649	1.025371064	0.9947078609	0.9873541341	1.0931505466	0.9378498407	1.0162150773	0.9820393058	1.2596587155	0.9985091339	1.0001632889	1.3786665694	1.0424580224	0.9942789528	1.00195878	1.7994354117	1.1194380078	0.9662336176
1.0028602181	0.9044150181	1.1506349058	1.0271416319	1.0051505169	0.9647877834	1.0895334935	0.9296912719	1.0083540752	0.9626754863	1.2350864195	0.9909316464	0.997555518	1.3423861952	1.0480704666	0.9918894546	0.9974033373	1.5912623097	1.1159924945	0.9667945309
0.9986213221	0.8944261008	1.1325879077	1.0306416986	0.9990178003	0.9367176769	1.0880923067	0.9277941216	1.00315982	0.9302636654	1.2226252148	0.9790844822	0.9969975606	1.3122988826	1.0460105644	0.9930133045	1.0029697184	1.5912467163	1.1068086709	0.9659178585
0.9992944105	0.8770279522	1.1308840267	1.0233160673	1.0018891716	0.948271306	1.0535309857	0.9219705333	1.003481874	0.9035118768	1.2110521417	0.9821906593	1.0043214085	1.2713091775	1.0440937732	0.9871762198	0.9997301618	1.6883786453	1.1150976244	0.96780498
1.0001693819	0.8691197171	1.133076205	1.0271120373	1.0047144244	0.9296909938	1.0592687883	0.9291428207	1.0088063278	0.8923945127	1.2260085511	0.9913584048	0.9987620019	1.2508005911	1.0244934908	0.9836545364	1.0004288314	1.6631336175	1.1152462943	0.9582758705
1.0008194721	0.8518140548	1.1565989307	1.0236768685	1.0064445475	0.9311004054	1.0898950748	0.9370159776	1.0043545442	0.8788771247	1.2219740428	0.9984772195	1.0053162613	1.2215701077	1.0222343845	0.9869885833	1.0046282936	1.6405051167	1.1182603063	0.9556437869
0.99615803	0.8412650986	1.1579131312	1.0229902113	0.992797836	0.878362387	1.0854567564	0.9322167758	0.9837557677	0.8672801838	1.2214816847	0.9954291255	0.9988426223	1.201342991	1.0626121555	0.9823302268	0.9913258394	1.6115054293	1.1215037847	0.9519656564
1.0029794867	0.8671750622	1.1601517491	1.0251126216	0.9947970342	0.8543019847	1.0862153523	0.9430910716	0.994339969	0.8564404231	1.2203142462	0.9963500793	0.9899249762	1.1660416716	1.0621742667	0.9873686551	1.006967271	1.5820330099	1.1190636682	0.9470760385
0.9968460218	0.8762194623	1.1550106483	1.0156391111	0.9989560854	0.8459679957	1.0839811363	0.943012869	1.0019629347	0.8383655467	1.2266875703	0.9963952155	0.9975464868	1.1342345986	1.0534024847	0.9875737539	0.996146196	1.5520484779	1.1205521274	0.9389727605
1.0011966565	0.8619667794	1.1572431165	1.0189224929	1.0013341083	0.8226349518	1.0785167116	0.9383517023	0.9960494169	0.822767548	1.2195666163	0.9549328402	1.0084809052	1.1137574533	1.0431866963	0.9822965454	1.0051974672	1.5137525215	1.1215015537	0.9403435339
1.0035792024	0.8619375388	1.1574210722	1.0218008546	1.0014931681	0.8124813023	1.0685473308	0.9418098489	1.0074794272	0.8176565841	1.2140406637	0.9576077802	1.0012459952	1.0975287169	1.0343827972	0.9828014571	0.9946352803	1.4932846583	1.118679203	0.9426617042
0.9998512025	0.8474406053	1.1477160985	1.0181467974	0.9986076975	0.79221417	1.0632990043	0.9398330901	1.00499145	0.798707263	1.2072911857	0.9761636901	1.0016041888	1.073963716	1.0318241747	0.9867070924	0.9979103229	1.4684624179	1.1194491618	0.935765973
1.0003990936	0.845767329	1.1471412361	1.0187374659	1.0009372252	0.7804318215	1.0592498658	0.9381951331	0.9964594768	0.7828045193	1.2086749457	0.9788772419	0.9988671587	1.0706928619	1.0305661672	0.9840523741	1.0012907618	1.4574203097	1.114823714	0.9316499481
0.9979582521	0.8508332363	1.1574833289	1.0205811619	0.9969169311	0.7593356361	1.0521469791	0.9332275638	0.9968172721	0.7721739947	1.2157372598	0.9715476681	0.9949220922	1.0344004532	1.0306463024	0.9809696574	0.9992636001	1.4195435359	1.1189699002	0.9400732565
1.0040453089	0.8493470815	1.1636338431	1.0204300997	1.0016134553	0.754539163	1.0412949924	0.9379554481	0.9998089362	0.771272062	1.2073726267	0.9815361061	1.0015750598	1.0507368975	1.036821949	0.9816408602	1.0019918388	1.3903039267	1.1167739408	0.9013341181
1.0003027167	0.8477586749	1.1683196741	1.0248637669	1.0017548714	0.7334156597	1.0363827417	0.9336593184	1.0027200915	0.733417213	1.1987545654	0.9781744993	1.0033060059	1.0364794713	1.0396065806	0.9721031381	1.0033994864	1.3904559078	1.0852747105	0.9037062327
0.9968478843	0.8414243467	1.1657640747	1.023961528	1.0036868145	0.7244953699	1.0437817722	0.9395797379	1.0010366266	0.7242961752	1.1647226468	0.9780317726	1.000521247	1.0265932662	1.0370599454	0.9689292506	0.9961570572	1.3583879099	1.0835825156	0.8990547258
0.9972282708	0.8429389659	1.1602575395	1.0306699768	1.012935174	0.717855311	1.101645473	0.9404789267	1.0027040352	0.717474748	1.1613906204	0.9837002264	0.9984860383	1.0133169634	1.0398539816	0.9695011742	1.0013925332	1.3492354643	1.1115757802	0.9518477062
1.000721783	0.839029866	1.1618571834	1.0427581844	0.9850713304	0.7134566724	1.1114016295	0.9366033527	0.9962728681	0.7308063555	1.1686476352	0.970399536	0.9983852802	0.989354283	1.0295434169	0.9644842288	0.9985136623	1.3274437691	1.1140689894	0.9496082581
0.9967435041	0.8284308312	1.1605366089	1.0383920089	0.9852131137	0.7002138167	1.1195177882	0.9334248197	0.9983643007	0.7179640808	1.1814627325	0.9731914442	1.0003258535	0.8771328627	1.0347859121	0.9620229113	1.0024421391	1.2991100659	1.1186492989	0.9457426707
0.9993022282	0.8321176006	1.155164633	1.0433134291	1.0053665532	0.692239346	1.1140913962	0.9316405579	0.999306206	0.6983792884	1.1763395306	0.9749184722	1.0009365433	0.8526545739	1.0301213323	0.9514147529	0.9981266195	1.2832080288	1.1150805168	0.9482553845
0.9941866043	0.8082002499	1.1549406672	1.0593036665	1.002248265	0.6834516382	1.1044857097	0.9240582559	1.0028749512	0.5785338106	1.0824176012	0.9756963451	1.0002350761	0.9591815422	1.0301801723	0.9820843202	1.0007554898	1.2681111317	1.1091926015	0.9479621857
1.0018587197	0.7947801413	1.1497717398	1.0475299547	1.0011633476	0.6736167548	1.0802274775	0.9521772999	0.9999455766	0.5685780146	1.0807615079	0.9682631552	1.0030949983	0.9405683309	1.0178027451	0.9880747703	0.997452488	1.2573941064	1.1031781039	0.9504179715
1.0026532431	0.7460411252	1.1466444519	1.0471617248	1.0036908644	0.6681019356	1.0788665038	0.95272645	1.0016385555	0.6944274321	1.173518164	0.9713810328	0.9932471373	0.9370764361	1.023478885	0.976310635	1.0001750491	1.2191108716	1.0694379407	0.9426078623
1.0038242567	0.7388932129	1.1433067607	1.0275241732	0.9978713147	0.6604544643	1.0747581119	0.9460804251	0.9977288093	0.6890329587	1.1677384986	0.9701954359	1.0036014591	0.9339431466	1.0210752515	0.9717525156	1.0044500392	1.2210151961	1.0759682617	0.9500673689
1.0082225493	0.7771401551	1.1303683192	1.0274077193	0.9988008095	0.6420282039	1.0686929097	0.9385038567	1.0040317602	0.6849392773	1.1678144981	0.9640979097	0.9988923994	0.9097817261	1.0204331562	0.9643513677	1.0054283239	1.2049343801	1.0997458968	0.951113609
1.0010105428	0.7708640112	1.121767709	1.0305838171	1.003007862	0.6470843174	1.0796838803	0.9426056575	1.0018768901	0.6866669682	1.1633731883	0.9630954317	1.0015226583	0.8994135616	1.0257582163	0.9660300774	0.9939744282	1.1926295711	1.1032840561	0.9572731589
0.9918064867	0.771996037	1.1216513382	1.0356013261	1.0000505105	0.7126045757	1.0731506784	0.9451538365	0.995240781	0.6796463602	1.1500808135	0.9682970941	1.000651831	0.8994177929	1.0138431369	0.9558573622	1.0006091121	1.1946470114	1.1067743927	0.961970065
1.0036371049	0.7554636942	1.1304471636	1.0479448737	1.000601814	0.708603091	1.0504742223	0.9445390651	0.9996444865	0.6790747565	1.1588531719	0.9653894361	0.9976318376	0.8924258453	1.0139975968	0.9553800587	0.9941557767	1.1649481025	1.1036038331	0.9619701383
0.9968041717	0.7611560501	1.1331039887	1.0493901554	1.0016664397	0.701725516	1.04502745	0.9561025712	0.9986022643	0.671762897	1.175664262	0.9609267702	0.9994241385	0.8849330806	1.0129225439	0.9578022239	1.0002228258	1.1542778153	1.0954033761	0.9662318012
0.9971870314	0.7513359754	1.1281262066	1.0483940585	1.0018398059	0.6875172596	1.0733440979	0.9505906154	1.0046489987	0.6676972698	1.1635475797	0.9613990366	1.0048842309	0.8816391025	1.0171985717	0.958226786	0.9965293953	1.1476000048	1.0895826255	0.9606359357
1.0007955176	0.7578802969	1.1273494258	1.0400986655	0.9996752605	0.6265976774	1.0719997034	0.9532207643	0.9975348396	0.5841825139	1.1638747074	0.9587056462	0.9948847416	0.8729241376	0.9925630357	0.9505989149	1.0097748801	1.1401748145	1.0899678625	0.9590685398
1.0020583764	0.742486432	1.133480297	1.0404498367	1.0007512896	0.630982408	1.0702790569	0.9576839024	0.9969662795	0.5895238235	1.1703069153	0.9544243115	0.9988873964	0.8655860859	0.9940255598	0.9536376416	1.0025515345	1.1341528189	1.0646038614	0.9563268516
1.0056473716	0.7470606795	1.1378313967	1.0421001646	0.9957205849	0.6722484656	1.0629759505	0.9616798885	1.0011553815	0.5903729145	1.1614645037	0.960030341	1.0063199107	0.8620960075	1.0183111064	0.9534548124	0.9891023771	1.1051535191	1.0498119581	0.9547961341
0.9999224495	0.7410205987	1.1483864739	1.0424235081	1.0010377444	0.6656581086	1.0651907209	0.9589365036	1.0008826952	0.6227238126	1.1598176547	0.9595606333	0.9991182835	0.8578261439	1.0207424134	0.9716880627	1.0037754607	1.1077127676	1.0517289422	0.9496139179
0.9978214763	0.7381952095	1.128878562	1.0483222887	1.0004784242	0.6796169738	1.0721372876	0.9584592425	0.9995902492	0.6471163897	1.1220039955	0.9606791592	1.001661017	0.8522984237	1.0255778611	0.9805553031	1.0050503677	1.0937357434	1.0652450487	0.9532012101
0.9981719534	0.7374052656	1.1368482463	1.0529336897	0.9980202686	0.6812283224	1.0752847647	0.9647057632	0.997876248	0.6422099497	1.1205763654	0.963479651	0.9986787258	0.849273141	1.0298527854	0.9073759643	1.0001203762	1.08234348	1.0706037407	0.9512061776
0.9979727654	0.7379734316	1.162125143	1.0557284604	1.0009824322	0.680073571	1.0728939482	0.9668410291	1.0039929646	0.6470422242	1.1249947893	0.9566650273	0.9959695869	0.8394250883	1.0238440675	0.9107245707	0.99487576	1.0880176755	1.0665009365	0.9468481249
0.9902542321	0.7281447738	1.1559966876	1.0343553331	0.9978932817	0.6773379398	1.0782161509	0.9652193433	0.9982405872	0.6458211732	1.1269225243	0.9590564862	1.0051939986	0.8446209145	1.0243969096	0.9529638857	1.0043581315	1.0801809265	1.0566600567	0.9473964021
0.9984425246	0.7191115786	1.1498161353	1.027483292	1.0026415758	0.6855645098	1.0821144924	0.960599425	1.0006022513	0.6471474245	1.1455063106	0.9579426506	0.9986501618	0.831402685	1.0309689843	0.9696200249	1.0017117876	1.0841051332	1.0603687578	0.9494344434
1.0004267219	0.7088835714	1.1377602824	1.0240834111	0.9993102599	0.6799117633	1.0867074514	0.9605942737	1.004021797	0.6470342099	1.1445548647	0.9535380468	0.9990401276	0.8288007534	1.0283667153	0.961512064	0.9981429396	1.068987846	1.1010533643	0.9523285341
1.0047902746	0.6995748488	1.1239226897	1.0246093836	1.0021329711	0.6592349022	1.081285721	0.9579219436	1.0029947926	0.6386631519	1.1460486205	0.9553923302	0.9963795529	0.8137951061	1.0584578745	0.9676849953	1.0009490021	1.0578596748	1.1086720193	0.9565751826
1.0052390025	0.6807095012	1.1084362988	1.0157241785	0.9954499132	0.6559063787	1.0796439259	0.9636212559	0.9967558715	0.6372328038	1.1450095624	0.95805444	0.9990628108	0.8165019141	1.0138224466	0.9525703131	0.9947365507	1.0661552147	1.1064010052	0.9587290462
1.0008232006	0.6832616447	1.1048581952	1.0259813209	0.9941284984	0.6454016438	1.0768320671	0.9491983179	0.9948952097	0.6391627678	1.1259417996	0.959432491	1.0029460486	0.8107553068	1.0061227899	0.9435053853	0.9992105195	1.0405085274	1.1141401756	0.9612211379
1.0021039651	0.6704289738	1.0783425259	1.0236696765	0.9897167094	0.6374779	1.0710786492	0.9506032172	1.0020632768	0.6400603474	1.122011397	0.9660512542	0.9957598157	0.8083861218	1.0047123252	0.9517524494	1.0016777085	1.0301053425	1.1135087178	0.9517517283
0.9976875582	0.6685459548	1.0763668586	1.0325370454	1.0146212302	0.6211756496	1.0620448773	0.9395971911	1.0002164283	0.6324977275	1.1425400756	0.963064922	1.0072119118	0.8071785054	1.0035426976	0.9462563574	1.0020334762	1.0279512429	1.1065255019	0.9582844323
1.0001479478	0.7271166813	1.0882387983	1.0277916426	1.0062812694	0.616666241	1.0602186003	0.9568970755	1.0020747603	0.6322616287	1.1456964312	0.9687405387	1.0001235935	0.8061958493	1.0422362702	0.9465338325	0.9904606663	1.031306418	1.1048000555	0.9505350127
1.00103252	0.728873969	1.0911680273	1.0345042742	1.0013649464	0.6088922594	1.0494510482	0.9571082943	0.9981689301	0.6335411374	1.1470158492	0.9700985104	1.003040567	0.7980646359	1.0498732886	0.9429733709	1.0039153183	1.0314940223	1.1062581298	0.9526079989
1.0009048664	0.7237395752	1.1021313547	1.0375576302	0.9966201455	0.605715185	1.052301709	0.9572468403	1.0003294308	0.6373441197	1.128874414	0.9882027497	1.0005017671	0.7984262396	1.0546469759	0.9508965306	1.0014509941	1.0036434825	1.1023792132	0.9431933796
1.000796871	0.7244951321	1.1112698353	1.0398328733	0.9982961915	0.6082622294	1.0501453684	0.9582891754	1.0007830108	0.6278814676	1.14285306	0.9934446202	0.997650889	0.8028536242	1.0550386101	0.9542165416	1.0033969129	0.9802627854	1.1042643502	0.9343728065
1.0006456029	0.7207345648	1.1105560435	1.0465815206	1.0009731077	0.606543888	1.0448087944	0.9609839514	0.9999493362	0.6310644655	1.1401631882	0.9865870235	0.9977579726	0.7985502873	1.0629454719	0.9545940848	1.0008480342	0.9771729491	1.1044953588	0.9329861834
0.9990464098	0.6938678446	1.1077120906	1.0426468023	1.0017291583	0.597333935	1.0467695715	0.9677448711	0.9976775208	0.6277686821	1.1399419973	0.9464690017	0.9925997644	0.8014267898	1.0580650875	0.9583874904	0.9996229822	0.959052218	1.1130545383	0.9389648181
0.9970570467	0.6971947149	1.1087651656	1.0456874328	1.0023210439	0.5945949717	1.0522523051	0.9719196936	1.0014440807	0.6273618656	1.1335251093	0.9442895825	1.0024427156	0.8008868203	1.0565041284	0.9545185427	1.000316433	0.9471870306	1.1078857747	0.9398096972
0.9984358526	0.6978522328	1.1119670687	1.0431996059	0.9999160446	0.5919115528	1.0547109024	0.9698883458	1.001058587	0.6199252505	1.0783755167	0.962443989	1.00142857	0.7936826252	1.0558767995	0.9500447769	0.9999940564	1.0102290653	1.1099739098	0.9424450774
1.0014066567	0.6975706699	1.1073440253	1.0444629506	0.9980077215	0.5891006806	1.0678161682	0.9763502473	0.9973298202	0.6274140632	1.0659990294	0.9587527865	0.9998028388	0.7961251452	1.0489977959	0.9519632295	0.9995597412	0.9985323782	1.1122225811	0.9307538947
1.0040101593	0.7149628668	1.1090130457	1.0379464844	1.0011739349	0.5884315	1.0686181618	0.9758545717	1.0022595198	0.6252441608	1.1153834011	0.985421759	1.003816639	0.7675628432	1.0474269697	0.9498880723	0.9957248489	0.9916448293	1.1173085548	0.930253467
0.9974175097	0.7161910544	1.1081305718	1.0422656705	0.9965498801	0.5918824753	1.0709747607	0.9844960534	1.0007027636	0.6196977644	1.1290899408	0.9877348134	0.9972708326	0.7490503523	1.0488598018	0.9383828927	1.0021834612	1.0063027016	1.1098636514	0.9336143394
0.997855869	0.7135925646	1.1079609395	1.0381703398	1.0034069857	0.5919236285	1.0730021467	0.9854852224	0.9985909335	0.6215992431	1.1315960559	0.9930816471	1.0001821468	0.7851385934	1.054699445	0.97701894	1.0034522575	1.000035725	1.1082220317	0.8825590325
1.0003938504	0.7146443349	1.0954939627	1.0454094007	0.9993265505	0.5908501353	1.0601335753	0.9878434841	1.0014630497	0.619823438	1.1375287934	1.0068322841	1.0019823155	0.7732751195	1.0503897387	0.9749006214	0.9993375208	0.9832602449	1.1094891341	0.8879456646
0.9972079577	0.7102795036	1.0986330744	1.0390881804	0.99813676	0.5854596874	1.1111518833	0.9888366586	1.0000392011	0.6137254528	1.135746943	1.0059270628	0.9981997995	0.7730735358	1.0513047391	0.9767012425	0.9972077099	0.9648600769	1.1087995978	0.8976010881
0.9995021102	0.7026618812	1.0924214722	1.0316746867	0.997162033	0.5830983842	1.1148700111	0.9954367545	0.9982240764	0.6119333827	1.1051722893	1.0107640025	1.0027586835	0.7698722648	1.0473034843	0.9823839707	0.9996370614	0.9504399796	1.1032832019	0.8979569181
1.0036485113	0.7012867343	1.0865723949	1.0342667364	1.0016667246	0.5762582236	1.0728681401	0.9984795733	0.9930226202	0.6131096401	1.105371256	1.0068229057	0.9950235217	0.7675441466	1.0447050428	0.9828950388	1.0043505107	0.9639579368	1.1162091826	0.9106507637
1.0019677788	0.7024950844	1.0841892779	1.0378547316	0.9974568657	0.5732704271	1.07451127	0.9886604889	0.9935483669	0.6024072625	1.1213449726	0.9958930873	1.0045442818	0.766938235	1.0501779553	0.9806806734	1.0000102124	0.9612567033	1.0871262284	0.9428920607
0.9960778132	0.6975200733	1.0922082562	1.0339037702	0.9915571272	0.5712654394	1.0654669314	0.9822439318	1.0092737707	0.5991506465	1.1178403571	0.9960790198	1.0028804538	0.7698307205	1.0610706872	0.9911024839	0.9969618176	0.9415459414	1.1076518415	0.945743406
1.0008554517	0.7059229749	1.0936101089	1.0279993219	1.008018313	0.5704237702	1.0609046785	0.975855736	1.0144643516	0.5946462813	1.1081299496	0.997679828	0.9954418393	0.7676371268	1.0550460087	0.9784059816	1.0012463105	0.9257896631	1.1131941237	0.9502864095
1.0003647432	0.6946389833	1.0990433517	1.022130435	1.0011945428	0.5579726696	1.0358069555	0.9700237749	0.9988673572	0.5953394231	1.1133727065	1.0015702153	1.000386548	0.7639027655	1.0621952901	0.9817195993	1.0026600687	0.9309786779	1.1202715696	0.9492761136
1.0022586329	0.6969101625	1.0974974116	1.0239429986	0.9989711478	0.5608976315	1.0342305207	0.9706100252	0.9794672119	0.5806887773	1.1019350512	0.9962637955	1.0013939039	0.7485817759	1.0648619212	0.978345982	1.005103395	0.9299730391	1.1127702035	0.9417661375
1.0023233765	0.6991200191	1.0970482492	1.0219325033	1.0027556959	0.5558943353	1.0359603509	0.9717615693	1.0030242127	0.5852523976	1.0969812301	1.0048750548	1.0021580941	0.7500448104	1.0583477261	0.9788635273	0.9968705862	0.9269540455	1.1146558424	0.9464963261
1.0003368452	0.7010586262	1.0947239607	1.0208732114	1.0006690813	0.5462800681	1.0286024134	0.9675918384	1.006690887	0.5838907456	1.0949049931	0.9967481068	0.9937602857	0.7497425535	1.0585369697	0.9780142308	0.9905528649	0.9270047472	1.1112557327	0.9447915229
0.9964026052	0.6937580005	1.0865119994	1.0267674751	1.0014983407	0.5445844736	1.0290333734	0.9628825556	0.9999534677	0.5883611528	1.0918012674	0.9949535775	1.0014665619	0.7696784446	1.0611511614	0.9830930734	1.0057000866	0.925128046	1.1185660989	0.943436044
0.999669308	0.6888489362	1.0832871801	1.030106105	0.9980910249	0.5472938102	1.0288602049	0.9653016552	1.0017268664	0.586175677	1.0895033277	0.9952175473	1.0047843683	0.7766776943	1.0599675652	0.9811318636	0.9951731906	0.9175823955	1.1265258711	0.9543933899
1.0014291573	0.6761353327	1.0336724092	1.0262638853	0.9977595457	0.5459930876	1.0236674555	0.9724446335	1.0000330388	0.593581263	1.0764939718	0.9948581429	0.9973049393	0.7677899549	1.062035527	0.982237343	1.0008408903	0.9263496016	1.1192440353	0.9507014813
0.9998082318	0.6822538388	1.0353053776	1.0287549451	1.0012221668	0.5361811789	1.0220354564	0.9708766005	0.9989340364	0.5917314129	1.076907802	1.0012671269	1.0022707403	0.7674165218	1.0417273772	0.9890367826	1.0008490719	0.9168868477	1.1275116308	0.9437570438
0.9989230051	0.6686681297	1.0460775933	1.0302577926	1.0014894013	0.5430907483	1.0215141976	0.9715281271	0.9977666249	0.5747738115	1.0894532832	0.9962744327	0.9964140197	0.7692000632	1.0535826233	0.9820436162	1.0023579069	0.9055927417	1.1295477194	0.945584695
1.0002245108	0.6712177252	1.060805016	1.0412306391	1.0016466229	0.5370472621	1.016800222	0.9741140317	1.0001431333	0.5668177871	1.0814102455	0.9950944986	1.0014723783	0.7645764247	1.0664575911	0.9785333262	0.9995888563	0.8946246474	1.13009706	0.9391845979
1.0032610056	0.6697936398	1.0795809872	1.0332123053	0.998426046	0.5434459608	1.019508905	0.9735226322	1.0000804382	0.5771532143	1.07845016	0.9928750196	0.9971312723	0.7667858152	1.0705369863	0.9663870855	0.9946039656	0.9060504838	1.1387008997	0.9341056694
0.9984760441	0.6686070433	1.0815089404	1.0331278776	1.0006287254	0.5368215093	1.0154446152	0.9610817935	1.0051368618	0.5677436238	1.0741326138	0.992356771	1.0004385932	0.7652759224	1.0684414681	0.972884776	1.0067900429	0.8872519112	1.137474922	0.9437955758
0.9985147247	0.663484438	1.0828212116	1.0396097934	1.0004233988	0.5363374129	1.02561553	0.9461188467	0.9983329631	0.5764106043	1.0859970521	0.9861191983	1.0032324431	0.7683613474	1.0626178079	0.9771971002	0.9979292912	0.880620561	1.1146079499	0.9387071285
1.0006180396	0.6650168631	1.0870710541	1.0395289647	0.9995318663	0.5336528796	1.0304026426	0.9441814102	0.9972850268	0.5704331083	1.0845266	0.9842564627	0.9965157384	0.763177025	1.0452054494	0.9785412651	0.9858995006	0.8595630947	1.1757167118	0.9365757621
1.0022655539	0.6614417683	1.0908028009	1.0410489391	1.0028394339	0.5342987045	1.0320279028	0.9609513604	1.0044145143	0.5720445026	1.0877150181	0.9874499735	1.000821592	0.7676149295	1.0460002051	0.9774976072	1.0085663561	0.8416625647	1.167942334	0.9251478993
0.9942323163	0.6554039375	1.0954760098	1.0317221985	0.9995358674	0.5243887003	1.0313251417	0.9722961401	0.9942992351	0.5668684347	1.0854607424	0.9833993342	1.0090240746	0.766260286	1.0695496305	0.9889457641	1.0030707424	0.8422708932	1.0920255964	0.937718134
1.0029776663	0.6555590889	1.0884193639	1.0316078632	0.9986342788	0.5318184288	1.037910829	0.982688338	1.0039548251	0.5718656993	1.0754140588	0.9859421185	0.9990292085	0.7649086149	1.0679159953	0.9916919898	1.0056992852	0.8335456492	1.0872287036	0.9265282626
0.9975146837	0.6493178043	1.0842148688	1.0333508918	0.9999740611	0.5311205751	1.0420171284	0.9861511498	1.0023617639	0.5733416859	1.0821187102	0.9839726427	0.9881994803	0.7606155593	1.0755541762	0.9990576817	1.0019412098	0.8220934935	1.1038676657	0.939307182
0.9984017617	0.6455431035	1.0626415872	1.0312121518	0.9997757581	0.4316812668	1.0417114372	0.9845669103	0.9928781989	0.5725658246	1.0697535728	0.9783171795	1.0125884572	0.7678654042	1.0845604314	1.0022200856	0.9945689155	0.7884850808	1.1205296391	0.9367218719
1.0023311186	0.637655017	1.0577093527	1.0274130863	1.002697432	0.4271953273	1.0401489114	0.9861763203	1.0028053147	0.5738028753	1.0705586214	0.9787122034	0.9807749908	0.7636933894	1.0802483363	0.9939453832	0.9990943047	0.7807673664	1.1229333389	0.9279577891
1.0031827032	0.6312692694	1.0544327901	1.0296958587	0.9973375091	0.5034152253	1.0497032453	0.993498759	0.9965801418	0.5750987942	1.0680079685	0.9850898177	1.0018871831	0.7541175168	1.0764107572	0.997033247	0.9967044763	0.7861178782	1.1198444828	0.9249895991
0.9978025936	0.631391229	1.051525768	1.0270231385	1.0009195651	0.6296212478	1.0530830283	0.9996703794	1.0037326442	0.5650685174	1.0570774988	0.973753487	1.0073405905	0.7569366861	1.0718182153	0.9956124403	0.9976342618	0.8252123917	1.118167073	0.9219287466
1.0027090012	0.6214836172	1.0517509336	1.0220097632	1.0003853792	0.6334647444	1.05807706	1.00253374	1.00125876	0.5684900237	1.057633964	0.9759818903	1.0018396042	0.7475538651	1.061525498	0.9916981978	1.0057699918	0.8100248263	1.1152070571	0.9217366909
0.9972783451	0.6173749624	1.0537198586	1.0296799855	0.9974505245	0.6326476656	1.0578807961	1.0050242291	1.0005345537	0.5628167387	1.0543186032	0.9792409816	0.9983220795	0.744372542	1.0582498104	0.9821749082	1.0040666012	0.817664723	1.1102920386	0.9280910829
0.9994218677	0.6113189076	1.0763887152	1.0273946688	0.9972018475	0.6378665981	1.0598632631	1.0072704855	0.9999899394	0.562165691	1.0533082555	0.9607124801	0.999093664	0.7418760786	1.0597357268	0.9874051843	1.0002626273	0.8029687811	1.1123145429	0.9154894956
1.0008735649	0.6452414635	1.0809463947	1.0241760255	1.0044211456	0.6411317667	1.0646155817	1.0061237739	0.9976117026	0.5626890136	1.0494717059	0.9585360022	1.0024668786	0.738682901	1.0580887603	0.9765530451	0.9997893422	0.8153207549	1.1114244569	0.920916728
1.0019724212	0.632444627	1.0798318491	1.0227631812	1.0008779432	0.6351635107	1.0706297227	1.0015159967	1.0000715925	0.5584816986	1.0794067553	0.987644089	1.0031722952	0.7435893835	1.0501915037	0.9780107265	0.9955520038	0.7987256187	1.1216604714	0.9222448473
1.0004247588	0.6446532418	1.0813780212	1.0299339144	0.9926959758	0.6419024055	1.0621541455	0.9995138907	1.0020012593	0.5618678164	1.0888790401	0.9964133754	0.9988441624	0.7333053459	1.0567408865	0.9767381762	0.9995992631	0.7873196493	1.1157852038	0.9122751113
1.0007615428	0.6419318149	1.0830958089	1.0300027941	0.9908454856	0.6323341169	1.0561156754	0.9837135322	0.9986199137	0.5559620478	1.0731588638	0.9886647887	0.998184616	0.7418131646	1.0564910782	0.9772953418	0.9999389094	0.805110431	1.1233130458	0.9116010188
0.9957788394	0.6416262311	1.0803876279	1.0351614791	1.0141831111	0.6331858433	1.0585413245	0.9862436373	1.0003753229	0.5508397411	1.0750638101	0.9864690089	1.0016670639	0.7401981814	1.0560725967	0.9858876961	1.0081335823	0.7887269532	1.1166138372	0.9210994632
1.0007866202	0.6330983445	1.0788473816	1.0377503795	1.0069202893	0.6357595954	1.0543411806	0.9832986945	1.000783331	0.5552708504	1.089173714	0.9837464292	0.9997259886	0.7404076082	1.065700353	0.9879921512	0.9932479706	0.9044178022	1.1189726145	0.9159387099
1.0012802564	0.6296226485	1.0848063648	1.0354495881	1.0024014326	0.6379458918	1.0575617406	0.9882271332	1.0028547911	0.5515980084	1.0819561219	0.9929665759	1.0024823773	0.7389983376	1.0727235709	0.9776222346	1.0007443087	0.9033819862	1.1247603958	0.9234961939
0.9989067554	0.6310348702	1.0804007477	1.0328305304	0.994727421	0.6317576831	1.0661896349	0.9874004677	0.9989539902	0.5715860345	1.080585635	0.9917857927	1.0012362232	0.740245009	1.0710545349	0.9865272933	1.0042865398	0.8933849439	1.1204314732	0.9171052773
1.0004966945	0.6360329005	1.0812400422	1.0282924836	0.994332613	0.6407052534	1.0692463105	0.9921496819	0.9989918171	0.5767456862	1.0836544485	0.9762460988	1.0006336035	0.7437062379	1.0839134659	0.9935447856	0.9999120166	0.9031091928	1.1270652087	0.9245443428
0.9986427757	0.6366189681	1.0835515898	1.0298254999	1.0014777274	0.6419506907	1.073745081	1.0043117654	0.9975368811	0.5813221102	1.08015439	0.9599982281	0.9993527311	0.7513573342	1.0926790392	0.9518576753	0.9932451371	0.921284769	1.1268481834	0.926631203
1.0024437784	0.6295074858	1.0901832758	1.0389715581	1.0081767909	0.6440783169	1.0792967397	1.00951009	1.0013272252	0.5772786081	1.0788657072	1.0424660905	1.0114904798	0.7427011698	1.103159258	0.9521057872	1.0101581246	0.9279279935	1.1350819272	0.9225812599
0.9987160114	0.6338179329	1.0864453404	1.0487443066	1.0057821452	0.6248883368	1.0929790658	1.0187958778	1.0015176051	0.5746796523	1.0804817603	1.0517437333	0.9752740735	0.7260359582	1.1037665646	1.0046929869	0.9947044036	0.9156747699	1.1298963169	0.9263986266
1.0014706023	0.6255555146	1.0863917424	1.0462706727	0.9812615177	0.6421274402	1.0911729759	1.014576937	1.0013645559	0.57510561	1.0848121087	1.0534921842	0.9922633144	0.7304026223	1.1024437297	1.0130880567	1.0034991409	0.9017131074	1.1384411147	0.9149996402
0.9973342145	0.6305525569	1.0969293865	1.0374953742	0.9874886714	0.6339614897	1.0885452943	1.0160748476	0.9989796809	0.5717819198	1.0829186381	0.9448997849	1.010722263	0.7367626499	1.092215543	0.9945105901	0.997545156	0.9168239759	1.1457292567	0.923562409
1.0006442715	0.6337750645	1.0896672658	1.0352228701	1.0116963568	0.6227150153	1.0846614251	1.0116591626	0.9958712572	0.5673565881	1.0855839604	0.9902027237	0.9945576986	0.7243805596	1.0896745589	0.9889165808	0.9917769216	0.9199180964	1.1431534212	0.9286595242
1.0025292164	0.6277798907	1.0922652301	1.0387690702	1.0063476722	0.6221354733	1.0751476261	1.0059252063	1.0167738595	0.5854876111	1.0988462372	1.0060448516	1.0033933864	0.723686662	1.0794965858	0.9958253591	1.0026003508	0.920998159	1.1370153375	0.9061703051
0.9961103499	0.5767387714	1.079877233	1.0316159851	1.0002736497	0.6150762552	1.0697813121	1.0016455033	1.0333899745	0.5897235067	1.1137361189	1.0266611374	1.0122657689	0.7287464303	1.0770215464	0.9992552943	1.0012989938	0.9191743443	1.1419301213	0.8752965764
1.0025498572	0.5680787889	1.0814746534	1.0349114461	0.9974024207	0.6248220017	1.0674125272	0.9969260771	0.957318934	0.594807819	1.1313190088	1.0427029824	1.0011560876	0.7192000049	1.0718085892	0.993384662	1.0084857738	0.9085492791	1.141693113	0.8948639905
1.0002056289	0.5968729151	1.0803852425	1.0355170072	0.9949518818	0.6257065384	1.0598479923	0.9949171502	0.9699919509	0.5991741157	1.1352613871	1.0516003933	0.9933927167	0.7205591752	1.0768012547	0.9955750835	0.9896671415	0.9094926476	1.1309851815	0.8948327599
1.0002434353	0.6565999176	1.073472451	1.0359274046	0.9982150127	0.6203318003	1.0502632575	0.9949993401	1.0122694476	0.6013720703	1.1396161219	1.0616921115	1.0024351055	0.71727469	1.0781815092	0.9966135947	0.9919750948	0.8934640078	1.1215129466	0.892281503
1.0011000865	0.668097794	1.0746736483	1.0482698415	0.9951714583	0.6269158873	1.0418513827	0.9840026592	1.001369825	0.587158332	1.1184007004	1.0506679721	0.9980786786	0.7201082658	1.0764200295	1.0013717836	0.9925493244	0.8895988449	1.124155287	0.9150467609
1.0003582096	0.6968317271	1.0752482756	1.0383988847	1.0007717575	0.6113310406	1.0336237245	0.9792278306	1.0031334333	0.5807725932	1.0694137791	1.0440685462	0.9977965323	0.7233653269	1.0737917486	1.0019063181	1.0150321666	0.8855339746	1.120664194	0.9053929301
0.9970948232	0.6889553234	1.0813616812	1.051404689	0.9985759101	0.6049123922	1.0242121056	0.9670354068	1.0054906078	0.585438507	1.0576138032	1.0356028822	1.0001124729	0.7192384562	1.0828228976	1.0051863196	1.0095962113	0.8821385793	1.1109966694	0.9017110792
1.0002937268	0.6990830022	1.0786840848	1.0437346134	1.0079211835	0.5958297486	1.0174298559	0.9517762156	1.002654448	0.5748566082	1.097037087	1.0293453658	1.004701682	0.7133048167	1.07214373	1.01296554	0.9916405106	0.8676135114	1.1147574567	0.9062871802
1.000540268	0.6898949044	1.0710733979	1.0419247862	1.0044056298	0.5995423396	1.0110344496	0.9569643333	1.0015176882	0.589388331	1.0975468327	1.0387013599	0.9965160761	0.7153650572	1.0745326723	1.0035355568	0.9979282568	0.8675689673	1.1092454608	0.9001849459
0.9993427368	0.6883835684	1.0993645569	1.0363831476	0.9997733368	0.5874935118	1.0062911898	0.9472481017	0.9998333334	0.5923711527	1.0991858384	1.0365364455	1.0042340302	0.7165381009	1.0747115504	1.0046344605	1.004640267	0.8803097339	1.1051640081	0.899068307
1.0010268915	0.6943446184	1.0967541826	1.0423317447	0.9999228489	0.5818602752	1.0092045308	0.9534971663	0.9958440143	0.5912230143	1.1078245274	1.038719261	1.0004419683	0.7156900438	1.0801697675	1.002732087	0.9991863278	0.8891925811	1.1077059848	0.8942835803
1.0037263333	0.6878206006	1.0928385474	1.03874845	1.0025489431	0.5906937491	1.0112444574	0.9546094023	0.9975995852	0.5876553179	1.1113746875	1.0382652122	0.9933493341	0.7127539661	1.0832640517	1.0111599653	0.9998183515	0.8754494154	1.1002156578	0.9259955616
0.9994696324	0.6893199741	1.1042637633	1.0448337826	0.9971360098	0.5854956011	1.012716166	0.9499625791	0.9999138428	0.5849406304	1.1033767072	1.0333437154	1.0024315686	0.7159951635	1.0828831894	1.0107640104	0.9958092335	0.890636472	1.0909587971	0.9266861794
0.9916487799	0.6881501211	1.1892031517	1.0419851624	0.9988145161	0.577549772	1.0165796791	0.9452652069	1.0046507185	0.5883639712	1.1062492387	1.0290176346	0.9991045127	0.7153914914	1.0857882556	1.0113764945	1.0011931855	0.8577284768	1.0937780422	0.9338831367
0.9974996726	0.68821224	1.1931371984	1.0412506083	1.0037143258	0.5773150965	1.016257824	0.9549947174	0.9990960257	0.5823771039	1.1040483212	1.0294539292	0.9998652687	0.7068609	1.089277809	1.0156035656	0.9986588305	0.8753121102	1.0842674811	0.9194669077
1.0061327343	0.6901709787	1.1933939436	1.0266228772	0.9992466294	0.5766151104	1.0057676088	0.951327905	0.9968513368	0.5860399699	1.1005456763	1.029269847	1.0023962238	0.6888239833	1.0858191114	1.0164361526	1.0021674709	0.8565111464	1.0860501515	0.9247943353
0.9998355822	0.6903220559	1.1801998932	1.0211732037	0.9995647889	0.5747652427	1.0044240354	0.9561125389	1.0032782125	0.5809654573	1.0963943209	1.0203090036	0.9971815983	0.6835388043	1.0846417975	1.0138596282	1.0033614422	0.8151204417	1.10003212	0.9185099397
0.9974881588	0.6843629441	1.1826102481	1.0186031434	0.9997849888	0.572825909	1.0081305953	0.9545699409	1.0027532217	0.583709606	1.0932623338	1.0223031389	1.0005291195	0.6812958582	1.0862869507	1.0129120558	0.9991688589	0.8308521558	1.0919320643	0.9220812416
0.9987299824	0.6792327857	1.0754465442	1.0337122757	0.9979759122	0.5557413679	1.0080369504	0.9525668787	1.0034376591	0.5827542315	1.0895405661	1.0215233936	0.9975847768	0.7018906936	1.0703217204	1.012490477	1.0017427454	0.8326459755	1.0890362303	0.9225458382
1.0029202685	0.6691018301	1.071846963	1.0361562612	0.9990604416	0.5584537626	0.9983272504	0.9559865762	0.9957676075	0.5865138907	1.0957742897	1.0273480427	0.9990031895	0.6972576097	1.0811690232	1.0152273624	0.992903567	0.8485058312	1.0809894072	0.92344943
1.0066704207	0.6669156626	1.0775056351	1.031774948	1.0051423894	0.5563774074	0.9959269799	0.9546065438	0.9926695152	0.5818696046	1.0873566889	1.0206864072	1.0138926966	0.7001701329	1.0748837768	1.0124850337	1.0081021417	0.8266671269	1.0950522391	0.923539643
0.9957314827	0.6694750022	1.084627053	1.0343669245	0.9986961721	0.5734125404	0.9691387407	0.9513235784	1.0006029486	0.584398701	1.0963473432	1.020505017	0.9694489145	0.6889503843	1.0615897553	1.0064383999	0.9986930401	0.8555836057	1.0899113894	0.9266327097
0.9992747074	0.6665883124	1.0876280205	1.0362987097	0.9974063306	0.5819269496	0.9710972713	0.9501238423	1.0084476907	0.5751796483	1.0882712566	1.0207510131	1.0030950395	0.6851717702	1.0617851106	0.9973439774	1.0020625372	0.850955176	1.0857628297	0.9230166415
1.0043274092	0.6678079228	1.0811837994	1.0461535894	0.9962407384	0.4808612664	0.9901164967	0.9510894413	0.9992870181	0.5762948843	1.0915603653	1.0205765795	1.0169164495	0.683600493	1.0534839262	0.9920830123	0.9990426353	0.8590014259	1.0867563285	0.9316996801
0.999766502	0.6675716166	1.0718868403	1.0374775757	1.0059973333	0.5013274057	0.9891407218	0.9500465307	0.9992586269	0.5783856783	1.0930601895	1.0242468746	1.001875383	0.6729411927	1.0359267807	0.9779605062	0.998841542	0.8494180851	1.0930186553	0.9234784647
0.9967340411	0.6659588773	1.0781413304	1.0403170355	1.0011690521	0.5011187844	0.9845299271	0.9569194161	1.0032603622	0.5857194502	1.1047383491	1.0286729863	0.9978553051	0.6704045639	1.0340147688	0.9716099456	0.998163559	0.8368735296	1.0973374896	0.927707718
0.9986971777	0.671184735	1.0779732596	1.0414934254	0.9958953898	0.573786504	0.9852313765	0.9547604481	1.0007821667	0.5835116101	1.1119659989	1.0276788939	0.9999490695	0.6702954336	1.0276916366	0.977076796	1.003164642	0.8407772457	1.1050571929	0.9279525751
0.9990725691	0.6724436215	1.0843511187	1.0410893834	0.9987039541	0.5834006419	0.9788406105	0.9562017344	0.9944782137	0.5833286979	1.1079292222	1.0320442426	0.9996059774	0.6618781614	1.0364120455	0.9828864248	1.0025209342	0.8579600703	1.1034750921	0.9235408153
1.0046846282	0.6717305178	1.0775168327	1.0366221157	1.0014988264	0.5921554913	0.9766167474	0.9535388104	1.0051542056	0.5847724902	1.1191574838	1.0410133813	1.0044760535	0.6673108438	1.0288986027	0.9767557345	0.9905207496	0.8642545902	1.1104969203	0.9197189045
0.9958055746	0.6660913562	1.0734902471	1.0387865966	1.0031926012	0.5845102687	0.9791963171	0.9479680776	1.0008681088	0.5919181323	1.1229765253	1.0423197151	0.9967261028	0.6546497218	1.0322689306	0.9816283604	1.0016778815	0.8703852267	1.1193375135	0.881974633
1.0007446232	0.6639808741	1.0739469549	1.0335871548	0.9985350635	0.5842001164	0.9771395338	0.949905283	0.9969871243	0.5868073794	1.120256902	1.0414846039	0.9981863852	0.652054258	1.0305755676	0.9678682883	0.9969556304	0.8605089641	1.113174264	0.8839349979
1.0018467805	0.662186264	1.0741608291	1.0397375347	1.0025970485	0.5827812368	0.9740735557	0.9480833989	0.9976542366	0.5937756704	1.1306133602	1.0519242429	1.0042643212	0.6525022731	1.0449970786	0.9642979801	1.0056516562	0.8461578066	1.1116848133	0.9182896288
1.0004630324	0.6698263742	1.0695833313	1.0406548804	0.9994390222	0.5767587669	0.9815901808	0.9458889246	1.0031846117	0.5957610383	1.1208440437	1.0530488776	1.0019348534	0.657596708	1.0520238778	0.9984305453	1.002626674	0.8494684809	1.104915194	0.9219306285
1.001486404	0.665841142	1.0782643442	1.0412717253	0.9973109358	0.5775392273	0.9831155945	0.9463527319	0.9959203668	0.5974876764	1.1200156579	1.0597409122	0.9959958887	0.6426952773	1.0523149891	0.9995508914	0.998117148	0.8537331616	1.1060416652	0.9164716308
1.0003442966	0.6712763005	1.0769629857	1.0330929354	1.0020808822	0.5785779951	0.9814280109	0.95384365	1.000217669	0.6014305953	1.1234846588	1.0696230135	1.0096326834	0.6472318581	1.0621758574	1.0074032138	0.998418557	0.8515837485	1.1146740157	0.9177002458
0.9906253681	0.6630645497	1.0696802341	1.0293016496	0.998735741	0.5794944618	0.9827506182	0.95747748	1.00043956	0.6016536765	1.131318039	1.0676545658	1.0195011266	0.6565135885	1.0697031185	1.0184846876	0.9976457285	0.8261358238	1.1141879546	0.9192001169
0.9863295519	0.6609722563	1.068856831	1.0207671464	0.9992470405	0.5740737789	0.9777193346	0.957637566	1.0004322594	0.6010676093	1.1219519219	1.0629102895	0.975360274	0.6616466277	1.0792253998	1.0189290988	1.0018584421	0.8417872744	1.1114485256	0.9138601323
1.0096645436	0.6498411019	1.0300035467	1.0144727955	1.0006029834	0.57464369	0.984024964	0.9556437385	1.0003055485	0.6024102498	1.1282097891	1.0751528044	0.9778283232	0.661384875	1.0767530017	1.0264628104	1.0041580624	0.8346041109	1.1170242303	0.9073074328
1.0111844427	0.6370082842	1.0151512861	1.0046748682	1.0007748912	0.5703970941	0.9826642441	0.9573646694	0.9988476784	0.602283236	1.1254637171	1.0779669932	1.0098123114	0.6638367436	1.0791132062	1.0201930493	1.0096405317	0.8364171787	1.1171286401	0.906862592
1.0051146626	0.6248097282	1.0272615879	1.0191273745	0.9994778088	0.5803841731	0.9785122235	0.9552820275	0.9902138852	0.5996705697	1.1264516965	1.0748898199	0.997119285	0.6570310333	1.0689256159	1.0079819673	0.9872088125	0.8569220617	1.1195916614	0.9069701538
0.9922306254	0.6212064948	1.0216165904	1.0167364295	0.9979467858	0.5706980756	0.9819055891	0.953810425	0.9951663197	0.5929510875	1.1198275136	1.0618183496	1.000499519	0.6494428314	1.0599293458	0.9949300392	0.9901419904	0.8266627401	1.0964304063	0.9077808257
0.9955428529	0.6357041222	1.0296022922	1.0150626605	1.0047938158	0.5779670599	0.9852763084	0.954863429	1.0071534101	0.5890306022	1.1150417136	1.0621712011	1.0048606757	0.6400145404	1.0520563649	0.9870030161	1.0175594357	0.8234809136	1.1137453283	0.9028632842
1.0037927585	0.628651547	1.0428393331	1.0130692637	1.0025764769	0.5724052437	0.9865306785	0.9552090039	1.0068382496	0.5780323484	1.1013255978	1.0446565743	1.001371717	0.6372216318	1.0442978309	0.9908986533	1.0309485559	0.8188884257	1.1422396816	0.9064948894
1.0035964216	0.6285131106	1.0450993191	1.0058343497	0.9973730778	0.5785824353	0.9847250798	0.9491616156	0.999368067	0.5778814583	1.0991439619	1.0471009105	0.998789071	0.6439849926	1.039009248	0.9792477718	0.9712600417	0.8292999917	1.1521300091	0.9146411104
1.0029804888	0.6309923123	1.0370912635	1.0115842709	0.9989219464	0.5748522256	0.9844751564	0.9515386814	1.0056482302	0.5752574598	1.1122099922	1.0448863853	1.0035619569	0.6620522035	1.0292369091	0.9812693546	0.9687785725	0.8385646518	1.1521946751	0.8972152621
0.9950516584	0.6674862684	1.0573910217	1.0201760383	0.9977521564	0.5774678296	0.9884971918	0.9530787184	1.0049399661	0.5798829336	1.1224403864	1.0541201986	1.0010112954	0.6591306479	1.0379116891	0.9823493648	1.0028869229	0.8251278112	1.1603675934	0.9178635225
0.9996373678	0.6793025531	1.0562669468	1.0204396026	1.0023170241	0.5782389508	0.9896755492	0.9517435688	0.9961202628	0.5815257269	1.1153299653	1.0601333913	1.0014402405	0.6877705175	1.0264963919	0.9846943779	1.0003045513	0.5845560064	1.1518654264	0.9228872098
1.0009474034	0.6828792493	1.0583403269	1.0245328895	1.0003891444	0.5786374553	0.9902784804	0.9530836865	0.9960697228	0.5789318216	1.1156190939	1.0778541051	0.9979195261	0.6822708031	1.025879306	0.9817888607	1.0037869976	0.5720892145	1.1305848525	0.9048899275
0.9974370252	0.6852377742	1.051364168	1.0299267925	0.9976735919	0.5714657813	0.9860838697	0.95059023	0.9980302486	0.5831210529	1.1235665636	1.0760103786	0.996613458	0.687854544	1.0215284293	0.9809014725	1.0115856543	0.8242756101	1.1365000252	0.8997198687
1.0009143784	0.6846891064	1.0508313075	1.030210924	1.0081401729	0.5821569371	0.9945542154	0.9641032128	0.9971818008	0.5845564085	1.1263844618	1.0737710134	1.0000072066	0.6829761896	1.0238476626	0.9807599543	0.9995918568	0.8032176712	1.1318310172	0.9077088524
1.0021588179	0.6809142147	1.0493186728	1.0348966999	1.0135978583	0.5837771609	0.9967816541	0.9740585634	0.9949796406	0.5907176945	1.1171627847	1.0751370584	1.0042321737	0.670387701	1.0173867213	0.9744867232	1.0017627638	0.8189200671	1.119679707	0.9049432788
1.0012829259	0.6810463891	1.0403491369	1.0285817682	0.9807080973	0.5806531861	0.9963528506	0.979724622	1.0032485852	0.5861500093	1.1124035055	1.0591032611	0.9999389241	0.6681816331	1.021922828	0.9787198368	1.0004181667	0.8017955313	1.1190516409	0.9090665894
0.9983587918	0.6830071197	1.034901599	1.0319678044	0.9802255028	0.5811043342	0.9955930718	0.9769421741	1.0017390082	0.5852877826	1.1098671567	1.0568895282	1.0001920394	0.6643977285	1.0129423026	0.9732918935	1.0000545184	0.7830514728	1.1218262213	0.9054996998
0.9987953925	0.680268877	1.0403124554	1.0346514903	1.0062480769	0.5748578189	0.9976218929	0.9734946468	1.0045147856	0.5858796683	1.0965739884	1.0332744508	1.0009610359	0.6702911925	1.0183656683	0.9827675186	0.998089941	0.7813644557	1.1210412959	0.8970445794
1.0016432188	0.6835017292	1.0380285518	1.037074487	1.0132465813	0.5708528657	0.9901437405	0.9759862299	0.9958094695	0.5803652613	1.0899584164	1.0185383202	1.0003010514	0.6733873773	1.0074553249	0.9777615296	1.0028267207	0.813457934	1.1277578243	0.8996013629
1.0015877968	0.6855265124	1.0315068562	1.035006186	1.0020551818	0.5659049637	0.9868497128	0.9703706761	0.9988740508	0.5797251761	1.0980233316	1.026402256	0.9937476693	0.6638425739	1.0139777788	0.9742189115	0.998564715	0.8359204723	1.133282208	0.8950913882
0.9970326026	0.6815670891	1.0381699359	1.0319739797	0.996638761	0.5589503964	0.9822894827	0.9712550567	1.0019595269	0.5783538303	1.0911351327	1.0282597536	1.005633539	0.667435267	1.0066701258	0.9744609484	1.0013414404	0.8351254979	1.0372185349	0.8922333504
0.9996477686	0.6796848607	1.0361572128	1.0329349772	0.9993335813	0.5595331801	0.9961935817	0.9824154761	1.0057361402	0.5757259276	1.0930834979	1.042579095	1.0053355531	0.6722432758	1.0094057199	0.9735245047	0.999106386	0.8239956509	1.0373009019	0.8999817843
1.0002404276	0.6793313188	1.0318398546	1.0268206206	1.0030357469	0.559720332	1.0005374101	0.9819720988	1.013172534	0.5845198457	1.101939686	1.0499626515	0.9943418871	0.6775493723	1.0041727998	0.9745317033	0.9970545362	0.8323902957	1.042693191	0.8980515558
1.0006923579	0.6656461197	1.0349402962	1.031935469	0.9994621088	0.5599435791	1.001789796	0.984360397	0.9876508096	0.5889474465	1.1088085211	1.0617728699	0.9949973024	0.6797228388	1.0013800233	0.9800591136	0.9959402827	0.8183001136	1.0371658406	0.900277687
0.9993446763	0.6625476985	1.0361281264	1.0309825668	0.997528456	0.5549091205	1.0042476251	0.9846664605	0.9863092526	0.5852424004	1.1156225862	1.0570062338	1.0029573312	0.6830739691	0.9993870956	0.9694186736	1.0038229695	0.8381138603	1.0419844261	0.8946847301
1.0001882625	0.6599820323	1.0564636085	1.034459238	0.9968776272	0.5748262699	1.0002272737	0.9855193376	0.9887415398	0.5843187141	1.1124788428	1.054732785	1.0021317014	0.6792534057	1.0033098738	0.971336003	1.0018020654	0.8084245765	1.0344895915	0.8941660552
1.0067152481	0.662834098	1.0538177462	1.0293687961	1.0004991964	0.5934409996	0.9956595146	0.9871170851	1.0136689234	0.5835099001	1.1085030673	1.0479898808	1.0021644181	0.6837156823	1.030909205	0.9677288482	1.0010434519	0.8041022727	1.0357343675	0.8969836522
0.9925503909	0.666109238	1.0474236284	1.0357757303	1.0009453451	0.5906205061	0.9914679038	0.9816008885	1.0078399901	0.578073524	1.1082277033	1.0412522084	1.0021515306	0.6783234575	1.0338338481	0.9627826199	1.0055129378	0.8003103578	1.0387565693	0.8876871288
0.9939980963	0.6572956788	1.0429051478	1.0314776763	1.0007651128	0.5849742926	0.9855835324	0.9816885674	1.0006491238	0.5757040694	1.0947258805	1.0472769338	0.9897815039	0.6855300522	1.0561697479	0.9651539019	0.994383163	0.816455979	1.0351435632	0.8885826598
1.0047078898	0.6517568976	1.0490001904	1.0279388107	0.9988575478	0.5817060556	0.9825297217	0.9775947527	0.9966661272	0.5723915784	1.100079388	1.0425099755	1.0036969562	0.6797792761	1.0539215338	0.9694566118	0.999229407	0.8161140931	1.0365415033	0.881530041
0.9989426262	0.6471518146	1.0369983235	0.9929896399	1.0001771238	0.581019425	0.9915882608	0.9754923846	1.0011499862	0.5760230776	1.1030475837	1.0473123738	1.0000542535	0.6827135916	1.0515013707	0.9526631326	1.0072093669	0.8038825771	1.0343846398	0.8866076112
0.9938592462	0.6480506275	1.0280686514	0.9905574941	0.9998007779	0.5720012828	0.9902955647	0.978938589	1.0008464064	0.5740428916	1.1061421326	1.0526678684	0.9981937015	0.6846560942	1.0545348597	0.9595206518	0.9981043094	0.8130817389	1.0425646557	0.8885410067
1.0093636301	0.6403242323	1.0289808227	1.0092939132	1.0020896269	0.5710087946	0.9929391217	0.9737428862	1.0032926096	0.578775212	1.1125451711	1.0521857611	1.0126023936	0.6876044646	1.0418581227	0.9584352146	0.994093481	0.8022381579	1.0407186777	0.8908496552
0.9998900911	0.6431555072	1.0353201008	1.0117327202	0.9993772622	0.5712990106	0.9974963173	0.9786305644	0.9990083937	0.5758355417	1.1062245821	1.0549302981	1.0028994756	0.6948276522	1.0490126147	0.939594878	0.9981338482	0.8010146	1.0447805756	0.8906208988
0.9979732968	0.640956416	1.0329969895	1.0072982946	1.0020053351	0.5715040866	1.0103746569	0.9755845191	0.9958172432	0.5774124141	1.1083198961	1.0549149338	0.9883747209	0.7016835351	0.9978154966	0.9435975237	1.0075541761	0.7986992559	1.0405965389	0.8907699797
1.003422159	0.6400574303	1.0324068559	1.0098180746	0.9981159221	0.5579695987	1.0115281087	0.9837070274	1.0019046415	0.5808419876	1.1026809432	1.0515287949	0.9873489703	0.6975201608	1.0012089924	0.963934125	0.9963676685	0.7949386531	1.0387387568	0.8926819289
0.9968725354	0.6432247866	1.0298658697	1.0065671654	0.9997617053	0.5660147908	1.0156074689	0.9774246554	0.9941172499	0.5765555712	1.102208061	1.0445803397	1.0010127678	0.6887207557	1.0348988862	0.9547520042	0.9966564113	0.7775917339	1.0334981885	0.8889533355
0.9983150184	0.6269771466	1.0235819853	1.0085478751	1.0037170063	0.5563941251	1.0160444003	0.9810068874	1.0024668784	0.5800172227	1.1031553996	1.0491952392	1.0120330664	0.6870686985	1.0401558287	0.962705183	1.0042575108	0.7812251505	1.0349337544	0.8988967022
1.0034414094		1.019680341	1.0058961084	1.0012554148	0.5622684719	1.0170709703	0.9818509217	1.0005109452	0.5719943892	1.1026817605	1.0415649938	0.9989282235	0.6774715969	1.0562977517	0.9484514473	1.0037930603	0.7664733196	1.0352964032	0.8882017416
1.0014097993		1.0188362248	1.0141852758	0.9983918857	0.5619612812	1.0165650943	0.9818857384	1.0050197544	0.5722934728	1.1013298934	1.0451301351	0.9977564833	0.6814684349	1.0525476739	0.9491027598	0.9990229001	0.7659439725	1.0291528777	0.8927182357
1.0003637027		1.0103383491	1.009240317	1.0020570453	0.559645263	1.0191683473	0.9864134006	0.9981486121	0.4914051154	1.1135099455	1.0388076646	0.9974671245	0.6772420291	1.0520135303	0.9491576787	1.0013899832		1.0325233868	0.8966051414
0.999908623		1.0131573559	1.0030490204	0.999251236	0.5656494525	1.0289607326	0.9952184999	0.9955045918	0.4928726178	1.1124578958	1.0457048899	1.0004139941	0.6696645543	1.0467907494	0.9514983301	0.9941968982		1.0324751069	0.8969078136
0.9979046487		1.0368110571	1.0035799769	0.9954029225	0.5631585393	1.0243179369	0.9869627006	1.0025621772	0.4863405376	1.0957119229	1.0379426482	1.0015119035	0.6716772679	1.0404322802	0.9413226117	0.998866439		1.0388383599	0.9000480421
1.0000849587		1.039121697	1.0069385719	0.9994615908	0.553984752	1.0256824947	0.9872717435	1.0011866743	0.4846906108	1.0659973556	1.0382963125	1.0041018894	0.5739913338	1.0399463357	0.935339258	1.0016287164		1.0361138717	0.9019067113
