# Supplementary material for: On the causes and consequences of the uncoupler-like effects of quercetin and dehydrosilybin in H9c2 cells
Source: PLoS One. 2017 Oct 4;12(10):e0185691. doi: 10.1371/journal.pone.0185691 (PMC5627936; doi:10.1371/journal.pone.0185691)
Supplement: S2 File — Open Data archive containing the minimal dataset behind all figures. Raw data can be made available upon request. (ZIP) [file pone.0185691.s002.zip › Fig9gSupp(Fluo4NoMiRDHSConfocal).csv]

Control	Iono	DHS 1uM	DHS 10uM	Control	Iono	DHS 1uM	DHS 10uM	Control	Iono	DHS 1uM	DHS 10uM	Control	Iono	DHS 1uM	DHS 10uM	Control	Iono	DHS 1uM	DHS 10uM
0.9928653175	0.8857005772	0.868052256	0.8584281325	0.9998867302	1.09038643	0.992321726	1.0720440229	1.0077619861	1.1844594835	1.0817908706	1.0601336771	1.0270957272	1.1278589723	1.0801454322	1.0745121015	1.0206153684	0.937606703	0.8899773757	0.9525235162
0.9975268874	0.8823667215	0.8666018775	0.84948885	0.999492835	1.0885971706	0.98161295	1.0698047305	1.009900465	1.1688826988	1.0887207664	1.0617764068	1.022059944	1.1382886894	1.0893349881	1.0866665174	1.0154674815	0.9519558621	0.8925592078	0.9537288768
1.0025722392	0.8807376119	0.8549687705	0.8354565424	1.000776068	1.0814285426	0.9654510652	1.0583984476	1.0030314807	1.164185016	1.0951831744	1.0506842831	1.0039637567	1.1257803237	1.0967877599	1.0933579554	1.0055110162	0.9708222874	0.9012228357	0.9589357356
1.0004232582	0.8762972481	0.8408987097	0.8201954152	0.9978201579	1.0794056251	0.8389430448	1.0555677616	1.0042384287	1.1464841887	1.1002822946	1.0409804936	0.9782660595	1.132718693	1.1070392256	1.0849438753	1.0079235741	0.9925075343	0.927521469	0.979392196
1.0056953016	0.8772028377	0.8328665473	0.8032608862	1.000542377	1.0795599322	0.8432863129	1.0578253759	1.0012390243	1.1358040171	1.1138564827	1.0407544202	0.9538764001	1.1316290039	1.1151424485	1.0871343322	0.9594420864	0.9869078493	0.9207781695	0.9659777279
1.0004555555	0.8735783332	0.8144432049	0.8550249039	0.9993345969	1.0651589475	0.9735697116	0.980863351	0.9978559837	1.2389556123	1.1257495171	1.0396658879	1.0066078098	1.1036063145	1.0813059503	1.0575879316	0.9228727347	0.9878319505	0.9158061757	0.95077227
0.9918936417	0.8542012448	0.8160339782	0.8479651259	1.00098068	1.0452621938	0.9637353318	1.004489276	0.9838292146	1.2332746361	1.1253061604	1.0309211807	0.9709590981	1.0429689183	0.9382165092	1.0137715196	1.0547235627	0.9745379303	0.8958036975	0.9287277797
0.9906442442	0.843668495	0.8258180579	0.8430069449	1.0018149253	0.9868057276	0.9761073966	1.0330773993	0.9528096132	1.1959531222	1.1092718947	0.9858396132	1.035275214	0.9235749451	1.0087509672	0.9835341548	1.0088046754	0.9484941676	0.8749344177	0.9030894815
1.0128769589	0.866704578	0.8399443206	0.859065723	0.997568246	0.9985564372	1.0342845198	1.0317899794	0.990968225	1.1927957107	1.0362395913	0.8852640546	1.025492806	1.0282148164	1.0336215215	0.9795042644	1.018810393	0.9311803994	0.7712552304	0.8691066932
1.0092686086	0.8663429757	0.8383456289	0.8576041136	1.0024743066	1.0244953354	1.0249578917	0.9856872812	1.017348986	1.1233782961	1.0203993649	0.9740092655	0.9905274858	1.1265821681	1.0029395423	1.0374394282	1.0044327436	0.9291073547	0.8595350511	0.8584847408
1.0005878902	0.8761992793	0.8397511652	0.851431543	0.9996340541	1.0226974036	1.0217817459	1.0118461405	1.011752341	1.0294837924	1.0734540243	1.0379268457	0.9914416135	1.1175358411	0.9436647509	1.0554670324	1.0128498627	0.9264860019	0.8911261217	0.8504842548
0.9980758771	0.8722328504	0.8370160511	0.8672685797	1.0005340132	1.0435085347	0.9842541899	1.0332131676	1.0186753967	1.0508833538	1.0457653397	1.0104905433	1.0007203405	1.1220972311	0.9901984738	1.0451117338	1.0084235187	0.9478146291	0.9087937945	0.8594668238
1.0076926765	0.8910454632	0.8459275195	0.8828425246	1.0016746199	1.0406815253	0.9838600318	1.0356934834	1.0035076495	1.0612459282	1.052490605	1.0320869017	1.0048628314	1.1172492929	1.0502470392	1.0364282411	0.9669244703	0.8256937447	0.9000569337	0.88717655
1.0319647863	0.8988723125	0.8925963909	0.8924980668	0.9988034589	1.0147666639	0.986733541	1.0374663626	0.9983626839	1.0548830547	1.0491919015	1.0393129568	1.0162089705	1.121145558	1.0500686143	1.0621883921	0.9572567895	0.8869218118	0.9017684404	0.7978959148
0.9313159584	0.8997737046	0.8936292531	0.8955328574	1.0009410282	1.0129532456	1.014263222	1.0383889669	1.0034610689	1.0300233758	1.0310611406	1.0479959285	1.0158024008	1.0849846535	1.0650041308	1.0828739023	1.0374916189	0.9492770212	0.891922741	0.8510478389
0.9981841297	0.9023850308	0.8907340563	0.89851579	0.9994612049	1.0235581192	1.0180597178	1.0264258213	1.0018242692	1.0118345961	1.0044398568	1.0554617919	1.0067230541	1.1246933453	1.0846976395	1.1350649801	1.012562622	0.9409127038	0.8902843595	0.88946497
1.0304803795	0.9188025761	0.9006901095	0.9137320844	1.0003102849	1.0139724896	1.0126919185	1.0267235664	0.9974359502	1.005781503	1.0125893165	1.0677600647	0.9614257528	1.1713994933	1.1006344724	1.140129331	1.0074612065	0.9365627898	0.9090612383	0.8793998125
1.0141591234	0.9017942669	0.8933348645	0.9099074827	0.9973372472	1.0157968464	1.0161369207	0.8954750132	0.99100774	0.9882211297	1.0464507959	1.0668146368	0.9227522607	1.1555117858	1.1015249483	1.1297704306	1.007778675	0.9495506167	0.921725057	0.8922507501
1.0286347286	0.9409347011	0.9198647188	0.9389730688	0.9992045979	0.9751744416	1.0099056508	0.8856354749	0.9932874871	0.851552124	1.0303615336	1.0592173473	1.0239989165	1.1212849298	1.0752758856	1.1047541854	0.9994028603	0.9641501642	0.9415190464	0.929122831
1.0560978583	0.9833030804	0.9544201584	0.9716606135	1.0029651694	0.8540567643	1.0126843445	0.9960098908	0.9898933268	0.8070084935	1.0183007176	1.0577495213	1.0337029251	1.0831393982	1.0513460765	1.073354012	0.9941912622	0.9757064225	0.9161432236	0.9427849597
0.8659661277	0.9768874264	0.9700836738	0.9703499895	1.0043991946	0.8981700218	1.0125651374	0.9955210352	1.0197837071	0.9529307511	1.0318158964	1.056694434	1.0001828312	1.0448245086	1.0140761881	1.0268914073	1.0256197071	1.0332555752	0.9642085732	0.98547855
0.941180091	0.9856248774	0.974147097	0.9066829931	0.9966414198	0.9951605903	1.0476341289	0.9932542568	1.0160751949	0.9236402052	1.0248212855	1.0537296924	1.0138248792	1.046001141	0.9994958715	1.0167025104	1.0543894721	1.0677436589	1.0477137942	1.0322098323
1.0632563741	0.994127653	0.9854318217	0.9184867354	0.9969151765	1.0104445091	1.0457999906	1.0249529812	0.9865569809	0.9845081674	1.0161055068	1.0436239969	1.0021414468	1.0338141383	0.9946364357	1.0077193969	0.9372298877	1.1151588403	1.0938821966	1.0940985759
1.0273633862	0.9627403356	0.9479521395	0.9485725992	1.0043281229	1.0128804237	1.0493927879	1.0249426615	0.9900238781	1.0317990288	1.0047681806	1.0475611272	0.9880055821	1.0151443913	0.9909415543	0.9981924361	0.9694173178	1.1348666169	1.1325172989	1.1257013264
0.9989074756	0.9412924566	0.9360214947	0.9300972298	1.0012290584	1.0446940444	1.0515210203	1.0315154801	1.006318873	1.0638803034	0.9994589625	1.0545706929	1.0074372076	1.012914277	0.9922290416	0.9943495194	0.9481896689	1.1353687874	1.1601990251	1.1508545262
0.9997278081	0.9473198153	0.9422143181	0.9364478712	0.9852607514	1.0372058463	1.0409540913	1.0310386717	1.0019229611	1.0526317906	1.0012415148	1.0460615063	1.0042403396	1.0149049057	0.9844085684	0.9847987502	0.9725428907	1.0987444085	1.1189260898	1.1152034204
1.0230770421	0.9761288034	0.9714518198	0.9882599512	0.9873998524	0.7476596866	1.032391401	1.0310977625	0.9994259202	1.0383657548	1.004185783	1.0326979285	1.0018333583	0.9998375464	0.9820406219	0.9761276785	1.0240656276	1.0663342057	1.0972813189	1.0852740219
1.0352568799	0.9950737769	0.9960218052	1.0140381943	1.017553733	0.8356340051	0.9911950192	1.014782569	1.0012874278	1.0526845226	0.9876758089	1.0383374054	1.0004758655	1.0182013535	0.9790566516	0.9804043961	1.0321514174	1.0171112374	1.0609982756	1.0504914264
0.9479405171	1.0027347111	1.0156103332	1.0279673449	1.00477282	0.88063673	0.989662164	1.0080987489	0.9970277781	1.0437719477	1.0003912754	1.0235152468	1.0005591435	1.0152972658	0.9803653932	0.9776808641	1.0143552111	0.9921463876	1.041923663	1.0227917644
0.9585740937	1.0044440262	1.0218145335	1.0426360035	1.0007700172	0.8814945094	0.9979597884	1.0007550526	0.9903162894	1.0388990573	1.0131350364	1.0169576972	1.0005365699	1.0372460422	0.9804630855	0.9807011375	0.9960998761	0.9649449922	1.0352690451	1.0185174809
0.9969815105	1.0220359209	1.0179859007	1.0475597186	0.9946319607	0.9525326042	0.997156177	0.9996288393	1.0170802173	1.027386886	1.0142282107	1.0032535178	0.9958796081	1.0351186035	0.9767936842	0.9787816851	0.9890317104	0.8689016164	1.0414299308	1.0199577952
1.0177475051	1.0070701126	1.005160843	1.0228674159	1.0013181086	0.9627575482	1.006486832	1.003270534	1.0020266092	0.9572635094	1.0162123451	1.0063779087	0.9940087803	1.0310916628	0.930031785	0.9856653095	1.0151590208	0.8551258674	1.043212397	1.0055640713
1.0052747785	0.9819526156	1.0022044575	1.0118970541	1.0000465386	0.9695904953	1.0020584864	0.9951747865	0.9858703695	0.9263344342	1.0136119198	1.0219761097	1.0049674934	1.0380979824	0.9844401792	0.9990753602	0.9870570379	0.9921078674	1.0305083701	0.999599068
0.9964340754	0.9697119768	0.9756509596	1.0054323603	1.0010574982	1.0133182797	0.9731910428	0.9835723884	1.0066382681	1.0290515204	1.0125674685	1.0216271943	1.0225280816	1.0518439899	1.0092244944	1.0309624581	0.9728590753	0.9743854816	1.020538682	0.9954001464
1.0091217434	0.9716422497	0.986055095	1.0033483822	1.0023926796	0.9926472743	0.9651673503	0.9920568939	1.0036225596	1.0388828174	1.0106923313	1.026844109	1.0352495832	1.0668569885	1.0324379997	1.0472138868	1.0338754041	0.9911083837	1.0176872601	1.0143398194
1.0073291283	0.9565817203	0.946733678	1.0057651963	1.0004692846	0.9883601017	0.9697381	0.9906330078	0.9974379162	1.0376123761	1.00405116	1.021337686	0.9376475366	1.0639413495	1.0448161415	1.0580250648	1.0038652702	0.9749926437	1.0065484754	1.002020553
1.0030823936	0.9489024324	0.9473116907	1.0076764698	0.9992195453	0.9731650476	0.9781647996	0.9910855207	1.0011007491	1.0279787964	1.0043160347	1.0213656395	0.965875796	1.0636780629	1.0565239297	1.0679636332	0.9836924839	0.9685767891	0.9986545558	0.9815421535
0.9899727076	0.9480502263	0.9543781677	1.0112955589	1.0014337084	0.9752635604	0.9809081838	0.9814221318	0.9996343355	1.0408968991	1.0058618328	1.0181247723	1.0194528202	1.0415326665	1.0541211162	1.0564834682	1.0081292327	1.009483243	0.9955148935	0.9790323881
0.9986207655	0.9855810139	0.9787247615	1.0150835814	1.000383515	0.9794374885	0.9805867273	0.9839021578	0.9978153275	1.0401101855	1.0007143904	1.0139886062	0.993296087	1.0157760612	1.0267446631	1.0330143868	0.9983093576	1.0223375965	0.9911402861	0.9735313212
1.002904568	0.9736691371	0.9741397158	1.0173716224	0.998175718	0.9747700928	0.9818905363	0.983764409	0.9960506794	1.0285365241	1.0017200935	1.0081825558	1.0151303833	0.9915175083	0.9982895607	1.0111885628	1.0003927179	1.0154716478	0.9846210571	0.9633513811
0.9966576398	0.9652793262	0.9758692759	1.0154198549	0.9977281445	0.9801315718	1.0070863691	0.9922121379	1.0048695852	1.0248746289	1.0039083835	1.0050120968	1.0107449382	0.9884937482	0.9897124737	1.005821714	1.0026030921	1.0149144911	0.9767795089	0.9808549381
1.0012370592	0.9741583506	0.9636559682	1.0130191614	0.9999395257	0.9948787831	1.0015571452	0.9969699408	1.0034561963	1.0140666255	1.0018119028	1.0047428543	0.9981631334	0.9709833862	0.9737812035	0.9943956431	1.0055986665	1.0169946292	0.9833492077	0.9851148426
0.9964719593	0.9787221529	0.9654954696	1.0112355152	0.9996566582	0.9938537207	1.0019299886	1.0005844314	1.0001166573	1.0122151769	1.0005017322	1.0102433345	0.9996012996	0.8270060089	0.977038709	0.9868408677	1.0011731933	1.0144379149	0.9794475609	0.9867746513
1.0071588735	0.9762396599	0.9695040751	1.0128810594	1.0033575176	1.0095531528	0.9829075351	0.9993219245	0.9999271828	1.012330883	1.0077209484	1.0127712394	1.0024400938	0.8502419774	0.9796931097	0.9889045604	1.0026044841	1.0109774119	0.9802711493	1.0006582454
1.0018752329	0.9710253451	0.9718520897	1.0085767123	1.000436633	0.9947891039	0.9794823568	0.9915540101	0.9993513897	1.019446551	1.007494163	1.0116524236	0.9984961712	1.0103069872	0.958933364	0.9870790424	0.9981471228	1.021214971	0.9875428268	1.0033492164
0.9918400667	0.9668580216	0.9609407116	1.0087536797	0.9976537702	1.0035993068	0.9871449151	0.9942483219	1.0019640127	1.0091072275	1.0151478493	1.0119605293	1.0015599864	1.0066301049	0.965564111	0.9905783245	1.0037385742	1.0278090155	0.9969658503	1.0130812099
1.0029042027	0.9706839087	0.9740261109	0.9999121695	1.0000163453	1.0103715155	0.9861022026	0.9932824925	0.9971074818	0.9945352365	1.0173385383	1.0158912616	1.0003187715	1.0080213618	0.9911949846	0.9876046651	0.9996608993	1.017599588	0.9962503024	1.0178797257
1.0034774576	0.9692937552	0.9687946903	1.0030844309	1.0010628701	1.0179226263	0.9869603924	0.9973607312	0.9996942739	0.9932641105	1.0179082511	1.0244601782	0.9983542293	1.0150505897	0.9951988495	0.9887693693	0.9927286259	1.0320744985	0.9980359563	1.0269969861
0.9960303248	0.9621061402	0.9731001583	0.9905515517	1.0012204333	1.0020226088	0.9832960994	0.9922108	1.0016611128	1.0151494002	1.0157311512	1.0329714486	1.0040322735	1.0193387865	0.9973898504	0.9911664125	1.0164292275	1.0248085031	1.0031565301	1.0431186262
1.003492841	0.9675884418	0.9687354209	0.9913567739	0.9994947039	1.0051727445	0.9845588717	0.9967568145	1.0005339392	1.0196931387	1.0249288811	1.0382012019	0.9981607418	1.0175714705	1.0036648001	0.9980662645	1.0009498729	1.0323276083	1.0193397893	1.0509999575
1.0000193407	0.9450018569	0.9866029644	0.9953572237	1.0020706675	1.003478596	0.9792579244	0.9907834563	1.0009352861	1.0248265051	1.0218289442	1.0509083231	0.9999501889	1.0216446101	1.0061690142	1.0003998068	0.9666368265	1.0228525171	1.0141590857	1.0500341316
0.998152329	0.9342090054	0.9738192858	0.9871812988	1.0030582381	1.0113630253	0.9812055951	0.9969273584	0.9929057727	1.0173915546	1.0182289598	1.0432185902	0.9992313555	1.0241342086	1.0109776557	1.0029670744	0.9789673196	1.0158881011	1.0097672783	1.0487315346
1.0011752015	0.9347534283	0.9759007691	0.9879001949	1.0069866355	1.0125794814	0.9872175576	0.9811205801	0.982877359	1.0253758882	1.0162361136	1.0399513907	1.0000540907	1.0125952307	1.0101582486	0.9968396295	1.0279136298	1.0432687051	1.005394018	1.0375179825
1.000827755	0.9339972179	0.9637582288	0.9924396732	0.9997743163	1.0237480843	0.9765805431	0.9953454076	1.0123361166	0.88651133	1.0147771866	1.0352222674	0.9999047405	1.0109387257	1.0112953523	0.9979227758	1.0057123226	1.040363835	0.9885475643	1.0285976797
1.0056217939	0.9401368799	0.9657823414	1.0118221955	0.9847616278	1.0109042601	0.9732418755	1.0037561313	1.0070020303	0.9062000837	1.0082096818	1.0251491369	0.9978578727	1.0028748907	1.00973018	1.00124699	1.0020938981	1.0354296902	0.9799310545	1.0178950106
1.009592012	0.9673753097	0.989250723	1.02729649	0.9818385479	1.0144766099	0.9754296017	1.0005768074	1.0039826624	0.9525741278	1.0033572716	1.014188436	0.9982039303	1.0052159432	1.0086390251	1.0059959281	1.0093265017	1.0372872461	0.9948685542	1.0238325165
1.0224617225	0.9910980134	0.9963324651	1.0390001263	1.0083117866	1.0138239863	1.0067829437	1.0005464713	1.0022640349	0.9494911692	1.0041136729	0.9978552529	0.9984085433	1.0028574085	1.0069716116	0.9703912853	1.0009740668	1.037614547	0.9915820607	1.0377005147
0.9685916033	1.0412431965	1.0085658334	1.0553329692	1.0077758595	1.015901492	1.0040285701	0.9963113965	0.9961423226	0.9504773336	1.0053490965	0.9942182234	1.0026298256	0.9953566724	1.007621203	0.9689333178	0.9940462156	1.0521488259	1.0086267525	1.0416130267
0.9765855227	1.0574219766	1.0187324897	1.0739800239	0.9993792618	0.995680428	0.9915577053	0.9776643461	0.9951415158	1.0005911225	1.011572812	0.9646996926	1.0010138255	1.0023962094	1.0011786029	0.9774646332	0.9906475182	1.0531337652	1.0041266596	1.0333188358
1.0114444108	1.0516091803	1.0239728468	1.0720569535	1.0091396536	1.0027461856	0.9917354447	0.9798581881	0.9992920229	0.9850723355	1.0093194121	0.9666559463	0.9988593256	0.9925145122	1.0022649799	0.9753440305	0.9744334969	1.0283832695	0.9999267027	1.0258814003
0.9877626719	1.0456913971	1.0055088759	1.0616373428	1.0179174715	0.9991820528	0.9856582029	0.983187856	0.9977937691	0.9951617457	1.0003588421	1.0067335242	1.0018347346	0.980746272	1.0054289645	1.0038788007	1.0152619979	1.0247115823	0.9840882827	1.0267798652
1.0148714671	1.0479066793	1.0232514395	1.0576239929	0.9850459051	1.0104041697	0.9861556246	0.9869390241	1.0047139838	1.0080433207	1.0004084928	0.99953943	0.9998486585	0.9851425191	1.0070488972	0.9973178525	1.0178479746	1.0330313856	0.9634137989	1.0102837412
1.0037419338	1.0444074904	1.0144756204	1.0552775064	0.9894324375	0.9991859425	0.990066012	0.9960422526	1.000233305	1.0130950095	0.9950418475	1.0044567198	0.9986863317	0.9798054557	1.0036460359	0.9987441317	1.0031157765	1.0185090436	0.9617386057	1.0055667172
0.9814758301	1.0351881588	1.0057058258	1.0505705366	1.0046550291	1.0108698232	0.9780080613	0.9924676062	0.9996433604	0.9950558426	0.9945620288	1.0017572133	1.0003421225	0.9405646232	1.0057516476	1.002112776	0.9978820995	1.0183938763	0.980536159	1.0116699747
1.0049418585	1.0361929461	1.0083428926	1.0467038473	1.0003580572	0.9963167064	0.9835221889	0.9853332027	1.0009245225	1.0077701653	0.9887281656	1.0056652512	1.0002196461	0.9423486916	1.0066378707	0.9973609007	1.0011635266	1.0255097655	0.9953684225	1.0227590752
1.0131797708	1.0295945381	1.0196144511	1.038222025	1.0012086009	1.011244517	1.0031103414	0.9909673099	1.0049465665	1.0063292471	0.9871242801	1.0098574903	1.0009441007	0.9903807748	1.0052058593	0.9952698094	0.9922819182	1.0174357679	0.9926020659	1.0197448704
1.0046491255	1.0224287167	1.0116028523	0.9926648475	1.0065682019	1.0109252547	1.0156239166	0.9920405162	0.9978526039	1.0127345246	0.9841950727	1.0123251722	1.000639287	0.991990441	1.0035634367	0.9976126128	0.9896847882	1.0148791455	1.0036304079	1.023679083
0.9941019118	1.0198282075	1.0093309213	0.9885653452	0.9882151496	1.0058623084	1.0227273298	0.9994167878	1.0028141056	1.0103630853	0.9881395271	1.0119171361	0.9994709396	0.9973157163	1.0064824692	0.9982854384	1.0128945275	1.0088746961	1.0025034805	1.0210673287
0.9921881821	1.0189757814	1.0057593072	0.9991189778	0.9889272222	1.0073514964	1.0230872437	0.993167943	1.0072434159	1.0292311676	0.9922758517	1.0247163783	1.0030008357	0.9856269102	1.0021243688	0.9995122955	1.0026934671	1.0070415967	0.9947253979	1.0200605132
1.0034968569	1.0116715902	1.0058667843	1.0072095879	1.0055219834	1.0248276099	1.0071183702	0.9987101042	0.9914107482	1.0281387224	1.0140350387	1.0318699284	0.9994110454	1.0004265701	1.0017691228	1.002406567	0.9954907693	0.9856627825	0.9946172477	1.0209528747
0.9990848818	1.0145794054	0.9970757572	1.0030521521	1.0054883874	0.9753839377	0.9920812697	0.9978252322	0.9876378977	1.0361323401	1.0164360595	1.0280666919	0.9969283775	1.0040821966	1.0025332226	0.9964824432	0.9952112047	0.9924271146	1.00178139	1.0292977556
0.9980470309	1.0008755388	0.9878609144	1.0109544594	1.0025692623	0.963191463	0.9889394939	0.9860607731	0.9989238439	1.0190043566	1.0110302033	1.0284822505	1.0010190519	1.0119230429	0.9982328958	0.9972511765	1.0009775195	0.9881700584	0.9943813543	1.0164521198
1.0065243547	0.9865571122	0.9992956708	1.0068828386	0.9985094135	0.9837755596	0.9891929308	0.9808206407	1.005515805	1.0179238827	1.0090831609	1.0202116245	1.0002158506	1.0147709998	0.9944337655	1.0022573202	0.9882463714	0.9572378883	0.9906996932	1.0140891992
1.0042940906	0.9860364755	0.9952889475	1.0117386829	0.998989924	0.9694919006	0.9849766299	0.9774886736	1.0012225503	0.9964048283	1.0037190453	1.0120567046	1.0004799717	1.0084326063	1.0009762669	0.996156533	1.011030488	0.9707381855	0.9863663525	1.0339711387
0.9928667826	0.9943580681	0.9841800527	0.9980569238	1.0027626306	0.9755511256	0.9519001028	0.9970817104	0.9997052882	1.9772238541	1.0276542798	1.0205786269	0.9989307518	1.0029949465	0.9922175838	0.9955592463	1.0049013932	1.553230941	1.0095071547	1.0168788987
0.9937785038	1.4758343999	0.9880556762	1.0105616155	1.0002136364	2.916526167	0.9546619636	0.9859508906	1.0021242498	3.2644170879	1.021152824	1.0365554102	0.9951910481	1.6347607505	1.0071293603	0.9988353375	0.995823034	4.0675463765	1.0055180857	1.0009960705
1.0041986408	3.5685261196	0.9849869546	1.0092728805	0.9976978399	6.6770022041	0.9704557123	0.9860448291	1.0036152421	4.1091450857	1.0133758091	1.0391734429	1.0026758437	3.6401612492	1.0076925904	0.9979438362	1.0075730486	5.0186312623	1.0033672898	0.9934943439
1.0011882359	5.184879566	0.9840506934	1.0248352863	1.0003093418	8.594457089	0.9642669809	0.9771718061	0.9994605034	4.5668424346	1.0096017436	1.037306215	1.0019881712	5.2543223853	1.0074350194	0.9962933152	1.0050189305	5.2523657211	1.0023481627	0.9950425973
1.0024260011	6.0003608718	0.9801097774	1.0227697748	1.0044655609	8.8461850107	0.9661453038	0.9783070657	1.0020967276	4.7240537924	1.0115084899	1.0346573226	1.0010217288	6.135029337	1.0050588126	0.9882639089	0.9943534279	5.2775311911	1.004189829	1.0054962741
1.0037719212	6.2656233651	0.9849979315	1.0340911482	1.0003471722	8.8707040854	0.9278096486	0.9737760909	1.0000413571	4.7641772423	1.0197520141	1.0358550663	0.9980192676	6.4751242408	0.9971038899	0.989645425	1.0047315954	5.3057254227	1.0042928578	1.0016815926
0.9986573181	6.4169295313	0.9844678793	1.032962844	0.9980469991	8.7719826476	0.9236176726	0.9722959638	0.9987275089	4.7953467021	1.0236728385	1.0404652138	0.9971793081	6.5284197983	0.9963867787	0.9822911239	0.9971843545	5.2613617817	1.0096913551	1.002352873
1.0011707306	6.3549020157	0.9836706534	1.0103488798	0.9996665317	8.7256784696	0.9603819123	0.9700288983	1.0041418076	4.7520234138	1.0240723594	1.0362774149	1.0058045256	6.4879657182	1.0179358003	0.9819082244	0.9977135441	5.1897476534	1.0101880651	0.9421522824
0.9957858238	6.3063874418	0.9799596659	1.0123541443	0.9999245797	8.6292705816	0.956967861	0.9752474578	0.9955094522	4.6664315969	0.9859269447	1.0344855511	1.0036260742	6.4052566679	1.0081169938	0.9778339135	1.0002611827	5.0701647688	1.0161400555	1.0332280444
1.0023800858	6.1946985647	0.9772285403	0.9930512916	1.0003319734	8.4494717342	0.9917743686	0.9718460031	1.0109811438	4.6171742173	1.0150514815	1.0446565154	0.9933220863	6.2170466225	1.0078283879	0.9773743021	1.0042609417	4.9843142145	1.0173150155	1.0326996694
1.003288183	6.0741271177	0.9834001741	1.0084336463	0.9996881355	8.3041104868	0.9992971085	0.9735923186	1.0292387023	4.5770587687	1.0405625268	1.0664611079	0.9980669424	5.998588033	1.0030963738	0.9827697647	0.996170891	4.8299392286	1.0197348741	1.0368125011
1.004418975	5.9306337265	0.9843562494	1.0072991366	1.0017089708	8.1358345896	0.9962305694	0.9759270081	0.9698770586	4.4726340192	1.0552778969	1.0667704876	0.9990602534	5.7614710699	1.0005388373	0.9778151458	0.9904514548	4.6074832521	1.012888093	1.0195455901
1.0053395519	5.8107700401	1.0035118985	1.0257497423	1.0018675295	7.9498632101	0.9957202302	0.9743454506	0.9716149369	4.3574868457	1.0711639696	1.0729992475	1.0017506609	5.4416098181	0.9963008609	0.9739895524	0.982667066	4.344936541	1.0065280673	1.0132735979
1.0241815706	5.6903390747	0.9974786053	0.9982596245	0.9973689808	7.6530670849	0.9826271099	0.9757135896	0.996448756	4.1313767611	1.0651063179	1.0616052367	0.9991883193	5.1494014871	0.9684907203	0.965159548	1.0143998098	4.1202530509	1.0023401461	0.9921379708
0.9698853341	5.5287266998	1.009752558	1.0070793817	0.9995697344	7.4821592214	0.9822125657	0.9883766776	0.9828505609	3.8466409798	1.0587846239	1.0365066938	1.0012737138	4.7678408777	0.9638070954	0.9591541536	1.014580426	3.8479869666	0.9958445889	0.987800959
0.9767849854	5.3237741993	1.0227382143	1.0893628419	0.9993061496	7.2006890747	0.9980338669	0.9741544022	1.0232276344	3.5763731973	1.0321887712	1.0269241402	1.0014109971	4.5024791649	0.9838988486	0.9637833906	1.0013364682	3.6141431681	0.9935104361	1.0072893241
1.006721834	5.0610285143	1.0344386556	1.0961310064	0.9965711881	6.9651556304	0.9974305115	0.9575368424	1.0053544606	3.3483562215	1.0162038751	1.0066033505	0.9999842638	4.1297683082	0.9798987216	0.959912311	0.9982667049	3.4096416886	0.9985612294	1.0106712443
0.9871265271	4.7390634877	1.0256929368	1.066418107	1.0022497367	6.6812791716	0.9958481101	0.9529459822	0.9982259965	3.1588680228	1.0060394559	0.9673968693	0.9984958132	3.8196048887	0.988809043	0.9585822803	0.9924680312	3.2248874732	1.0078449877	1.0066465404
0.9942253292	4.4150358444	0.9980442832	1.0658835527	0.9900749869	6.4507868589	0.991491445	0.9556017896	1.0075869774	2.9771913626	1.0011863868	0.9541817153	1.0014731266	3.5381519173	0.992621123	0.9530233929	1.0012962548	3.0657888313	1.0101913979	1.0140636969
1.0187907246	4.1113140397	0.9822116145	1.0542159838	1.0092694947	6.1385794149	0.9887732875	0.9472155341	1.0007122746	2.8697883412	1.0082746543	0.9765531794	1.0040731304	3.2804296082	0.9926016547	0.9412963634	1.007555179	2.907464323	1.011829058	1.012715105
1.0052278186	3.8230256359	0.9744556242	1.0516484299	1.0033242215	5.8865966035	0.9818456481	0.9478660344	0.99847296	2.7459881907	1.0079562362	0.9663616677	0.9977417302	3.068504975	0.9963359316	0.9356751029	1.0004463427	2.7850666881	1.017886179	0.9956778944
0.9976752832	3.5851978713	0.9705908457	1.0351023682	0.9963090648	5.5711670166	0.9729388758	0.9429198553	0.9998780912	2.6297270637	1.0001826413	0.9726082556	0.9971524384	2.8643030788	0.9951341519	0.9475851963	1.0028149506	2.6590446694	1.0292629773	1.0011049162
1.0023556625	3.3925793297	0.9649043149	1.0243736777	1.001624293	5.3502937636	0.9726423789	0.9491460532	1.0006792043	2.5334562266	0.9998993895	0.9703762731	0.9988282978	2.6842362692	0.9940590486	0.9433227239	1.0041028987	2.5215138745	1.0427882619	1.0296241407
1.004578988	3.1740377138	0.9648296028	1.037495959	1.0003504969	5.1000379894	0.9745000306	0.9525550847	1.0010201698	2.4699815147	0.9990553649	0.9692736994	1.0023814291	2.5402686968	0.9982482613	0.944488917	0.995240764	2.415866068	1.0519882039	1.0456508248
1.0112761817	3.0086729951	0.9796056766	1.0441223241	0.9978610058	4.802435638	0.967493644	0.9546386768	0.9995809478	2.3951885794	0.9954069292	0.9729077447	1.0005104362	2.3892378671	0.9970791766	0.9355429312	0.9944792575	2.3132308604	1.0571902173	1.0461504453
0.9945744154	2.8756106228	0.9696011574	1.0379384166	0.9993415788	4.606925426	0.967201811	0.9522594895	0.9979547051	2.3264157275	0.9946334726	0.9745756184	0.9990824767	2.2810519304	0.9937811963	0.9355303238	0.9749922562	2.1973901107	1.0444106916	1.0367921939
0.9835203539	2.7191254865	0.976306879	1.0427401144	0.9990760958	4.3764397526	0.925218677	0.9519968239	0.9981740822	2.2569212803	0.9946588085	0.9748461214	0.9979596551	2.1679633547	0.9965669167	0.9303996355	0.9857932769	2.0686908	1.0345266408	1.0279605171
0.9883648903	2.5885140498	0.9815702537	1.0434040903	0.9932444945	4.1614875331	0.961766013	0.9395809821	1.0030184926	2.2085139406	0.9920140029	0.9817565827	1.0013963727	2.0564791827	0.9974604591	0.9354833878	1.0292461877	1.9944321693	1.0254210281	1.0160860122
1.0122805497	2.4287917093	0.9688244521	1.0398452924	1.0046677747	3.9392205079	0.9443471299	0.9416460027	1.0023534932	2.1430738176	0.9506748824	0.9819613429	0.9996696114	1.9760196942	0.9995132685	0.9411798581	1.0079840608	1.8846027242	1.0108795175	0.9980737771
1.0065692202	2.3267784268	0.9696475657	1.0341599698	1.0058072365	3.7791608941	0.9535688974	0.9116544332	1.0005498731	2.1286656553	0.9465651474	0.9828003719	1.0005577184	1.8965289331	1.0003090573	0.9393595838	0.9985979874	1.815812398	1.0078992931	0.9922956188
1.0002930541	2.2126161894	0.9520227969	1.0292369408	1.0010512825	3.5908898101	0.9609662172	0.9156497239	1.0004096864	2.0842668536	0.9991521522	0.957355428	0.9979231899	1.8273337612	0.99516898	0.9397721676	1.0040304631	1.7686084358	1.0090196077	0.9959492967
0.9968588753	2.1064578331	0.9526596387	1.0307355051	0.9996715615	3.4517430181	0.9562983358	0.9243039438	1.0019418773	2.0342584536	1.0056340247	0.954061594	0.9986517344	1.7595281707	0.9902077725	0.9313125115	1.0030831128	1.7264451414	1.0159711746	0.9953433265
1.0005249736	2.0181424667	0.944694507	1.0292853182	1.0021842496	3.3354701885	0.9576719937	0.9125148447	0.9954106762	2.029279318	1.0063574265	0.9798920387	1.0045902332	1.693623463	0.9912246844	0.940169861	0.999222657	1.6908807285	1.0240512711	1.0082773713
1.0030863569	1.9436309563	0.9499394751	1.032656223	0.9953894104	3.2126736131	0.9547829248	0.9190656554	0.9978066731	2.0022284323	0.9989753238	0.9779470076	1.0012578067	1.662558433	0.9889055062	0.9425450188	1.0005002839	1.6636628589	1.0288790424	1.0010510163
1.0005338808	1.8672779798	0.9943758177	1.0328619463	0.9938042258	3.0912482447	0.9493796096	0.9306199688	0.9999905819	1.9674228645	0.9356714536	0.9812556823	0.9986533109	1.6100640975	0.9949795151	0.9342338806	0.9975089054	1.647318912	1.0302646527	0.999124163
0.9953736891	1.7808738417	0.9939162033	1.0248192406	1.0037803849	2.9630029252	0.9521628756	0.9229037031	1.0007303639	1.9513268956	0.9448988899	0.9791069024	1.0004016924	1.5746772968	0.9954129579	0.9275121584	0.9869631472	1.5811287338	1.0269987206	0.9986490221
1.0034158262	1.7216422345	0.9944692114	1.0246417438	0.9998038714	2.8866259758	0.9538509579	0.8991155049	0.9986396232	1.9273378042	1.0162169305	0.9777155558	1.0006310098	1.53785675	0.9955495613	0.929795283	0.9741079692	1.5451261995	1.0266390734	0.9897505091
1.0022211796	1.6634479246	0.9994210027	1.0277929262	0.9989719101	2.758944668	0.9537725426	0.8985504458	1.0018358147	1.8840172398	1.0110683624	0.9742785576	0.9993349487	1.4967324734	0.9993521143	0.9294806202	1.0187559913	1.4889257809	1.0124384122	0.9929322241
0.9994523032	1.6003415255	0.9910961773	1.0176124937	0.9995713469	2.6755016337	0.9409193904	0.9015456152	0.9985078013	1.9038110044	1.009835088	0.9705031386	0.9986208581	1.4687126442	0.9980931167	0.9230206006	1.014591113	1.4439420247	1.004542079	0.9919279868
0.9964481068	1.5452216154	0.9947772939	1.0153717922	1.0046290625	2.5956204416	0.9420630378	0.8983239169	1.000780233	1.8417860465	1.0137657255	0.9610302717	0.999078155	1.4306125889	0.9928895342	0.921509209	1.0036911486	1.4116590353	0.9899731102	0.9737620901
1.0022237299	1.5070706328	1.0034538272	1.0181395868	0.9998505642	2.5043124358	0.9437359689	0.888817739	0.9994326039	1.8164476583	1.01240846	0.9574401382	0.9964971321	1.401860076	0.9873840281	0.9228067691	0.9948089256	1.3864759866	0.9952803887	0.9484685037
0.9989434041	1.4529694328	1.0048570757	1.0258332528	0.9983458071	2.4100803898	0.9448840935	0.9034598791	1.0037623459	1.7855964634	1.007555487	0.9535580753	1.0013016092	1.3832021306	0.9827286957	0.9179944898	0.9985074894	1.3648209129	0.9987471701	0.943636166
0.9967955836	1.4202937937	0.9945105664	1.0278488669	0.999774242	2.3773678144	0.9451503741	0.8994246469	1.0000330872	1.753251825	1.0067002691	0.9603869544	1.0026751833	1.3472013185	0.9860314822	0.9276906893	1.0053781469	1.3456286332	1.0009330169	0.9653704288
1.0003025888	1.373080445	1.0062916972	1.0270228298	1.0009549737	2.2804271666	0.9418275597	0.8943944147	0.9980039411	1.7370345864	1.0028632979	0.9614263503	0.9993020138	1.3084181717	0.9816662287	0.9265877283	1.002357385	1.3313435367	1.0008870988	0.9625660232
1.004679893	1.3334033217	1.01506757	1.0255919526	1.0009985879	2.2324756144	0.9384070041	0.8834073412	1.0008195809	1.7081704568	1.004603744	0.9586053086	0.9993443181	1.2802608037	0.9823856676	0.9247282021	0.9999801504	1.3041779292	1.0015256797	0.95921581
1.0028819032	1.304664657	1.0150978415	1.0150194624	1.0004519874	2.17303834	0.9389523326	0.8939995848	0.9988647204	1.6954323734	1.0039380051	0.948214423	1.000895973	1.2549290967	0.9755298983	0.9142958662	0.994504461	1.3106167637	1.0024643782	0.9751217933
0.9938002108	1.2863369943	1.0133991053	0.948228947	1.0004255208	2.1181146455	0.935901583	0.883269037	1.000144389	1.6915301532	1.0030133928	0.9448041169	1.0009712666	1.2557239954	0.9778010844	0.918972986	0.9971851743	1.2794710585	1.0038495639	0.9806529177
1.0008795327	1.0101533449	1.0176001963	0.9583235281	0.9987347581	2.0609436597	0.9389324225	0.88486049	1.0007742246	1.6927844588	0.9999836181	0.9614839024	1.0035456518	1.2369503711	0.9759035311	0.9121450245	0.9962428543	1.2799468568	1.0023487394	0.977520322
1.0049900509	0.9809448981	1.0236506803	1.027242889	1.0024775851	2.0001141154	0.9354602708	0.884432662	0.9997462858	1.6596491324	0.9992688286	0.9631225205	0.9970353989	1.2191813046	0.9541777025	0.9158493341	1.0059841321	1.2647632752	1.0041817267	0.9742345434
0.9980632836	1.008937228	1.0155041974	1.0246685841	0.9967998602	1.9643314581	0.9394534906	0.8790686969	1.0000320163	1.6773212697	1.0001909983	0.9630735219	1.0022731328	1.2030225133	0.9551296305	0.9126034301	1.0008797911	1.2463996188	0.9939636714	0.9700116396
1.003373705	1.0421284803	1.0230294126	1.0302896526	0.9989661207	1.9055908586	0.936672812	0.8817322701	1.0020645173	1.6254385835	0.9946227509	0.969507825	1.0016840458	1.17541103	0.9791844968	0.9144664965	0.9933881466	1.2439880976	0.9791699164	0.9687812987
0.9996113486	1.0350438154	1.0322807412	1.0310926091	1.0021033215	1.8442666181	0.943000873	0.8846554031	0.9985572641	1.6258369813	0.9951957219	0.9688452333	0.9972014588	1.1625821015	0.9788363915	0.9190436315	1.008069278	1.2225616601	0.9818230731	0.9681935585
0.9956748459	1.1901694268	1.0314552593	1.0380538128	1.0016293361	1.7901968856	0.9362198584	0.8733901993	0.9992749193	1.6131194264	0.9930472872	0.9690827706	1.000883876	1.1525432846	0.9811384242	0.9216072685	0.9973740086	1.2247625264	0.989138966	0.9678870031
0.9978685384	1.2055563013	1.0343823408	1.0324663527	0.9951408101	1.7417809421	0.934170929	0.8722493311	1.0020649554	1.646040614	1.0175625909	0.9694757237	0.9970724079	1.1353817635	0.9881172847	0.9221053351	1.0017482535	1.2043698832	0.9839599929	0.9637083299
1.0000872931	1.2127458494	1.0328004354	1.037240693	0.9999838131	1.7186927108	0.9309952254	0.8692877221	0.9972524361	1.6080911082	1.0131006855	0.9611517092	1.0007997103	1.1314128762	0.9878468	0.9207676971	1.0017590958	1.2006906902	0.9976631586	0.9757509307
1.0021439398	1.1958845768	1.032288046	1.0335374284	1.0023990695	1.6897317821	0.9262859691	0.8672175119	0.99089604	1.6173381625	1.0104375578	0.9567397773	0.997368242	1.1092772216	0.9870596116	0.9181634501	0.999629115	1.1973459579	1.0101444307	0.9719151847
0.9997858353	1.0717329755	1.0277708077	1.0396640229	1.0000294361	1.6213828859	0.9212298492	0.8422848505	1.0040414529	1.599090274	1.0079762745	0.9517046223	1.0004428631	1.1123890934	0.9845579711	0.9153026738	0.9954882534	1.1861974848	1.0034787497	0.9793201196
1.0030859486	1.0390832254	1.0361330187	1.0393567164	1.0085762629	1.6006216173	0.9217952438	0.8546991967	1.0048905396	1.5837597169	1.0107436829	0.9445683791	1.0012079162	1.0933036265	0.9848641254	0.9108837117	0.9983168849	1.1739411268	1.0042484372	0.9798744389
1.0103513624	1.1050187295	1.0521115224	1.0458407657	1.0159360074	1.4039883179	0.9262107682	0.8776223612	1.0017035584	1.5289407337	1.0021744418	0.9436171191	1.0017632102	1.092031461	0.9875690765	0.9097151885	1.0005363156	1.1719918818	0.9808086154	0.9843024715
0.9949739634	1.1032205935	1.0550045054	1.0468700238	0.9787724346	1.4616299878	0.9208144706	0.8804761123	1.0004883917	1.5273483365	1.0033450869	0.9269289223	0.9972170462	1.0803023463	0.987531669	0.9096802825	0.9957290651	1.1536457456	0.9774911412	0.9781394097
0.9769632994	1.1008307198	1.0515231068	1.0427603059	0.9830719039	1.4956324232	0.9368716774	0.8839960497	1.0013425904	1.5403475251	1.0015116416	0.9284490331	0.9998861048	1.0524602637	0.9874704419	0.9018818226	1.0097444176	1.1480764188	0.974128813	0.9770202913
0.9970695189	1.1188523514	1.0511160508	1.0364554724	1.0058774722	1.4611182396	0.932957783	0.8930825196	0.9971670015	1.5086020169	0.9982665279	0.9383600408	1.001038751	1.0513754361	0.9915982278	0.9045073274	1.0080046764	1.1489890205	0.9815754412	0.9796212803
1.0145345798	1.1000075251	1.0422247681	1.0294592687	1.0060311716	1.5003607797	0.9152387705	0.8827840182	0.9987029171	1.4826868685	0.9971423176	0.944395907	1.001033674	1.0429068184	0.9871866248	0.9024352183	0.9931863613	1.1365115567	0.9789213964	0.9818192742
1.0009570375	1.0811626115	1.0244117667	1.0317776113	1.0030105712	1.4634373685	0.8953289904	0.881247903	1.0023910712	1.4865225316	0.9997112889	0.9488242701	1.0011375032	1.0242463839	0.9825544315	0.8853557178	0.9963161847	1.1335947329	0.986487939	0.986369629
1.0005270075	1.0314342618	1.0221992001	0.9900389847	1.0009014541	1.4363379148	0.9027188277	0.8770604714	1.0021337519	1.4770175594	1.0060166907	0.8957948099	0.9988417607	1.0123619938	0.9854928832	0.8950255548	1.0029016169	1.1339199499	0.9978170697	0.9873299808
1.0010426245	1.0050423545	1.0275893672	1.0130852632	1.0004558218	1.4206228958	0.9021693315	0.8807971791	0.9981432853	1.453589863	1.0047951295	0.9151142704	0.9977051712	0.9947422264	0.9788075768	0.8972686256	1.0003600637	1.1220215447	0.9966035428	0.9855146957
1.0024230364	0.9990749468	1.023823716	1.0188309603	0.9963819783	1.3889929683	0.9102520638	0.8782732272	1.0020009277	1.4569486183	0.9993905182	0.9549988592	1.0017461636	1.0107508672	0.9768874372	0.8988505479	0.9961719918	1.114424806	0.9998944789	0.9869129963
1.0016506501	0.9892212266	1.0305326775	1.0240396436	1.0015289301	1.3882357021	0.9130666073	0.8782510935	0.9963574929	1.4397306509	1.004292824	0.960837254	1.0049671872	0.912810734	0.9813444564	0.9034888707	1.0003627757	1.1123382684	0.9994916666	0.9932082686
0.9937848536	0.9727017118	1.0243384326	1.0443271845	1.0026229835	1.3688843481	0.9133558628	0.871998861	0.9986995927	1.417638963	1.0029331326	0.9495106909	1.0001274308	0.9390152812	0.9794145717	0.9009134388	1.0000116598	1.1091425305	1.00372868	0.9801027428
1.0006231267	0.9628079287	1.0441201214	1.042841732	1.0000177911	1.3489215412	0.9148338025	0.8796189678	1.0008534674	1.4262282686	1.0049366322	0.9558851583	0.9988580912	1.0007118521	0.9873065075	0.9025921165	1.0041981362	1.1099374714	1.0079336789	0.9837410746
1.0060589268	0.9458699861	1.0397099222	1.0451743152	1.0003161904	1.3511443694	0.9129850403	0.8748369479	1.0033836669	1.3978292843	1.0050039274	0.9532496519	0.997719818	0.9998410528	0.9842721744	0.8905245863	1.0027318488	1.1036330058	1.0136637741	0.983940495
0.9984456192	0.9429179325	1.0357833999	1.0463816607	0.9964719803	1.3363930732	0.9182395245	0.8820547919	0.9994549744	1.3893206943	1.0017615623	0.9487660928	1.0012260675	1.0089789275	0.9887149154	0.884141714	0.9980427083	1.103977832	1.0139591464	0.9848910112
0.9944971382	0.9406323186	1.0444946136	1.0494604762	1.000458775	1.3159602515	0.9152060255	0.8785142332	0.9966301921	1.3554256752	0.9980180021	0.9500441472	1.0030879187	1.0263098332	0.9946016936	0.9067337552	0.9993249887	1.1077952254	1.0135578996	1.0003283859
1.0057309842	0.9362667221	1.0483634615	1.0515230323	1.0016479366	1.3054102004	0.9170469364	0.8739083382	0.9975632258	1.3528298374	1.0027950278	0.93202773	1.0079886066	1.0284489514	1.0067877609	0.915868992	1.0253324645	1.1226763264	1.0408505397	1.0243517025
0.9994772644	0.9849924953	1.0473780003	1.0522156009	0.9958789536	1.2740881375	0.9194547315	0.869674345	0.9929707642	1.3087041607	0.9971943704	0.9458012024	0.9998060552	0.9883614446	1.012025786	0.9238307222	1.0183008761	1.1394033325	1.0488348861	1.0364552874
0.9950761235	0.9848154509	1.0383428631	1.055587002	0.9998918489	1.251506791	0.918552582	0.8691599658	1.0055450425	1.2802122718	0.9882639437	0.93851724	0.9762700392	0.9875829591	1.0116357887	0.920359939	0.9466649595	1.1255620643	1.0506868001	1.0428344194
0.9993423767	0.9867986352	1.0492598866	1.055388038	1.0012352232	1.2254366731	0.9204243579	0.860323917	1.0072692944	1.2561153814	0.98203872	0.9274915161	0.9886598001	0.9822873552	1.0078690653	0.9379033333	0.9546760058	1.1270122934	1.061431009	1.0410480112
1.0005743628	0.9751422609	1.0482050951	1.0551935319	1.0029463483	1.210589986	0.9165943728	0.8632506765	1.0023966488	1.2197757927	0.9781290186	0.9155736077	1.013225587	0.9761984057	1.0031957911	0.9260742141	1.0372803535	1.1138338326	1.0523486069	1.0387739251
0.9987008834	0.9708685063	1.0408154726	1.0523291718	0.9993860811	1.1961478944	0.9171300266	0.858256215	0.994022937	1.2240904158	0.9677440458	0.9173927566	1.0070647826	0.9735869833	0.9954717774	0.9245078119	1.0101902914	1.0824382859	1.0331242762	1.004399492
0.9985326486	0.9580182095	1.0416635465	1.0469430032	0.997209386	1.1904800312	0.9106739485	0.8420356813	0.999130975	1.2068256308	0.9281116555	0.9270059978	1.0012226138	0.9631862047	0.9877330648	0.9151103204	1.0004977524	1.0772531661	1.0209716785	0.9804770473
1.0002164798	0.9513370078	1.0425916615	1.0417559714	1.0056861598	1.1686939282	0.9148464046	0.8375253538	1.0021606222	1.2204009248	0.9234444092	0.9336964002	1.0000991572	0.9587203452	0.9872439008	0.9176244972	1.0032648898	1.0651404044	0.9931248383	0.9882284529
1.0045207764	0.9398583165	1.0438284091	1.0489184934	0.9977715721	1.1602443501	0.9103813977	0.8183661886	0.9987546499	1.2395170261	0.9885841883	0.8871214762	0.9996394931	0.9602120257	0.9843619774	0.9148771695	1.0022576877	1.0612942006	0.991246032	1.0097516282
1.0026657513	0.9273859333	1.0398871615	1.0517574679	0.9952330865	1.1440683012	0.9078337558	0.8135769944	1.0017645732	1.2563379638	0.988895344	0.889273856	0.9988123933	0.9349776991	0.9796279545	0.9078587053	0.9935320771	1.0440844968	1.0292393454	1.0111125647
0.994957045	0.9309831986	1.0326921743	1.0500293487	1.0060986936	1.1377481349	0.907002984	0.8446885242	0.9990777168	1.2736472864	0.9893484024	0.8914664781	1.002412974	0.9247341377	0.9819806214	0.9139945676	1.001768594	1.0459595379	1.0275132902	1.0137247142
1.0037186118	0.9203250337	1.0335833537	1.0538556797	1.000080595	1.1274147681	0.9137884027	0.8534164738	1.0010433819	1.2734942641	0.9854085635	0.9133518255	0.9975410715	0.929093123	0.9863515912	0.9112867917	1.0004985653	1.0320094555	1.0251603404	1.0170885941
0.9969718999	0.9320974577	1.0433652979	1.0524578057	1.0011973452	1.1253678231	0.9064861953	0.8546969221	0.9992097649	1.2772539111	0.9839031098	0.9246877018	0.9998448334	0.9203167516	0.9905909988	0.9133994456	0.9969388118	1.0345304889	1.0239943738	1.0164205211
1.0005262234	0.9292270646	1.0294010145	1.0501812311	1.0034040101	1.1148732405	0.9118671674	0.864802658	1.0063602163	1.2695256688	0.9844977017	0.9360905828	1.0026515033	0.9360187091	0.9910920951	0.9181175664	1.0039398239	1.0230540422	1.0242729488	1.0197877981
0.9975468248	0.9285812742	1.0273448939	1.0530695399	0.9959707176	1.1326877393	0.9090461791	0.862697746	0.997391143	1.2695383976	0.990350123	0.9415272316	0.998559474	0.9279545355	0.9952132512	0.917941382	0.9964559985	1.0211755195	1.0185637874	1.0123044266
1.0000558426	0.9250626772	1.0285252553	1.04985794	0.9974298599	1.1159135871	0.9133364418	0.8582030427	0.9970978547	1.2422988428	0.9956638579	0.9350946828	1.0004289574	0.9287058761	0.9964670782	0.9195059248	1.0034114777	1.0117426342	1.0257284039	1.0132268117
1.0019561006	0.9159389717	1.009056648	1.0394537198	1.0022992098	1.1255738602	0.9113508765	0.8540132288	1.0002934587	1.2281040949	0.9959578041	0.9392639888	1.0001099653	0.9257494744	0.9897945995	0.915307259	1.0024023921	1.0016214089	1.0257321409	1.0062923828
1.0027415235	0.9089282794	1.0156761727	1.0396771167	0.997720854	1.125488035	0.9150808737	0.857244238	1.0012933511	1.2141053959	0.9963962933	0.9452122627	0.9979707286	0.9168538972	0.9856595608	0.9142866894	0.9880114144	1.0004556037	1.0155829004	1.0006971294
1.0012735734	0.9073646008	1.0096893186	1.0473725093	0.9961425905	1.0249042642	0.913485042	0.8580690696	0.9973456743	1.2024984592	0.9928852144	0.9435852047	1.003121836	0.9241670486	0.9866535593	0.9148239241	0.9957713834	0.9953322676	1.0087975252	0.9959904515
0.9982259914	0.8985071463	1.0176998186	1.0369231188	1.0020217937	1.00458524	0.9109018378	0.8596944666	1.0000715788	1.2232018431	0.9876228025	0.9390836286	1.0019640642	0.9156143201	0.9798570451	0.9144329127	1.0119810229	0.9787908634	1.022238161	0.9888781569
1.0010922513	0.8901885922	1.0236121639	1.0452770421	0.9999975607	1.08218892	0.917675277	0.8535645168	0.9977945912	1.2317576709	0.9889048094	0.9437410732	0.993883298	0.9092306536	0.9797605456	0.9174741103	1.0042156983	0.9688205268	1.016285284	0.9914949826
0.9958346748	0.887557058	1.020984581	1.0420922617	1.0039783737	1.0763305808	0.9188833002	0.8560252864	0.9995539587	1.2445964433	0.9762320564	0.9405521199	1.0019272031	0.9081757493	0.9768010782	0.9189132599	0.996066363	0.9711562763	0.9787673198	0.9842224074
1.001426829	0.8896983908	1.024317086	1.040910128	0.997527429	1.0641710464	0.922955057	0.8530555246	1.0002205636	1.2441747884	0.971655252	0.9436632708	1.0030661374	0.9035732757	0.9817055174	0.9215898234	1.0018696754	0.9594294825	0.9803479961	0.9884733315
1.0040198833	0.8784010865	1.0269850703	1.0414523548	0.999896827	1.0673296771	0.9206965649	0.8577949943	0.9984256682	1.2460669205	0.9779837474	0.9401293332	0.9991990743	0.9003213831	0.9795399423	0.9239477124	1.0048838483	0.9516242001	0.9958957954	0.9952654018
1.0005792304	0.876768553	1.0202353977	1.0470524972	0.9996175667	1.0400253345	0.9250377814	0.8608555441	1.0048327274	1.2521235661	0.9807111342	0.9343061926	0.9982649747	0.8917642472	0.9815424141	0.9193042511	0.9964922526	0.9566962746	0.9911412218	0.9963168518
0.9977649578	0.864859535	1.0340424959	1.0411699377	1.0035590897	1.0563396888	0.8581789771	0.8600180741	1.0012507875	1.2574087246	0.9749171734	0.9397908578	0.9975684706	0.8943076467	0.9820741734	0.9177167199	0.9977034539	0.9556150929	0.9908680254	0.9969210032
1.0031597182	0.8731750481	1.0349872457	1.0482635714	0.9990667784	1.0411903808	0.8805784282	0.8637462274	1.0017819906	1.2639870425	0.9744880773	0.9332879505	1.0036124248	0.8863815961	0.9816835031	0.9210956116	0.999794492	0.9425366472	0.9966729986	0.9944392816
1.0057904704	0.8768625883	1.0422175105	1.0602932875	0.9989161114	1.0224640151	0.9204269407	0.8634371547	1.0009425821	1.2766071495	0.9705569898	0.9396191044	1.0002564157	0.9067644654	0.9756600297	0.9174395818	1.0010368186	0.9414876883	1.0017930476	0.9968110416
0.9876749684	0.8768918496	1.0508927353	1.0663946549	1.0013491555	0.8550737878	0.9209955908	0.86655694	0.995836798	1.2808183446	0.9692126777	0.9365131621	0.9997949599	0.9051279115	0.9795773746	0.9153906356	0.9988238713	0.9316911355	1.0020110785	0.9916042497
0.9943090073	0.8629384201	1.0475721871	1.0656885109	1.004002099	0.9174425282	0.9356533809	0.8742251567	0.9993379416	1.2908305478	0.9659459462	0.9452004128	1.0008708768	0.8982274133	0.9813124461	0.9123753432	0.9973955864	0.9355296138	0.9892013186	0.9883040008
1.0054073746	0.8690710306	1.0479566895	1.0662154046	1.0182062158	0.9698090165	0.946493868	0.8824374798	1.0019594784	1.2937031863	0.9586021294	0.9431513841	0.9968594051	0.8929777065	0.9783611946	0.9089862103	0.9988633898	0.9305186635	0.9902178118	0.9788000004
1.0063379398	0.9103474822	1.043072972	1.0648682968	1.0125757985	0.9726877848	0.9657389325	0.9120055068	1.0009011312	1.3185307292	0.9577154958	0.9398935386	0.9984750671	0.8936585762	0.9773839238	0.904353793	1.0027659307	0.9191392461	0.94437751	0.9725463685
0.9942331283	0.9163960053	1.0495400022	1.0664816384	0.9567023852	1.0489864898	0.9516021373	0.9077648018	0.9973874784	1.3133465423	0.9538106117	0.9433022274	1.0027074182	0.8907062203	0.974816978	0.9064994469	1.0028853905	0.9094408451	0.9317667735	0.9704181308
0.9975621392	0.9448915747	1.0317548602	1.0677056931	0.9629792798	1.0591783456	0.9544249327	0.9117804139	1.0009494109	1.321088029	0.9537311551	0.9376598326	1.000913308	0.8881104574	0.9712450575	0.8989458897	0.9983830904	0.8985458967	0.9928764013	0.9646066489
1.0011905294	0.9737515686	1.0354212785	1.0700032842	1.028060668	1.0458763455	0.9503462049	0.9079795546	0.9977214677	1.3079770468	0.959776571	0.933567023	0.9987287565	0.8855428683	0.9583974885	0.9038309642	0.9943243626	0.8987995144	1.0150888235	0.9539057378
1.0006190386	0.9459017183	1.0272798298	1.0672396261	1.0172018905	1.0253645536	0.9355065325	0.8996530123	0.9990262661	1.3309902392	0.9569642134	0.9305226506	1.003580237	0.8839715702	0.9619286123	0.9046595236	0.9976302774	0.8923917146	1.0178412015	0.9543438012
0.9972681151	0.9234564792	1.0185619334	1.066365073	0.9979308244	0.9996314948	0.9212258452	0.8881237052	0.9961040217	1.2858270173	0.9626832871	0.927578215	1.0064103252	0.8903043017	0.9807757448	0.9050070601	1.0081016224	0.8852495368	1.0187672985	0.9284020805
1.0040937081	0.9121182475	1.0210298339	1.0621741067	0.9836583267	1.0047736701	0.9123466556	0.8726630457	1.0053403266	1.274301278	0.9698811146	0.9210572518	1.0011744157	0.899492317	0.977155416	0.9089917609	1.0042785126	0.8779549859	1.0159830241	0.9281022108
1.0013214122	0.9227220826	1.0208895359	1.061836322	0.9936708503	0.9781041821	0.9104385977	0.8607100101	1.0034411208	1.2806955236	0.9707044033	0.9155289991	0.9806657343	0.899494137	0.9847827637	0.9152839986	0.9983780674	0.88159169	1.0172815213	0.9166473931
0.9996352627	0.9266837786	1.0152640786	1.0602586253	1.0151562502	0.9743777095	0.9082796429	0.8611458164	0.9948965192	1.278502173	0.9622686086	0.8880229524	1.0029996238	0.9016948771	0.9812099758	0.9120313132	1.0010595061	0.8688453715	1.025781513	0.9359157695
0.9996835314	0.9316895567	1.0296624929	1.0606171409	1.0153402015	0.9726476875	0.9059871474	0.8566433434	0.9947095341	1.2739665352	0.9631480494	0.8850581799	1.007253504	0.9001486191	0.9848684853	0.9149579012	0.9966977331	0.864856607	1.0176228764	0.9251533206
1.0001536857	0.9512619695	1.0237190049	1.0618142357	0.9953572563	0.9727752016	0.9019288009	0.8462656604	1.0023498887	1.272261708	0.9568965004	0.8969288693	1.0104256987	0.8907809763	0.9866107034	0.9147687685	1.0014801061	0.8641226642	1.0233490649	0.9240037223
0.9998239778	0.9446504891	1.0215490837	1.060721819	0.9891816215	0.96563144	0.8952276542	0.8376254825	1.0031982544	1.2597014868	0.9548960491	0.8817744233	0.9921072965	0.8926319169	0.9853773942	0.9212000003	1.0007324834	0.8636608347	1.0206133314	0.9299364361
0.9951409519	0.9301946086	1.0215774621	1.0573028439	0.9970945532	0.9626144183	0.8927581899	0.8470481425	0.9999484956	1.2683672233	0.9501507461	0.9044827639	0.9891072335	0.901050931	0.9886313754	0.918057051	0.9963774726	0.8508153622	1.0237291033	0.9360570364
1.0028339655	0.9314168864	1.0309477853	1.0648024249	1.0047651117	0.9443492774	0.8974580031	0.8442334143	1.0031541675	1.2564003026	0.9480174273	0.9011073507	1.0045122979	0.895709035	0.9870324851	0.926289898	1.0002604083	0.8578323323	1.0225799198	0.9275774191
1.0044869228	0.91253383	0.9797809141	1.0619935525	1.0053495909	0.9326012112	0.8903614396	0.8380696134	1.0024100976	1.2548673094	0.9476843771	0.9010660015	1.0045159858	0.8863721755	0.9819663348	0.9198087021	1.003623858	0.8584514571	1.0347406922	0.9298590698
0.9978716035	0.8847421829	0.9792610511	1.0579686379	1.0029507457	0.9435044481	0.8914489002	0.8316801367	0.9983087454	1.2428752582	0.9476666098	0.9049975441	0.9992053855	0.889778121	0.9809326484	0.9163074609	1.0005986569	0.8487672642	1.0298824865	0.918503903
1.0014759547	0.8589837487	0.9727764772	1.0540422498	0.9997515996	0.9284637134	0.8943016167	0.840860034	1.0002446014	1.2784828008	0.9508769312	0.9103226156	0.9999219484	0.8817283161	0.9781695694	0.9211744772	1.0081183579	0.8516536648	1.0492470946	0.9314241764
1.0018518722	0.8393670499	0.9819072119	1.0632465867	0.9932610434	0.9322828435	0.894691483	0.8327278798	0.9979327089	1.2378179167	0.9536563234	0.9154192383	0.9985431928	0.888662724	0.9767169045	0.9209368542	1.0258720392	0.8616847186	1.0542703941	0.943031208
0.9948706008	0.8137880411	1.0536808942	1.0582610748	0.9957111846	0.904918638	0.8873228186	0.833587469	1.0015296373	1.2409108454	0.9550094402	0.9168878181	0.9989284844	0.8812210969	0.9747894362	0.9186500202	0.9505373814	0.8651219447	1.061264478	0.9462831655
1.002739016	0.8043495279	1.0505709236	1.0560130268	1.0039551693	0.9046892378	0.8822195801	0.8451232687	0.9991565948	1.2329048011	0.9541319675	0.9160471338	0.9997484931	0.8855809182	0.966530985	0.9180135597	0.9838299922	0.8670797475	1.0640457537	0.9522212029
0.9993926958	0.8126720022	1.0551721421	1.0582099241	1.0050161982	0.9141410703	0.8870614343	0.8431219351	1.0024027941	1.2368778277	0.9563821557	0.9209963398	0.9989635745	0.8841091492	0.9661411655	0.922814634	1.0179030696	0.8624098744	1.0545622348	0.9467590221
0.9983767509	0.7971595526	1.0528686836	1.0475712423	1.0004681317	0.890391831	0.881908503	0.8430210219	0.9987881452	1.2454638589	0.9681308108	0.9247384826	1.0018519526	0.8850929717	0.9664779629	0.9160833688	1.0143415344	0.8510888877	1.0329665304	0.9325210214
0.9992769496	0.8056417893	1.0454799032	1.0480881434	0.9983563138	0.911955512	0.8779485944	0.8449404063	0.997758523	1.2463927855	0.9724453709	0.9248629274	1.0003220435	0.8853773989	0.9705544506	0.9118905013	0.998705234	0.8481824673	1.0313156272	0.9238160571
1.001353212	0.803358043	1.0125772268	1.056857342	1.0006388249	0.9096929536	0.8841674087	0.8482545108	1.0045330535	1.2473066226	0.9755795224	0.9293011394	1.0009411077	0.886421518	0.9733019148	0.9164929993	0.9956145843	0.8469575886	1.0283361323	0.9283317875
1.0022597792	0.8025369855	1.0228317404	1.0697102026	0.9995431999	0.8975289625	0.8871662155	0.8525849227	0.9958052728	1.2382935256	0.9856128489	0.9265396732	1.0019894559	0.8879817065	0.9851166217	0.9085755904	1.0016597399	0.8353703406	1.0210170602	0.9183104563
1.0025959234	0.8075137822	1.0250540412	1.0674316717	0.9977182961	0.9057417959	0.8810576982	0.8457444878	0.9947578558	1.2355956359	0.9858691233	0.9227940549	0.9984880747	0.8879111041	0.9805003975	0.9082566274	1.001438851	0.8289446718	1.0262863984	0.9207592758
0.9965839336	0.8072066063	1.0292782546	1.0792763043	1.009210946	0.9037247288	0.8856280746	0.8526032459	1.0054069467	1.2273110154	1.0157671223	0.9187404468	0.998123553	0.8895960643	0.9901050168	0.90526003	0.9975913503	0.8153453301	1.0208550951	0.9194064713
0.9983405663	0.81217288	1.0347967384	1.0830263078	1.0008702704	0.9096195638	0.8835635011	0.8547983178	1.0010106527	1.2108745937	1.0207178857	0.9199758112	1.0024935122	0.8759102045	0.9921526236	0.9018624851	1.0030572486	0.8062963832	1.0429551929	0.9181308546
1.008960235	0.8045839299	1.0457548692	1.0896057683	0.9840239479	0.8176144906	0.8129268786	0.8532519508	0.9987571877	1.2236285827	1.010350002	0.9203212237	0.9988374789	0.8754292786	0.9926340985	0.9026024506	0.9999392675	0.8063340771	1.0472234857	0.9204289113
0.9897072507	0.8143310653	1.0468174136	1.0903283944	1.0033438101	0.8625642281	0.839258901	0.8516893067	0.9985430688	1.2134653865	1.0111077946	0.914322163	0.9973993947	0.8716721638	0.9925751953	0.8993374195	0.9981902651	0.8104173928	1.0443119107	0.916404578
0.9909842557	0.7849845686	1.0431759667	1.0908567499	1.0075286407	0.9039288465	0.8878922882	0.8537068927	0.9992613167	1.2186035928	1.0046790891	0.9195620579	1.0020773999	0.8686137132	0.9984041408	0.8920983902	0.9984098515	1.0137268096	1.0538016408	0.9212035344
1.0103499299	0.7773751587	1.040260716	1.0909674798	0.9970208649	0.9060226281	0.8842365149	0.8518502034	1.0003726786	1.1958213288	0.9962884487	0.9093588214	1.003085352	0.8701288075	0.9991525988	0.8780389617	1.0010820785	1.0090983567	1.0497504967	0.9210247148
1.0019523183	0.7651198609	1.0412226043	1.0914186176	0.9965014395	0.9050688945	0.8930170825	0.8476293764	1.0010501073	1.2125093446	0.9885791316	0.9157606539	1.0006728588	0.8690481841	1.0057272435	0.9102600432	0.9970272404	1.0162726806	1.0512513213	0.9137626951
0.9995055691	0.7534693848	1.0252897403	1.0860710457	1.0044869677	0.9068305704	0.896074453	0.8407414909	1.0001772348	1.2275261688	0.9823246999	0.9141458727	0.9995120829	0.8665355502	1.0069297207	0.9118757745	1.002788828	1.0181118341	1.0474792834	0.9199007967
0.9977443394	0.7571201694	1.0246889769	1.0924858923	1.000030885	0.9055252277	0.8924618268	0.8455645163	1.0030577253	1.2134341978	1.0071150323	0.9158952561	0.9987040447	0.8669010898	1.0087771409	0.9135061467	1.0051998033	1.010789967	1.0493057886	0.918575897
1.0018752787	0.7398179745	1.0288018185	1.0862767318	0.9965293155	0.8923435942	0.8929971054	0.8536055624	1.0005302755	1.2219146852	1.0057443081	0.9112366787	0.9977512767	0.8613208685	1.0118312759	0.9132592528	0.9931803638	1.0048993003	1.0468836052	0.9210855936
0.9985363655	0.6924441752	1.0336273128	1.0890547317	1.0034307297	0.876174574	0.8969849079	0.8524112269	0.9998746238	1.2351159372	1.0125162415	0.9051654473	0.9980283263	0.8680844913	1.011274399	0.9105879282	1.0023451427	1.0021493329	1.0531244171	0.9382375763
1.001441731	0.7073924088	1.0285117647	1.0952742935	0.9978796219	0.8657369684	0.8942186952	0.8539047094	0.9973455416	1.2523774603	1.0123751549	0.9068346118	0.9984482697	0.8564132708	1.0031439603	0.9129186633	1.0019079575	1.0126992211	1.0529517281	0.9571299757
1.0036286726	0.7496792725	1.0330264484	1.086921897	1.0003514296	0.8783142719	0.8961781909	0.8475346314	0.9979783521	1.2519911237	1.0133502961	0.9099368696	1.0031972358	0.8541423128	1.0014771624	0.9083989159	0.9968551605	1.0066624972	1.055530064	0.9671512747
1.0067464154	0.7594264578	1.0476220001	1.0994422119	1.0051049829	0.8719849545	0.8944287608	0.8499719806	0.9984170591	1.2363854554	1.005792493	0.902368267	0.9998697759	0.8549495157	0.9977162407	0.907924411	0.9962733783	1.0020527147	1.0519699083	0.9603210446
1.0189355265	0.7681390349	1.0582071286	1.1118611684	0.9991923072	0.8746602895	0.8926711337	0.8541403146	1.0009477423	1.233486011	1.0045753069	0.9002639708	0.9999009625	0.8537989485	0.9953659627	0.9077910818	1.0037477875	1.002648333	1.0558500113	0.9662388973
0.9733402272	0.8260589165	1.0615207488	1.1183061696	0.994865286	0.8556780495	0.8981801846	0.8508788263	1.002105161	1.2279035215	1.0011114394	0.9030052743	1.0001194607	0.852754862	0.9940176887	0.90941243	1.003302439	0.9935544306	1.0477537827	0.9675832556
0.9764238602	0.844986743	1.058517907	1.1133020771	1.0005386811	0.8535497602	0.8962864384	0.8522904755	1.0039435033	1.2158096848	0.999084633	0.9101275459	1.0011321746	0.8539418721	0.9913642453	0.9118055356	0.9963996146	1.0003966496	1.0478979688	0.9563582827
1.0141912043	0.855457254	1.0674189637	1.1300909055	1.0020191313	0.8668083907	0.8969424388	0.8482868489	0.9980488109	1.2166942111	0.9980378508	0.9285533731	1.0005982542	0.852720984	0.994076342	0.9067933738	0.9987666461	0.9968338345	1.0166966457	0.9553502935
1.0006179769	0.887078085	1.0517243313	1.1215503296	0.9973936674	0.8510412005	0.894565058	0.8523067111	0.9961823468	1.2094381558	1.0014000452	0.8935831329	0.9991814859	0.8542886581	1.0016259617	0.9119362738	0.9966459836	1.0066384362	1.0134332038	0.9548212389
0.9934004438	0.8817958761	1.0355906765	1.107271714	1.0024620076	0.6615108869	0.8940887237	0.8600684047	1.0012224579	1.2271483381	1.0025758025	0.8944203582	1.0053816049	0.8623833786	1.00181648	0.9114057719	1.0047742264	0.9963587417	1.02448165	0.9562006414
1.0086059528	0.8456972645	1.026662454	1.1090478221	0.9996595387	0.6704586754	0.8921370697	0.8520519604	1.0058333509	1.2083855962	1.0118575107	0.9146139611	0.9982910995	0.8535390746	1.0014073147	0.9083723436	1.0022762536	0.98330754	1.0306597196	0.9475071422
1.0066049044	0.8127704068	1.0286178267	1.1117269618	0.9991426808	0.8357890006	0.8935648543	0.8472147662	1.0124039054	1.2029855427	1.0269275182	0.9250056339	1.0047693384	0.8538515061	1.0095423595	0.9161342797	1.0047518282	0.9857031722	1.0420452779	0.9508433799
1.0003905668	0.8101699919	1.0262583458	1.1083473984	1.0001375235	0.8087973858	0.8960149357	0.8484122243	0.9853998632	1.2124100307	1.0257264322	0.9363885858	1.0117676472	0.8662162081	1.0228775362	0.9250237888	0.999083643	0.9818135925	1.011533964	0.952569878
1.0035516139	0.800905769	1.0224456077	1.1077406636	0.994663086	0.86359429	0.8905129014	0.839900502	0.9750041077	1.2016054561	1.0235697653	0.9336641338	0.9815124	0.8587420586	1.0379048189	0.9231751017	0.9924293153	0.9846144151	1.0021012396	0.9533037906
0.9945836008	0.8433804451	1.0332608227	1.1200202298	0.9983857439	0.8556137369	0.8860574371	0.8119551898	1.0148876129	1.1681129214	1.0237739129	0.9130653514	0.9753070691	0.859195127	1.0357691932	0.9281972002	0.9982982963	0.9855511493	1.0472598314	0.9528232884
0.9889218622	0.8230484038	1.0192188978	1.1107144453	1.0049267614	0.849819455	0.8824045744	0.8148957832	1.0077667179	1.1756122797	1.0131204161	0.9031767192	1.0147136375	0.8614388281	1.0315287632	0.9250340199	1.0042262808	0.9789406768	1.0389450618	0.9552231643
0.995682419	0.8252990375	1.0064757206	1.1080195362	1.0001393421	0.83844043	0.8782468021	0.8072039956	1.0004577791	1.1984066995	1.0081718628	0.8949063513	1.0077880092	0.8449493313	1.027439247	0.9240450592	1.0022201717	0.9780993846	1.035307958	0.9553147739
1.0101518786	0.8198137523	1.005730039	1.1001771891	0.998387721	0.8411059633	0.875519882	0.8099442434	1.0026849064	1.202316188	1.0061784785	0.9020300748	0.9995883532	0.8406667675	1.0166831733	0.9159617669	0.9988269368	0.9793454409	1.0267704914	0.9566543928
0.999295089	0.8031566998	1.0096368541	1.0796735976	1.0003187366	0.824197584	0.8706063262	0.8229695318	0.9994800241	1.1895961007	1.0145065604	0.8945778988	0.9968699226	0.8283645904	1.0167537337	0.9125654546	1.0026973186	0.971646258	1.0329895756	0.9589198977
0.9991654015	0.8207818673	1.0118132166	1.0684397339	1.0023130221	0.8481657549	0.8610921614	0.8302050604	0.9967326003	1.1995305146	1.0161658269	0.8994284105	1.0019667324	0.743245619	1.0130229305	0.9097463396	0.9992466104	0.9708521039	1.0315119997	0.9599520196
1.004068847	0.8376760079	1.0119480897	1.0718876329	1.0031207301	0.8434581954	0.86234976	0.8265240296	1.0007587282	1.191345544	1.0231132666	0.8991825129	1.0014175327	0.741660499	1.0101215758	0.9150485628	0.9993881368	0.9749250939	1.0295054786	0.9678463158
1.0031683293	0.8356538416	1.0107911137	1.0735953224	0.9982682501	0.8352819425	0.8610041474	0.8257279852	1.0025795842	1.1621674314	1.0269897254	0.9047369256	0.9993738235	0.8137988234	1.0021914724	0.9106667103	1.0014663686	0.9749559295	1.0368760517	0.9606465772
1.0001763759	0.8395305974	1.013229463	1.076379343	0.9974227401	0.8331402334	0.8601099059	0.8289201941	1.0006185106	1.1865297378	1.0242402448	0.8996420852	0.9988357909	0.7999664114	0.9997274493	0.9114965456	0.9969952982	0.9729764522	1.0383642351	0.9587228992
0.9986997749	0.8470007286	1.0118242644	1.0714490992	1.0019890565	0.83011548	0.8653767523	0.8218514351	0.9982798754	1.1746366134	1.0342788758	0.9014996095	1.0026589064	0.7924022034	1.0009366007	0.9199140267	0.997393611	0.9673107981	1.0391905376	0.9700362234
0.9962239348	0.8291534883	1.0439252966	1.0690037642	1.0059531814	0.8390015318	0.8445399813	0.8222140585	0.9995175715	1.1694142363	1.0412508434	0.9094214057	1.0019644324	0.7972864369	1.0056549953	0.9204445665	1.0037380188	0.9736870226	1.0425893541	0.969063941
1.0005112849	0.8328406452	1.0405454797	1.0695585142	0.9959747881	0.8388552824	0.8254951981	0.832538451	1.0005665292	1.182939392	1.043146814	0.9098297728	0.9983903997	0.8269630711	1.0096222802	0.9240952269	1.0012046701	0.9636584244	1.0426230883	0.9695706843
1.0046328972	0.8435935518	1.041651658	1.0646549804	0.9988673411	0.8391577335	0.8481879701	0.8306766407	0.9990068635	1.1583627523	1.047622534	0.9102336542	0.9995170616	0.8318447038	1.0049585988	0.9296389908	0.9981545859	0.9729828174	1.0433886188	0.9729728965
1.0021154279	0.8305819259	1.0532057596	1.0669813806	1.0025342835	0.8373976385	0.8524867908	0.8409574406	0.9991720788	1.1606968436	1.0516938643	0.9195913487	0.9974314924	0.8463513021	1.005526452	0.9296871381	0.9994446472	0.9736864146	1.0457137567	0.9769189067
0.9956769964	0.8278846897	1.0520550118	1.0699804058	0.9988785588	0.8515685468	0.8687714024	0.8364526896	1.0060923501	1.1632742705	1.0568620709	0.9198648253	0.9989865389	0.8526691957	1.0068208872	0.9272061581	1.0018057691	0.9751476095	1.0564627497	0.9812132604
1.0004994188	0.8356198418	1.0539592492	1.076784999	0.9957331156	0.8480063009	0.8670019236	0.8366403288	1.0067695996	1.1646373437	1.067132674	0.9241538128	1.0025921037	0.8443462677	1.0102946995	0.9263849225	1.0065655862	0.9838397788	1.053453739	0.9844218362
1.0022232513	0.8351593806	1.0617172401	1.0794706726	0.9970801247	0.835117544	0.8677827741	0.835258568	0.9884049743	1.1619405477	1.0649735076	0.9214019037	1.0012002516	0.8430175369	1.0028165824	0.9286163319	0.9938078149	0.9847365445	1.0653896807	0.9887017658
0.9994036676	0.8224384666	1.0651601642	1.0875566301	1.003294725	0.8295906282	0.8696135173	0.8368656924	0.9838290584	1.1631974033	1.0697513743	0.9215386878	0.9986542564	0.8428804719	1.0027198286	0.9325856205	0.9933659306	0.9955380309	1.062621448	0.9793412232
0.9972061099	0.8265723772	1.0682803614	1.0779499834	1.0068656515	0.8264218606	0.8766782249	0.831333309	1.0110580069	1.1434013423	1.0656492348	0.9223792623	0.9988019665	0.8398625828	1.0046133231	0.9324755922	0.9984815254	0.9943401856	1.0659359853	0.9915424606
1.0093583741	0.830916413	1.0648830066	1.0114205553	1.0069300127	0.8184180278	0.8764643156	0.8361250814	1.0025843574	1.1292203375	1.0593913005	0.9077544107	0.9988939175	0.8364836198	1.002894533	0.9324267107	1.0164198208	1.0075269638	1.0774962253	0.9974057407
1.0007474919	0.8334831109	1.0787484593	1.0186927242	0.9922589877	0.8240332972	0.8706993108	0.8396804343	0.9907134339	1.1222846698	1.0500640841	0.9089707048	1.0013812598	0.8406520146	0.9975036267	0.9270792806	1.0253079	1.0126843463	1.0909413875	1.0015869232
0.9850831266	0.8269799929	1.0858052058	1.0446153019	0.9894206481	0.8368852946	0.8487230945	0.7640592437	1.0068147732	1.0980659322	1.0509162179	0.9020481999	1.001803667	0.8296328526	0.9996119631	0.927602407	0.974358598	1.0229184815	1.0999435605	1.017021232
0.9932174767	0.8203854434	1.0771622247	1.0511851695	1.0040896029	0.8340656995	0.8765891282	0.8198200396	1.0081041767	1.0822166845	1.0411423348	0.8973684397	0.9985849606	0.8280509996	0.9971704064	0.9251922693	0.9846866711	1.0325557916	1.1133701404	1.0221292908
1.0066669805	0.8107442628	1.0678253664	1.1148402041	1.00058938	0.8180923151	0.8657997154	0.8502596077	1.0001267733	1.0675317342	1.0414305483	0.8893301312	1.0016183795	0.8300925979	0.9963817516	0.9237061807	0.9992220771	1.0448312903	1.1225606856	1.0336370173
1.0081929622	0.8008149663	1.0733587454	1.122604899	0.9952595401	0.8250863944	0.8627085822	0.8458656192	0.9935834962	1.0590133221	1.0391380377	0.8894706785	1.0003411218	0.8248107625	0.9993102597	0.929142988	1.0054191752	1.0344555219	1.1207819153	1.03048614
1.0132317241	0.8008708285	1.0710911954	1.1212121234	1.0054278305	0.8447349234	0.8496442612	0.8424752054	0.9922267829	1.0478756117	1.0323646791	0.8972767126	0.9992317789	0.8214547594	0.9983600645	0.9310027487	0.9918733943	1.0312721017	1.1176475163	0.9975843815
0.9827469251	0.8008839127	1.0644261613	1.1220113027	1.003368376	0.8289813118	0.8261638082	0.8495326866	1.0045781536	1.021166433	1.0244756275	0.8930431862	0.9979654179	0.8158248026	1.0031554099	0.9356740102	0.9862480446	1.0274760922	1.1069418346	0.995900367
0.9814557931	0.8057273861	1.0654669928	1.1235646592	0.9977648804	0.8202251752	0.8629150886	0.8520547972	1.0069586897	1.0143556536	1.0239197412	0.8944728377	1.0016444321	0.8167501247	1.0060887514	0.9382960012	1.0143242634	1.0197752666	1.1004518526	1.0154326397
1.0143253511	0.8014813214	1.063063872	1.1288743751	0.9990838851	0.8274010579	0.8578989482	0.8485503222	1.0083953925	0.995948145	1.0275378559	0.8983986085	1.0006603377	0.8232881735	1.0080622505	0.9389809603	1.0055571904	1.0113492473	1.097921332	1.0035597278
1.0089280618	0.7889729793	1.0648258112	1.1231979059	0.998072976	0.8133413819	0.8588033385	0.8474454496	0.9958405254	0.9877128872	1.0252217607	0.9042836144	1.0012551818	0.8203295316	1.0046816782	0.9320636888	0.9877957517	1.0079708607	1.0867072122	0.9933803096
0.9958667137	0.7842594709	1.0563047298	1.1193122475	1.0038947876	0.8053546117	0.8689629435	0.8469975762	0.9929861479	0.9864291754	1.0302093329	0.9067373204	1.000026661	0.81694031	1.0057998397	0.9301609293	1.0111161219	1.006993485	1.0787166337	0.9935739169
0.9989080563	0.7899296035	1.0531747066	1.1157353983	0.9963441887	0.8147397472	0.8754210649	0.8441063941	1.0025111295	0.9883564577	1.0423546145	0.9140105138	0.9969788439	0.8213607032	1.0081956104	0.9288689114	1.000488727	1.0083887159	1.0661648878	0.9817809651
1.0007319132	0.7892078459	1.0519650277	1.1147649245	0.9999458382	0.7897441858	0.8780225851	0.8400188589	1.0001712367	0.970412518	1.0418344343	0.8934536435	1.0075961577	0.831757159	1.0179653711	0.9350780244	0.9945277194	1.0021367629	1.0620322281	0.9706344897
0.9996719402	0.7880735562	1.0444926787	1.1201351323	1.0026584471	0.7955886321	0.8776359023	0.8408662738	0.986467364	0.9758773721	1.0406717884	0.8886804824	1.0126066492	0.827628248	1.0203750743	0.9398325679	1.0021521303	1.0031124393	1.0718343717	0.964002176
1.0002136838	0.7872113381	1.0486270095	1.1124148593	0.9988434833	0.7964944713	0.8711641277	0.8331534511	1.0020552597	0.9700961387	1.0490956065	0.880676725	0.9791625776	0.8290279631	1.0233696228	0.9386147321	1.0021552434	0.9989389461	1.0618495158	0.9626891644
0.9996115888	0.7836185794	1.0445425778	1.1099264346	0.9980470361	0.7978936274	0.873083772	0.8387474346	1.0085178632	0.9603960431	1.0516770055	0.8762740874	0.9840234608	0.8211016314	1.0193625744	0.9384008185	1.0063532306	0.9978043312	1.0605424309	0.9530434386
0.9987729014	0.7884011223	1.0399648114	1.1118343665	1.0019399136	0.797029197	0.8715190587	0.8427484268	1.0022496044	0.9726889966	1.0475956783	0.8684661921	1.0103100308	0.8209809634	1.0198381444	0.9401825639	0.9991786956	1.0072781324	1.0561469377	0.9561772699
1.0006511973	0.7893492887	1.0365523952	1.1022835317	0.9974366439	0.7901903915	0.8691506731	0.8366000443	1.0013475951	0.9623522011	1.0397325063	0.8692055687	1.0100611663	0.8161422602	1.0150781584	0.934409136	0.9982028416	1.0110726743	1.0616284436	0.9602855099
1.0018641674	0.7761610388	1.0357975274	1.1124324534	1.0030154154	0.7809572794	0.8639573499	0.8351641001	0.996251776	1.0603750633	1.0395901486	0.8713214891	0.9976941057	0.8045638343	1.0042865993	0.9300131669	1.0013769409	1.0224617375	1.0632902625	0.9569695879
1.000821593	0.7722514032	1.0405657294	1.1028041895	1.0004850657	0.8053894075	0.8446230556	0.8352737126	1.000695962	1.1394165505	1.0400244192	0.8747359372	0.9950293979	0.8117926784	0.9943736996	0.9248437839	0.999794268	1.0218831488	1.0574701579	0.9616556832
0.998891549	0.7719274716	1.0444438076	1.1072312203	1.0001111609	0.7844490681	0.8441739224	0.8414627432	1.0036396726	1.1583622145	1.0437042288	0.8798708489	1.0027435036	0.8096085004	0.9983261241	0.931212678	0.9999296695	1.0206397408	1.0684122718	0.9619192616
0.9985265386	0.7657553903	0.9996716439	1.1047314009	1.000182324	0.8001513603	0.8589112427	0.8385887852	0.997277676	1.1133800358	1.0468207654	0.8830179187	1.0015678961	0.8098783461	1.0020104755	0.9281560107	0.999874966	1.0207367351	1.0751700646	0.9633144012
1.0037686823	0.7691071799	1.0092523047	1.1079664029	1.0019236347	0.7968193737	0.8573554364	0.8288811533	1.0002623178	1.1072757309	1.0462316839	0.8907045976	0.9994983179	0.8059892277	1.0006260357	0.922534942	1.0131502232	1.0286662871	1.0813190416	0.9747948312
1.0031988084	0.7681360217	1.0587631903	1.1105992817	0.9997437335	0.7946220504	0.8574183045	0.8391936955	1.0006884462	1.0983270836	1.0525599929	0.8894554722	0.9989489332	0.8069521964	0.9984011421	0.9195302679	0.9825096165	1.0188949833	1.0814499447	0.9741271929
0.9972378151	0.7635828609	1.0534598869	1.1145370251	0.9989139567	0.8057731853	0.8478960313	0.8337803521	1.0001340791	1.1009489475	1.054158529	0.8909082599	1.0021182534	0.799049548	0.9951748467	0.9213356945	0.9839065759	1.0141116651	1.0751865677	0.9713749263
0.9948559989	0.777682722	1.0627517135	1.1157424985	0.9980386058	0.8053294252	0.7954697087	0.8394942401	0.998266109	1.0924721345	1.0556055009	0.8890393088	1.0002254823	0.8007516821	0.9924951772	0.9121841643	1.0095125725	1.022388233	1.0715442023	0.9512276515
1.0069265031	0.8325830936	1.0633286004	1.1209219546	1.000020944	0.8130799139	0.8007156485	0.8430092186	0.9971488581	1.0920305525	1.0561687038	0.8883174706	0.9973430785	0.7931665714	0.9878400638	0.9108245574	1.0067474892	1.0039956919	1.0676705088	0.9525879508
1.0000646693	0.8334897379	1.0581850102	1.1169248702	1.0023674336	0.800243348	0.8303203047	0.8448936056	1.001174561	1.0776110411	1.0544131714	0.8757023096	1.0014140649	0.7879513017	0.9824314822	0.9107717555	1.0033473628	1.0084181114	1.0504209378	0.96673226
0.9997322104	0.8088639386	1.0618550347	1.1151853633	0.9989947485	0.7898461808	0.8300904725	0.8375375794	0.9991789361	1.0724492959	1.0547683266	0.8816508774	1.0029613437	0.78623263	0.9997422572	0.9056970583	0.9981386866	1.0093506411	1.0562877301	0.9708164033
0.9981858546	0.8136906811	1.0516786051	1.1232496939	0.9966699872	0.8064293779	0.8315939616	0.8406311052	0.9975979959	1.044723998	1.0487333085	0.8707745323	1.0018016343	0.7968643507	1.0049647121	0.908940984	1.0005490897	1.0021977427	1.0518515782	0.9689840685
0.9983946873	0.8299706721	1.064246812	1.1355161749	1.0034783423	0.7975395903	0.8429959901	0.8418081381	1.0074217085	0.8030843494	1.0454416009	0.8471382503	0.9985376855	0.7830677306	1.0073260756	0.907588103	1.0039229823	1.0150757748	1.068576912	0.9526635303
0.992039116	0.8318021509	1.0591170916	1.058620452	0.9986681434	0.7876363377	0.8501489213	0.833514494	1.0042962167	0.8094312282	1.0502008258	0.849199948	0.9972955362	0.7955500491	1.0107279663	0.9104554252	0.9983951745	1.0095052171	1.0601272849	0.9642899203
0.999734134	0.8279749422	1.0512261423	1.0547434897	1.0008473146	0.7929086445	0.8463367037	0.8356970172	0.9930077391	0.9884640067	1.0491397437	0.8154843704	1.0008899175	0.7896590084	1.0099290337	0.910730243	0.9966963293	1.0100991052	1.0687432545	0.9654008267
1.0072599716	0.8217044841	1.0471040318	1.128729939	1.0014324047	0.7844224427	0.8445790135	0.8321361774	0.9972112651	0.979676321	1.0439202281	0.8509917103	0.9974736804	0.8007139648	1.0087421478	0.9079373089	0.9996668759	1.0107033813	1.0681668943	0.9688072028
1.0050337386	0.8171357408	1.0493483973	1.1246965449	1.000841372	0.7739240202	0.8422121325	0.8335356176	1.003093153	0.9643453559	1.0390281826	0.8613571332	0.999599848	0.7962125189	1.0013191157	0.9111055551	1.0027101243	1.0136482239	1.0681515516	0.9674087753
0.9970489351	0.8171937157	1.051776758	1.1241790791	1.0001428356	0.777755637	0.8420152956	0.8185244733	1.0006785719	1.0742602038	1.0409103102	0.8629806071	1.0006143414	0.8059970844	1.0030511655	0.9033013132	1.0005595122	1.0099394125	1.0595443296	0.9641041022
0.9991610274	0.8256029588	1.0512496823	1.1232700972	1.0020552744	0.7839585166	0.8612557744	0.8192034538	0.9989484394	1.0647398115	1.0346481545	0.8766229549	1.001775128	0.7940770157	0.9981995719	0.9000188367	0.9990832013	1.0169948219	1.0517616068	0.9690554738
0.9965323034	0.8315165175	1.0582111521	1.1243171277	1.0000046732	0.7869381788	0.8653608827	0.8324962234	1.0022687107	1.1175907016	1.0332745022	0.8803272921	0.9980944721	0.798675835	0.9949924929	0.8960441379	0.9988237555	1.01919706	1.0570453369	0.974045299
0.9943572717	0.8284166075	1.0488319019	1.1195207433	0.9956827564	0.7909680198	0.8599729066	0.8307582603	1.0011684666	1.0989231564	1.0352824668	0.8833624846	1.0002460408	0.7892207376	0.9945163672	0.892615145	0.9976461388	1.015262248	1.0513329743	0.9640254356
1.0025509684	0.8299321798	1.0471136554	1.1147766932	0.9973348279	0.740662553	0.8530737139	0.8327366607	0.9993135188	1.0901205135	1.0476714504	0.8863862956	1.0034001825	0.7914256196	0.9947698351	0.8997490465	0.9998360474	1.0129329303	1.0175883589	0.9655737081
1.0076355458	0.8102141422	1.0377444832	1.1223583194	1.0023944265	0.7331772813	0.8513808913	0.8426358729	1.0013684941	1.072616564	1.0494408387	0.8894534325	1.0005236403	0.78793015	0.9971668843	0.8963750339	1.0023982906	1.0080848288	1.0263984135	0.9655730627
0.998018399	0.8156074203	1.0379091615	1.1226371146	0.999659642	0.7452291384	0.8586396318	0.8518957014	0.999621168	1.0782677512	1.0555954169	0.8913171851	1.0010692267	0.7814556281	0.9973364896	0.8949160757	0.9993057257	1.0119663322	1.0310424507	0.9637470669
1.0026556613	0.8207828829	1.0404586153	1.1337808298	1.0051954186	0.7833852792	0.8601449451	0.8287834183	0.998475787	1.0604323579	1.0582048915	0.8924431682	0.9979650778	0.7858849256	1.0062461145	0.8992960274	1.001101267	1.0100236284	1.0359225821	0.9591350118
1.001369408	0.8131663941	1.0628129218	1.1351514624	0.9956657699	0.7819740114	0.8484990118	0.833184894	0.9983360268	1.0830155098	1.0598589747	0.8885391126	1.0000072684	0.7874559141	1.0104802211	0.8640561757	0.9952372916	1.0003409192	1.0450241362	0.952814306
0.9876353639	0.8157156746	1.0653631164	1.1377468125	1.004764976	0.7837245451	0.8548164844	0.8536402526	0.9980013716	1.0745378666	1.0596819237	0.8869850915	0.9987232706	0.7872935921	1.0094339808	0.8712733993	1.0029416614	0.9991982977	0.9928492346	0.9497857796
1.0017741468	0.8031778837	1.0652950278	1.1348224245	1.0087082891	0.7913033629	0.8581575875	0.8571190619	1.0024362501	1.1148958929	1.0082608413	0.8902886441	0.9981949272	0.786237646	1.0143269194	0.9103084008	1.0074867955	1.0021830126	1.0083155726	0.9516739334
1.0072868864	0.8026636133	1.0565750626	1.1323714355	0.9871183238	0.7387745818	0.856341121	0.8586226419	1.0017187493	1.1331169036	1.0252970739	0.9059913543	1.0023952772	0.7850452298	1.0177441669	0.9128381638	0.9980435286	1.0065844599	1.0566216977	0.9467353971
0.9997972178	0.7990385485	1.048429071	1.1262787413	0.9903886705	0.7650378401	0.8551592727	0.8483780112	0.9976280493	1.1563092862	1.0464389657	0.9013992357	0.9999821408	0.7923342675	1.0166484733	0.9141344269	0.9941398717	1.0116664546	1.0617132652	0.9667716244
0.9994356521	0.8031964772	1.0658784751	1.1285263909	0.9936400593	0.7833099403	0.8465842292	0.8432645175	0.9945454554	1.1672191142	1.0595548559	0.9013573431	1.0013207852	0.7888028713	1.0202396612	0.9098843887	1.0011877963	1.0003671831	1.057569051	0.9569260466
0.9974000229	0.8049040257	1.0830275171	1.1303256629	1.0063914832	0.7791299571	0.8325201375	0.8438022328	1.0050897484	1.1619386699	1.0651651223	0.8994390458	0.9987256368	0.7918773614	1.0229554183	0.9101762963	1.0010407837	1.0066509469	1.0482263268	0.9420885734
1.0019591876	0.8075683076	1.0789405948	1.1279301237	1.0075350018	0.7915682131	0.8251455582	0.8310877951	1.0091101479	1.1666873222	1.0719677064	0.900166934	0.9996717775	0.7929252754	1.0223224821	0.9109898765	0.9970934608	0.9984585216	1.0545491185	0.9396599539
1.0006107135	0.8104081815	1.0751853945	1.1275070686	0.9994150573	0.7784730342	0.8172553467	0.7826619115	0.9996257925	1.1862732579	1.0730850124	0.8941470302	0.9995910943	0.7943405087	1.0217689119	0.9108994902	1.0035960753	1.0067004562	1.0399554977	0.9508182305
0.9994664924	0.8133289965	1.075260231	1.131398203	1.0008085558	0.7835403452	0.8138410449	0.8125887301	0.9859285768	1.1621317011	1.0770781458	0.8950162366	1.0005763914	0.8043306691	1.0221157693	0.91715033	0.9983630753	1.0022517028	1.0030446728	0.9471652372
