# Supplementary material for: On the causes and consequences of the uncoupler-like effects of quercetin and dehydrosilybin in H9c2 cells
Source: PLoS One. 2017 Oct 4;12(10):e0185691. doi: 10.1371/journal.pone.0185691 (PMC5627936; doi:10.1371/journal.pone.0185691)
Supplement: S2 File — Open Data archive containing the minimal dataset behind all figures. Raw data can be made available upon request. (ZIP) [file pone.0185691.s002.zip › FigSupp(OxygraphyADP).csv]

08/05/16
		Averages	Unit	Base	Dig	Quer	MalS	GluS	Cyto C		ADP 0.5mM	ADP 1.0mM	1.5mM	2.0mM	ADP 2.5mM	ADP 3.0mM	ADP 4.0mM	ADP 5.0	ADP '6'	Max	Rot
Flow-ROT	Q 100	O2 Flow per cells (A)	pmol/(s*Mill)	32.50	8.33	7.63	5.96	4.78	6.37		7.3777	8.4279	9.4047	10.0074	9.5126	9.8314	9.9469	10.6702	9.4529	53.8818	5.872
Flow-ROT	DMSO	O2 Flow per cells (B)	pmol/(s*Mill)	30.9638	9.1456	8.6643	8.5003	7.7899	8.0351		18.3132	20.8964	22.1493	23.3578	22.9016	21.048	20.5189	21.1989	21.1732	61.675	3.3354
RCR	Q 100	O2 Flow per cells (A)	pmol/(s*Mill)	29.1694	4.9981	4.2992	2.6214	1.4486	3.0382	-3.3354	4.0423	5.0925	6.0693	6.672	6.1772	6.496	6.6115	7.3348	6.1175	50.5464	2.5366
RCR	DMSO	O2 Flow per cells (B)	pmol/(s*Mill)	27.6284	5.8102	5.3289	5.1649	4.4545	4.6997	-3.3354	14.9778	17.561	18.8139	20.0224	19.5662	17.7126	17.1835	17.8635	17.8378	58.3396	0
ADP speeds	Q 100	O2 Flow per cells (A)	pmol/(s*Mill)	0.5770816517	0.0988814238	0.0850545242	0.0518612601	0.0286588165	0.0601071491		0.0799720653	0.1007490148	0.1200738332	0.131997531	0.1222085055	0.1285155817	0.1308006109	0.1451102353	0.1210274124	1
ADP speeds	DMSO	O2 Flow per cells (B)	pmol/(s*Mill)	0.4735788384	0.0995927295	0.0913427586	0.088531632	0.0763546545	0.0805576315		0.2567347051	0.3010133768	0.3224893554	0.3432042729	0.3353845415	0.3036119548	0.2945426434	0.3061985341	0.30575801	1
/base speed	Q 100	O2 Flow per cells (A)	pmol/(s*Mill)						1		1.3304917385	1.676156935	1.99766309	2.1960371272	2.0331775393	2.1381080903	2.1761240208	2.414192614	2.0135277467
	DMSO	O2 Flow per cells (B)	pmol/(s*Mill)						1		3.186969381	3.7366214865	4.003212971	4.2603570441	4.1632870183	3.7688788646	3.6562972105	3.8009872971	3.7955188629
				1	0.1713473709	0.1473873306	0.0898681495	0.0496616317	0.1041570961		0.1385801559	0.174583639	0.2080707865	0.2287328502	0.2117698684	0.2226991299	0.2266587588	0.2514552922	0.2097232031	1.7328570351
				1	0.2102980991	0.1928776187	0.1869416977	0.1612290252	0.170103951		0.5421160835	0.6356140783	0.6809623431	0.7247035659	0.708191571	0.6411011857	0.6219506016	0.646562957	0.6456327547	2.1115808371
09/05/16
				Base	Dig	Q 100uM	MalS	GluS	Cyto Cs	ADP 0.25mM	ADP 0.5mM	ADP 1.0mM	ADP 1.5mM	ADP 2.0mM	ADP 2.5mM	ADP 3.0mM		ADP 5.0mM	ADP 6.0mM	Max	Rot
Flow-ROT	DMSO	O2 Flow per cells (A)	pmol/(s*Mill)	21.21	6.02	7.13	6.45	4.92	6.89	13.4525	17.5295	19.2785	19.2029	19.2674	20.1178	20.1727		20.4731	20.673	45.2201	2.9224
Flow-ROT	Q 100	O2 Flow per cells (B)	pmol/(s*Mill)	20.5001	5.4797	5.9233	3.6499	3.4514	5.5939	5.4327	4.5419	5.3332	5.9259	6.1292	6.5288	6.6507		7.5398	7.5547	29.4742	6.2074
RCR	DMSO	O2 Flow per cells (A)	pmol/(s*Mill)	18.2909	3.1022	4.2049	3.5253	1.9933	3.9633	10.5301	14.6071	16.3561	16.2805	16.345	17.1954	17.2503		17.5507	17.7506	42.2977	0
RCR	Q 100	O2 Flow per cells (B)	pmol/(s*Mill)	17.5777	2.5573	3.0009	0.7275	0.529	2.6715	2.5103	1.6195	2.4108	3.0035	3.2068	3.6064	3.7283		4.6174	4.6323	26.5518	3.285
ADP speeds	DMSO	O2 Flow per cells (A)	pmol/(s*Mill)	0.4324324963	0.0733420493	0.0994120248	0.0833449573	0.0471254938	0.0937001303	0.2489520707	0.3453402904	0.3866900564	0.3849027252	0.3864276308	0.4065327429	0.4078306858		0.4149327268	0.4196587521	1	0
ADP speeds	Q 100	O2 Flow per cells (B)	pmol/(s*Mill)	0.6620153813	0.0963136209	0.1130205862	0.0273992724	0.0199233197	0.1006146476	0.0945434961	0.0609939816	0.0907961042	0.113118508	0.1207752393	0.1358250665	0.1404160923		0.1739015811	0.1744627483	1	0.1237204257
/base speed	DMSO	O2 Flow per cells (A)	pmol/(s*Mill)						1	2.6569020766	3.6855902909	4.1268892085	4.1078141952	4.1240885121	4.3386571796	4.3525092726		4.4283046956	4.4787424621
/base speed	Q 100	O2 Flow per cells (B)	pmol/(s*Mill)						1	0.9396593674	0.6062137376	0.9024143739	1.124274752	1.2003743215	1.3499532098	1.3955830058		1.728392289	1.73396968
				0.9748491696	0.1653377961	0.224108342	0.1878877353	0.106236809	0.2112317991	0.5612222056	0.7785138679	0.8717302322	0.8677009828	0.871138636	0.9164623617	0.9193883642		0.9353987678	0.9460528279	2.2543383717	0
				1.0043137434	0.1461130601	0.1714584452	0.0415662031	0.0302247717	0.1526379541	0.1434276834	0.0925312246	0.1377426838	0.171606998	0.1832226806	0.2060540961	0.2130189348		0.2638182628	0.2646695844	1.5170549988	0.1876906903
10/05/16	A	Averages	Unit	basal	Dig	Q 100uM	MalS	GluS	Cyto C	ADP 0.25mM	ADP 0.5mM	ADP 1.0mM	ADP 1.5mM	ADP 2.0mM	ADP 2.5mM	ADP 3.0mM	ADP 4.0mM	ADP 5.0mM	ADP 6.0mM	Max	ROT
Flow-ROT	DMSO	O2 Flow per cells (A)	pmol/(s*Mill)	28.7685	8.8263	9.2841	7.6326	7.9821	8.0642	19.031	24.1596	27.7469	28.5384	29.3629	30.2372	30.8028	30.8046	30.6794	30.273	63.3269	3.287
Flow-ROT	Q 100	O2 Flow per cells (B)	pmol/(s*Mill)	30.89	9.23	8.73	6.40	5.05	7.93	7.8031	8.1762	7.7511	8.7718	8.8357	12.147	11.9018	12.9377	13.6622	14.1122	48.935	7.4848
RCR	DMSO	O2 Flow per cells (A)	pmol/(s*Mill)	25.4815	5.5393	5.9971	4.3456	4.6951	4.7772	15.744	20.8726	24.4599	25.2514	26.0759	26.9502	27.5158	27.5176	27.3924	26.986	60.0399	0
RCR	Q 100	O2 Flow per cells (B)	pmol/(s*Mill)	27.6018	5.9404	5.4435	3.1121	1.7592	4.6478	4.5161	4.8892	4.4641	5.4848	5.5487	8.86	8.6148	9.6507	10.3752	10.8252	45.648	4.1978
ADP speeds	DMSO	O2 Flow per cells (A)	pmol/(s*Mill)	0.4244094344	0.0922603136	0.099885243	0.0723785349	0.0781996639	0.0795670879	0.26222562	0.3476454824	0.4073940829	0.420576983	0.4343095175	0.4488715005	0.4582919026	0.4583218826	0.4562366027	0.4494677706	1
ADP speeds	Q 100	O2 Flow per cells (B)	pmol/(s*Mill)	0.6046661409	0.1301349457	0.1192494742	0.0681760428	0.0385383807	0.1018182615	0.0989331406	0.1071065545	0.0977939888	0.1201542236	0.1215540659	0.1940939362	0.1887223975	0.2114156151	0.2272870662	0.2371451104	1
/base speed	DMSO	O2 Flow per cells (A)	pmol/(s*Mill)						1	3.2956543582	4.3692120908	5.1201331324	5.2858159591	5.458406598	5.6414217533	5.7598174663	5.760194256	5.7339864356	5.6489156828
	Q 100	O2 Flow per cells (B)	pmol/(s*Mill)						1	0.9716640131	1.0519385516	0.9604759241	1.1800852016	1.1938336417	1.9062782392	1.8535220965	2.0764017385	2.2322819398	2.3291019407
				0.9549426993	0.2075903732	0.2247468501	0.1628553654	0.1759532001	0.1790299732	0.5900209116	0.7822199237	0.9166572977	0.9463194897	0.9772183872	1.0099835855	1.0311799669	1.0312474235	1.0265554381	1.0113252235	2.2500505925
				1.0862488292	0.2337801355	0.2142249963	0.1224744394	0.0692320407	0.1829107996	0.1777278416	0.1924109216	0.1756814193	0.2158503278	0.218365066	0.348678877	0.3390292087	0.3797963023	0.4083084745	0.4260178983	1.7964439477
10/05/16	B	Averages	Unit	Base	Dig	Q 100uM	MalS	GluS	Cyto Cs	ADP 0.25mM	ADP 0.5mM	ADP 1.0mM	ADP 1.5mM	ADP 2.0mM	ADP 2.5mM	ADP 3.0mM	ADP 4.0mM	ADP 5.0mM	ADP 6.0mM	Max	Rot
Flow-ROT	Q 100	O2 Flow per cells (A)	pmol/(s*Mill)	28.92	9.25	8.65	6.45	7.15	7.60	8.1758	8.6522	8.935	9.2477	9.8397	9.4561	10.1435	10.0786	10.5084	11.0184	39.3733
Flow-ROT	DMSO	O2 Flow per cells (B)	pmol/(s*Mill)	20.5919	9.339	10.2243	8.1786	7.4876	8.4351	11.9207	13.1904	12.6544	12.624	12.5788	11.5333	11.2769	10.9854	10.9512	11.2464	40.9447
RCR	Q 100	O2 Flow per cells (A)	pmol/(s*Mill)	25.6719	5.9981	5.4028	3.2059	3.9049	4.3499	4.9274	5.4038	5.6866	5.9993	6.5913	6.2077	6.8951	6.8302	7.26	7.77	36.1249
RCR	DMSO	O2 Flow per cells (B)	pmol/(s*Mill)	17.3435	6.0906	6.9759	4.9302	4.2392	5.1867	8.6723	9.942	9.406	9.3756	9.3304	8.2849	8.0285	7.737	7.7028	7.998	37.6963
ADP speeds	Q 100	O2 Flow per cells (A)	pmol/(s*Mill)	0.7106427976	0.1660378299	0.1495588915	0.0887448823	0.1080944169	0.1204127901	0.1363989935	0.1495865733	0.1574149686	0.1660710479	0.1824586366	0.171839922	0.1908683484	0.1890718037	0.2009694144	0.2150871006	1
ADP speeds	DMSO	O2 Flow per cells (B)	pmol/(s*Mill)	0.460084942	0.1615702337	0.1850552972	0.1307873717	0.1124566602	0.137591753	0.2300570613	0.2637394121	0.24952051	0.2487140648	0.2475150081	0.2197801906	0.2129784621	0.2052456077	0.2043383568	0.2121693641	1
/base speed	Q 100	O2 Flow per cells (A)	pmol/(s*Mill)						1	1.1327616727	1.2422814318	1.3072944206	1.3791811306	1.5152762132	1.4270902779	1.5851168992	1.570197016	1.6690038851	1.7862479597
	DMSO	O2 Flow per cells (B)	pmol/(s*Mill)
03/05/16
		Averages	Unit	BAse	Dig	Quer	Mal	Glu	ADP 0.5	Cyto c	OADP 0.5	OADP 1mM	OADP 1.5	OADP 2mM	OADP 2.5	OADP 3mM	OADP 4mM	OADP 5mM	Max	Rot
Flow-ROT	Q 100	O2 Flow per cells (A)	pmol/(s*Mill)	17.5219	0.9198	1.8642	2.0335	2.6807	4.9951	6.6153	5.0337	4.448	4.6786	4.9614	4.8785	5.1766	6.5266	5.7914	18.3473	0
Flow-ROT	DMSO	O2 Flow per cells (B)	pmol/(s*Mill)	18.375	3.8555	3.8357	6.2185	5.2309	17.2987	26.0427	10.9371	10.7144	11.2658	12.2549	12.5553	12.981	14.1925	15.117	19.3525	0
RCR	Q 100	O2 Flow per cells (A)	pmol/(s*Mill)	0.9550124541	0.0501327171	0.1016062309	0.1108337467	0.1461086917	0.272252593	0.3605598644	0.2743564448	0.2424334916	0.2550020984	0.2704158105	0.2658974345	0.2821450568	0.3557253656	0.3156540744	1
RCR	DMSO	O2 Flow per cells (B)	pmol/(s*Mill)	0.94948973	0.1992249063	0.1982017827	0.3213279938	0.2702958274	0.8938741765	1.3457021057	0.5651517892	0.553644232	0.5821366748	0.6332463506	0.6487688929	0.6707660509	0.7333677819	0.7811393877	1
ADP speeds	Q 100	O2 Flow per cells (A)	pmol/(s*Mill)								1	0.8836442378	0.9294554701	0.9856368079	0.969167809	1.0283886604	1.2965810438	1.1505254584
ADP speeds	DMSO	O2 Flow per cells (B)	pmol/(s*Mill)								1	0.9796381125	1.0300536705	1.1204889779	1.1479551252	1.1868776915	1.2976474568	1.3821762624
/base speed	Q 100	O2 Flow per cells (A)	pmol/(s*Mill)	1	0.0524943071	0.1063925716	0.1160547658	0.1529913993	0.2850775315	0.3775446727	0.287280489	0.2538537487	0.267014422	0.2831542241	0.2784230021	0.2954359972	0.3724824363	0.3305235163	1.0471067635
	DMSO	O2 Flow per cells (B)	pmol/(s*Mill)	1	0.2098231293	0.2087455782	0.3384217687	0.2846748299	0.9414258503	1.4172897959	0.5952163265	0.5830965986	0.6131047619	0.6669333333	0.6832816327	0.7064489796	0.7723809524	0.8226938776	1.0531972789
04/05/16				Basal	Perm	DMSO	MalS	GluS	CCS	ADP 0.5	OADP 0.5mM	OADP 1mM	OADP 1.5mM	OADP 2mM	OADP 2.5mM	OADP 3mM	OADP 4mM	OADP 5mM	OADP 6mM	MAx	ROT
Flow-ROT	DMSO	O2 Flow per cells (A)	pmol/(s*Mill)	26.6838	1.5117	4.5622	13.7523	10.449	8.6786	37.0519	12.7453	12.9212	15.1476	17.7067	19.4708	20.5953	21.6891	21.7602	22.0875	26.6554	0
Flow-ROT	Q 100	O2 Flow per cells (B)	pmol/(s*Mill)	25.4102	-1.6313	0.2804	5.799	8.3761	6.5088	10.2458	9.7084	8.8358	6.2525	5.9174	6.3411	5.1887	5.3043	4.6577	4.7487	9.2792	0
RCR	DMSO	O2 Flow per cells (A)	pmol/(s*Mill)	1.0010654502	0.0567127111	0.1711548129	0.5159292301	0.3920031213	0.3255850597	1.3900335392	0.4781507687	0.4847498068	0.5682750962	0.6642819091	0.7304636209	0.7726501947	0.8136850319	0.8163524089	0.8286313467	1
RCR	Q 100	O2 Flow per cells (B)	pmol/(s*Mill)	2.7384041728	-0.1758017933	0.0302181223	0.624946116	0.9026747996	0.7014397793	1.1041684628	1.0462539874	0.9522157083	0.6738188637	0.6377058367	0.6833671006	0.5591753599	0.5716333305	0.5019505992	0.5117574791	1
ADP speeds	DMSO	O2 Flow per cells (A)	pmol/(s*Mill)								1	1.0138011659	1.1884851671	1.3892729084	1.5276847151	1.6159133171	1.7017331879	1.7073117149	1.7329917695
ADP speeds	Q 100	O2 Flow per cells (B)	pmol/(s*Mill)								1	0.9101190721	0.6440299122	0.6095134111	0.6531560298	0.534454699	0.5463619134	0.4797597956	0.4891331218
/base speed	DMSO	O2 Flow per cells (A)	pmol/(s*Mill)	1	0.0566523509	0.1709726501	0.5153801183	0.3915859061	0.3252385342	1.388554104	0.4776418651	0.4842338797	0.5676702719	0.6635749031	0.7296861766	0.7718278506	0.8128190138	0.8154835518	0.827749421	0.9989356838
/base speed	Q 100	O2 Flow per cells (B)	pmol/(s*Mill)	1	-0.0641986289	0.0110349387	0.228215441	0.3296353433	0.2561491055	0.4032160314	0.3820670439	0.3477265035	0.2460626048	0.2328749872	0.2495493936	0.204197527	0.2087468812	0.1833004069	0.186881646	0.3651761891
06/05/16		Averages	Unit	Basal	Dig	Quer	MalS	GluS	Cyto c	ADP	OADP 0.5	OADP 1.0	OADP 1.5	OADP 2.0	OADP 2.5	OADP 3.0	OADP 4.0	OADP 5.0	Max	Rot
Flow-ROT	Q 100	O2 Flow per cells (A)	pmol/(s*Mill)	19.2481	5.061	6.8412	5.2643	3.3242	4.8474	5.3174	4.9833	4.5685	4.2526	3.8207	3.9796	4.3923	4.4836	4.5747	29.9242	3.3136
Flow-ROT	DMSO	O2 Flow per cells (B)	pmol/(s*Mill)	19.0541	5.0697	6.1935	6.2159	9.1243	6.6436	13.5917	3.9377	3.5788	3.1388	3.6539	4.9091	4.4951	4.2345	4.1794	34.2272	0
RCR	Q 100	O2 Flow per cells (A)	pmol/(s*Mill)	0.6432285575	0.1691273284	0.2286176406	0.1759211608	0.1110873474	0.1619892929	0.1776956443	0.1665307677	0.1526690772	0.142112404	0.1276792696	0.1329893531	0.1467808663	0.1498319086	0.1528762674	1
RCR	DMSO	O2 Flow per cells (B)	pmol/(s*Mill)	0.5566946756	0.1481190398	0.1809525757	0.181607026	0.2665803805	0.1941029357	0.3971023046	0.1150459284	0.1045601159	0.0917048429	0.1067542773	0.1434268652	0.131331222	0.1237173944	0.1221075636	1
ADP speeds	Q 100	O2 Flow per cells (A)	pmol/(s*Mill)								1	0.916761985	0.8533702567	0.7667007806	0.7985872815	0.881403889	0.8997250818	0.9180061405
ADP speeds	DMSO	O2 Flow per cells (B)	pmol/(s*Mill)								1	0.9088554232	0.7971150672	0.9279274704	1.2466922315	1.1415547147	1.0753739493	1.0613810092
/base speed	Q 100	O2 Flow per cells (A)	pmol/(s*Mill)	1	0.2629350429	0.3554220936	0.2734971244	0.1727027603	0.2518378437	0.2762558382	0.2588982809	0.2373481019	0.2209360924	0.198497514	0.2067528743	0.2281939516	0.2329372769	0.2376702116	1.5546573428
	DMSO	O2 Flow per cells (B)	pmol/(s*Mill)	1	0.2660687201	0.3250481524	0.3262237524	0.4788628169	0.3486703649	0.7133215423	0.2066589343	0.1878230932	0.1647309503	0.1917645021	0.257640088	0.2359124808	0.2222356343	0.2193438682	1.7963168032
07/05/16		Averages	Unit	Basal	Dig	DMSO	MalS	GluS	Cyto C	ADP 0.5	OADP 0.5	OADP 1.0	OADP 1.5	OADP 2.0	OADP 2.5	OADP 3.0	OADP 4.0	OADP 5.0	OADP 6.0	Max	Rot
Flow-ROT	DMSO	O2 Flow per cells (A)	pmol/(s*Mill)	18.7628	4.483	4.6502	3.7401	2.2872	3.3964	12.9511	3.6219	3.3537	3.9234	3.4869	3.4813	4.3768	4.5833	4.174	3.9142	38.8122	0
Flow-ROT	Q 100	O2 Flow per cells (B)	pmol/(s*Mill)	17.5022	2.7249	2.2903	0.3645	-1.0088	6.0385	8.3383	7.2573	7.6086	7.4622	7.1172	6.22	5.9183	5.8718	5.5097	5.7105	26.6831	0
RCR	DMSO	O2 Flow per cells (A)	pmol/(s*Mill)	0.4834253147	0.1155049186	0.1198128424	0.0963640299	0.0589299241	0.0875085669	0.3336863151	0.0933185957	0.0864083974	0.1010867717	0.0898403079	0.0896960234	0.1127686655	0.1180891575	0.1075435044	0.1008497328	1
RCR	Q 100	O2 Flow per cells (B)	pmol/(s*Mill)	0.6559282842	0.102120818	0.0858333552	0.0136603318	-0.0378067016	0.22630429	0.3124936758	0.2719811416	0.2851467783	0.2796601594	0.2667306273	0.2331063482	0.221799566	0.2200568899	0.2064865027	0.2140118652	1
ADP speeds	DMSO	O2 Flow per cells (A)	pmol/(s*Mill)								1	0.925950468	1.0832436014	0.9627267456	0.9611805958	1.2084265165	1.2654407907	1.1524338055	1.0807034982
ADP speeds	Q 100	O2 Flow per cells (B)	pmol/(s*Mill)								1	1.0484064321	1.0282336406	0.9806952999	0.8570680556	0.8154961211	0.8090887796	0.7591941907	0.7868628829
/base speed	DMSO	O2 Flow per cells (A)	pmol/(s*Mill)	1	0.2389302236	0.2478414736	0.19933592	0.1219007824	0.1810177585	0.6902541199	0.1930362206	0.1787419788	0.2091052508	0.1858411325	0.1855426695	0.2332700876	0.2442759076	0.2224614663	0.2086149189	2.0685718549
	Q 100	O2 Flow per cells (B)	pmol/(s*Mill)	1	0.1556889991	0.130857835	0.0208259533	-0.0576384683	0.3450137697	0.4764143936	0.4146507296	0.434722492	0.4263578293	0.4066460216	0.3553838946	0.3381460616	0.3354892528	0.3148004251	0.3262732685	1.5245569128
